# Supplementary material for: An atlas of late prenatal human neurodevelopment resolved by single-nucleus transcriptomics
Source: Nat Commun. 2022 Dec 12;13:7671. doi: 10.1038/s41467-022-34975-2 (PMC9744747; doi:10.1038/s41467-022-34975-2)
Supplement: Supplementary file 4 — Supplementary Data 1-11 [file 41467_2022_34975_MOESM4_ESM.xlsx]

## Sheet: Supplementary Data 1
	Supplementary Data 1. Determination of prenatal gestational age in samples
		Sample ID	Gestational Age by Foot length	Gestational Age by Brain Weight	Gestational Age by reported LMP	Average Age gw / yr
	Prenatal Stage 1 (17-20 gw)	9C, 9G	17	17	17	17
		24C, 24G	18	18	18	18
		26C, 26G	19	nd	19	19
		11C, 11G	20	20	19	19.6667
	Prenatal Stage 2 (20-24 gw)	56C, 56G	21	20	20	20.3333
		30C, 30G	22	22	22	22
		63C, 63G	24	23	23	23.3333
		34C, 34G	20.5	22	28*	21.25
		23C, 23G	24	23	24	23.6667
	Prenatal Stage 3 (24-28 gw)	62C, 62G	24	25	25	24.6667
		64C, 64G	24	25.5	28	25.8333
		3C, 3G	25	25	28	26
	Prenatal Stage 4 (31-41 gw)	60C, 60G	32	31.5	35	32.8333
		10C, 10G	33	33.5	33	33.1667
		6C, 6G	41	38	36	38.3333
	Adult	31C, 31G	nd	nd	nd	28
		2C, 2G	nd	nd	nd	45
		20C, 20G	nd	nd	nd	53
	LMP, last menstrual period; gw, gestational week; nd, not determined
	*determined to be an outlier and ommitted from calculations of gestational age

## Sheet: Supplementary Data 2
	Supplementary Data 2. Stratification of samples by sex and distinct gestational stages
		Stage 1	Stage 2	Stage 3	Stage 4	P value***	Adult (n=3)	P value****
	Age (weeks)*	18.80 ± 0.5925	22.57 ± 0.6316	25.50 ± 0.4194	34.78 ± 1.780	<0.0001	42 ± 7.371**	<0.0001
	Sex	2M, 2F	1F, 4M	3F	1M, 2F	NA	2M,1F	NA
	PMI (hours)*	18.75 ± 8.340	20.80 ± 2.577	27.67 ± 4.177	56 ± 21.17	0.0633	13.67 ± 4.978	0.2688
	NA, not applicable; PMI, post-mortem interval to banking
	*Data are presented as the mean weeks/hours ± SEM
	**Data are presented in mean years ± SEM
	***P value determined using a one-way ANOVA (p < 0.05) comparing Stage 1 (n=4), Stage 2 (n=5), Stage 3 (n=3) and Stage 4 (n=3) samples
	****P value determined using a two-tailed unpaired t-test (p < 0.05) comparing prenatal (n=15) and adult (n=3) samples
	Violin plot of XIST expression per sample, confirming donor sex.

## Sheet: Supplementary Data 3-5
	Supplementary Data 3. Grouped snRNA-seq quality control for cortical plate samples*
		Stage 1	Stage 2	Stage 3	Stage 4	P-value**	Adult (n=3)	P-value***
	Cells	5,669 ± 265.5	5,573 ± 1,133	4,568 ± 984.8	7,464 ± 1,453	0.4001	3,236 ± 244.5	0.052
	UMI/Cell	76,461 ± 265.5	98,094 ± 25,108	91,826 ± 21,100	59,274 ± 6,406	0.573	137,286 ± 3,535	0.0292
	Genes/Cell	2,051 ± 509.0	2,154 ± 327.6	2,794 ± 571.3	2,629 ± 571.7	0.6585	2,254 ± 383.2	0.861
	Reads/Cell	4,829 ± 1,865	4,788 ± 1,033	7,625 ± 2,219	7,080 ± 2,362	0.6237	4,689 ± 887.3	0.5717
	UMI, unique molecular identifier
	*Data are presented as the mean ± SEM
	**P value determined using a one-way ANOVA (p < 0.05) comparing Stage 1 (n=4), Stage 2 (n=5), Stage 3 (n=3) and Stage 4 (n=3) samples
	***P value determined using a two-tailed unpaired t-test (p < 0.05) comparing prenatal (n=15) and adult (n=3) samples
	Supplementary Data 4. Grouped snRNA-seq quality control for germinal matrix samples*
		Stage 1	Stage 2	Stage 3	Stage 4	P-value**	Adult (n=3)	P-value***
	Cells	6,100 ± 438.5	4,892 ± 581.8	7,008 ± 2,013	6,736 ± 1,549	0.5033	5,449 ± 678.2	0.6591
	UMI/Cell	70,961 ± 15068	80,099 ± 17,135	71,857 ± 20,385	65,222 ± 8,911	0.9314	80,277 ± 11871	0.6918
	Genes/Cell	2,153 ± 347.1	1,746 ± 416.3	1,891 ± 195.5	2,216 ± 195.5	0.8081	1,765 ± 257.0	0.6331
	Reads/Cell	4,699 ± 1,230	4,015 ± 1,550	4,100 ± 1,413	5,179 ± 907.7	0.9345	3,186 ± 629.3	0.4095
	UMI, unique molecular identifier
	*Data are presented as the mean ± SEM
	**P value determined using a one-way ANOVA (p < 0.05) comparing Stage 1 (n=4), Stage 2 (n=5), Stage 3 (n=3) and Stage 4 (n=3) samples
	***P value determined using a two-tailed unpaired t-test (p < 0.05) comparing prenatal (n=15) and adult (n=3) samples
	Supplementary Data 5. snRNA-seq quality comparison across regions for prenatal samples*
		Cortical Plate	Germinal Matrix	P-value**
	Cells	5,776 ± 526.4	6,127 ± 511.6	0.6139
	UMI/Cell	83,308 ± 9,815	73,038 ± 7,566	0.1981
	Genes/Cell	2,349 ± 224.2	1,977 ± 185.2	0.1248
	Reads/Cell	5,729 ± 551.0	6,010 ± 571.9	0.6854
	UMI, unique molecular identifier
	*Data are presented as the mean ± SEM
	**P value determined using a two-tailed unpaired t-test (p < 0.05) comparing cortical plate (n=15) vs. germinal matrix (n=3) samples

## Sheet: Supplementary Data 6
Supplementary Data 6. Top 50 cluster-defining genes for all integrated data cluster analyses
Prenatal GM resolution 1 (Figure 1b)				Prental CP resolution 1 (Figure 1c)				Adult SVZ resolution 1 (Supplementary Figure 1a)				Adult CX resolution 1 (Supplementary Figure 1c)				Prenatal GM subclustered res 1.8, cell cycle regressed (Figure 2a)				Prenatal CP subclustered res. 1, cell cycle repressed (Supplementary Figure 2h)
Average log2(FC)	Adusted p-val	Cluster	Genes (top 50)	Average log2(FC)	Adusted p-val	Cluster	Genes (top 50)	Average log2(FC)	Adusted p-val	Cluster	Genes (top 50)	Average log2(FC)	Adusted p-val	Cluster	Genes (top 50)	Average log2(FC)	Adusted p-val	Cluster	Genes (top 50)	Average log2(FC)	Adusted p-val	Cluster	Genes (top 50)
2.23007	0	0	TUBA1A	1.67376	0	0	FAM19A1	1.9797	0	0	PLP1	2.91297	0	0	PLP1	1.38749	0	0	ADGRV1	2.60137	1.95487e-303	0	RNF219-AS1
2.044	0	0	TUBB2B	1.64184	0	0	RORA	1.70337	0	0	CNP	2.55017	0	0	CNP	1.82358	2.5542e-273	0	AP002989.1	2.37958	3.99214e-243	0	AC002429.2
1.94741	0	0	TUBB	1.50143	0	0	FOXP1	1.65092	0	0	TMEM144	2.40487	0	0	HHIP	1.31418	1.72415e-258	0	MAST4	2.1902	1.5277e-197	0	APOE
1.87189	0	0	ACTG1	1.35389	0	0	RORB	1.62855	0	0	PALM2	2.36841	0	0	OPALIN	1.28544	2.37721e-258	0	LIPG	2.10252	9.76166e-197	0	ADGRV1
1.83891	0	0	FABP7	1.22093	0	0	PTCHD1-AS	1.60229	0	0	OPALIN	2.33375	0	0	TMEM144	1.30495	4.38372e-248	0	LTBP1	2.02277	1.92646e-186	0	SPARCL1
1.81601	0	0	STMN1	1.21509	0	0	R3HDM1	1.59072	0	0	LPAR1	2.33367	0	0	PALM2	1.26327	2.32911e-239	0	GRIN2A	1.59352	1.91753e-182	0	PDGFRB
1.80894	0	0	EEF1A1	1.21359	0	0	GRM7	1.56832	0	0	HHIP	2.23445	0	0	CTNNA3	1.23981	6.59121e-238	0	IQGAP2	1.96121	7.58427e-174	0	SLC1A2
1.76991	0	0	STMN2	1.2094	0	0	IQCJ-SCHIP1	1.56288	0	0	AL359091.1	2.21483	0	0	CLDND1	1.17861	1.19512e-228	0	EEPD1	2.0633	1.25263e-167	0	GRM3
1.74396	0	0	TMSB4X	1.20925	0	0	PPFIBP1	1.55221	0	0	MBP	2.2081	0	0	AL359091.1	1.16617	2.42105e-208	0	LINC01965	2.07703	6.04604e-163	0	GLUL
1.729	0	0	ACTB	1.20846	0	0	RARB	1.54453	0	0	PHLDB1	2.19321	0	0	ST18	1.36629	1.47669e-202	0	GLI3	1.93571	4.4229e-152	0	PREX2
1.69581	0	0	RPS4X	1.1706	0	0	SYBU	1.53667	0	0	PIP4K2A	2.17478	0	0	PIP4K2A	1.2137	1.84767e-202	0	AC131571.1	1.62763	1.10916e-142	0	EEPD1
1.68668	0	0	EEF2	1.16341	0	0	VWC2L	1.53567	0	0	KCNH8	2.15592	0	0	MAG	1.21627	1.07132e-196	0	AC007262.2	1.60658	3.90406e-140	0	GPC5
1.67788	0	0	LINGO1	1.15631	0	0	CSMD2	1.49605	0	0	CERCAM	2.14091	0	0	MBP	1.24321	2.52003e-193	0	PDGFRB	1.85129	1.63986e-139	0	MMD2
1.64638	0	0	ZBTB18	1.14983	0	0	AC007563.2	1.49248	0	0	CLMN	2.11065	0	0	LINC01608	1.26693	8.13272e-187	0	GPR156	1.57963	4.00765e-134	0	RGS20
1.62669	0	0	NEUROD6	1.12646	0	0	KCNIP4	1.49021	0	0	TTLL7	2.10044	0	0	AC026316.5	1.13024	3.71632e-186	0	PCSK6	1.37709	1.06317e-127	0	ID4
1.61381	0	0	RPL15	1.09119	0	0	CNTNAP3B	1.48938	0	0	CTNNA3	2.0811	0	0	KCNH8	1.0907	1.96705e-182	0	FAM182B	1.66784	6.23428e-126	0	CACNB2
1.57765	0	0	RPL4	1.0776	0	0	SYNE1	1.48729	0	0	CREB5	2.07358	0	0	CLMN	1.18791	6.4269e-181	0	DOK5	1.34645	1.07854e-125	0	DAAM2
1.53349	0	0	STEAP1B	1.07512	0	0	CELF2	1.48544	0	0	SLC44A1	2.0674	0	0	LAMP2	1.19981	1.54202e-180	0	CD38	1.47962	5.23682e-125	0	SLCO1C1
1.43127	0	0	MAP1B	1.05277	0	0	CALN1	1.47764	0	0	SIK3	2.05989	0	0	TF	0.973828	5.92955e-180	0	PTH2R	1.51154	1.86789e-122	0	AC007262.2
1.42925	0	0	RPL13	1.05263	0	0	MARCH1	1.45791	0	0	EDIL3	2.04851	0	0	CERCAM	1.07926	3.05667e-177	0	TMEM132B	2.09031	2.68373e-121	0	HMGCS1
1.36909	0	0	MARCKS	1.04955	0	0	SGCD	1.42274	0	0	ST18	2.04299	0	0	MOG	0.912635	3.361e-176	0	MOXD1	1.57221	2.04821e-118	0	GLUD1
1.31653	0	0	GNAS	1.03872	0	0	RYR2	1.3996	0	0	ERBIN	2.0417	0	0	CREB5	1.02396	1.6631e-173	0	LAMA1	1.82177	6.39543e-116	0	TIMP3
1.45858	5.83521e-292	0	PTMA	1.03616	0	0	PRKCB	1.37643	0	0	PLEKHH1	2.04096	0	0	MAL	0.954261	4.3262e-169	0	FSTL1	1.36629	1.52213e-115	0	ACSBG1
1.62255	1.85802e-275	0	TUBB2A	1.0335	0	0	LRRC4C	1.37497	0	0	AC026316.5	2.01155	0	0	CRYAB	1.07657	8.37797e-167	0	LAMA3	1.51017	1.36214e-113	0	MFGE8
1.40774	3.83123e-257	0	APOO	1.02588	0	0	ZNF365	1.35954	0	0	RNF220	1.9501	0	0	PLEKHH1	1.20384	1.67995e-166	0	PDGFD	1.35405	2.84236e-111	0	LIPG
1.6991	2.87978e-255	0	CALM1	1.01383	0	0	SYN3	1.35365	0	0	C10orf90	1.93495	0	0	FOLH1	1.06766	1.65573e-162	0	GABRB1	1.36227	2.68154e-108	0	TNC
1.56533	2.63458e-244	0	MARCKSL1	1.00945	0	0	MAGI2	1.351	0	0	BCAS1	1.93141	0	0	ENPP2	1.35653	5.42583e-155	0	GALNTL6	1.43298	1.89643e-102	0	SFXN5
1.27541	9.79818e-224	0	RPS11	1.00059	0	0	FMN1	1.34677	0	0	PDE1C	1.92767	0	0	LPAR1	0.986994	1.38239e-154	0	MGAT4C	1.28681	3.0494e-100	0	SLC4A4
1.28663	1.74264e-212	0	RPS6	0.997785	0	0	LUZP2	1.33943	0	0	NCAM2	1.92536	0	0	ERMN	1.04727	5.32661e-146	0	SAMD4A	1.49312	4.63878e-95	0	SMURF2
1.41105	1.62497e-207	0	UBC	0.991635	0	0	NRG1	1.33936	0	0	MOG	1.92367	0	0	RNF220	0.953418	3.58626e-138	0	TBC1D1	1.22873	1.30137e-93	0	FAT3
1.34632	1.54993e-206	0	RPL6	0.985958	0	0	PTPRD	1.42195	8.09314e-301	0	NFASC	1.91912	0	0	QDPR	0.952258	5.08292e-134	0	SHROOM3	1.35363	2.62165e-93	0	LSS
1.29765	1.72473e-205	0	RPL29	0.980913	0	0	CACNA1C	1.51647	6.18999e-294	0	LINC00320	1.91086	0	0	SCD	0.923301	8.19723e-134	0	FHOD3	1.32037	1.19364e-91	0	TBC1D10A
1.39678	1.1389e-188	0	RPL10	0.980796	0	0	CNTNAP5	1.35591	4.69947e-286	0	LINC01608	1.90137	0	0	TMEM165	0.954535	6.29722e-130	0	LRRC3B	1.34959	7.08091e-89	0	NCAN
1.48894	2.23079e-186	0	PEBP1	0.980275	0	0	KLHL4	1.39689	4.39497e-278	0	MYRF	1.89281	0	0	PDE1C	0.907955	6.53192e-130	0	COL11A1	1.22108	2.54739e-86	0	CLU
1.28087	5.80009e-186	0	TUBA1B	0.976849	0	0	LDB2	1.48981	1.08059e-269	0	CD9	1.89087	0	0	FAM107B	0.994424	6.92618e-129	0	ID4	1.21172	1.58979e-84	0	OPHN1
1.4074	7.12332e-184	0	TMSB10	0.976536	0	0	MIAT	1.39986	2.20816e-266	0	MAG	1.88679	0	0	TTLL7	1.05198	1.25027e-126	0	BASP1-AS1	1.27457	1.12093e-83	0	LAMA1
1.28527	3.65662e-182	0	RPS24	0.951489	0	0	NTNG1	1.36927	1.72121e-260	0	PLLP	1.882	0	0	EDIL3	1.10584	3.10802e-125	0	SLC2A3	1.30434	3.2414e-83	0	RALGAPA2
1.39477	3.87339e-180	0	FTH1	0.940066	0	0	UST	1.44869	2.46275e-256	0	RHOU	1.8557	0	0	MOBP	1.00302	1.02036e-123	0	SGK3	1.44956	1.23195e-82	0	LDLR
1.33092	2.04957e-179	0	RPS15	0.931269	0	0	PTPN13	1.36813	4.656e-255	0	ANO4	1.85155	0	0	PHLDB1	0.95258	1.1974e-122	0	AKAP12	1.32982	2.91655e-80	0	DPP10
1.65534	2.47547e-170	0	AC105402.3	0.931075	0	0	TENM1	1.38039	3.32347e-252	0	MAL	1.85152	0	0	SLC44A1	0.923124	1.55577e-119	0	RETREG1	1.43943	3.18123e-79	0	LRRC3B
1.45694	1.49966e-161	0	ENC1	0.919873	0	0	MYO16	1.3539	7.09526e-246	0	LINC00639	1.84831	0	0	PDE4B	1.05429	9.37271e-116	0	BOC	1.24615	3.94397e-79	0	MERTK
1.35136	3.78233e-161	0	RPL11	0.919071	0	0	ADAMTSL3	1.50292	7.52925e-227	0	LAMA2	1.83901	0	0	AMER2	1.01916	1.584e-107	0	ANOS1	1.55546	7.49044e-76	0	SCD
1.31252	1.10525e-154	0	RPLP1	0.911863	0	0	PPP2R2C	1.42345	8.5479e-226	0	LAMP2	1.83072	0	0	SIK3	0.94617	3.98822e-101	0	SLC8A1	1.41263	4.43053e-72	0	FADS2
1.27309	8.07929e-148	0	TXNRD1	0.90438	0	0	CDH8	1.44491	2.40422e-219	0	POLR2F	1.8249	0	0	CNTN2	0.931199	1.20033e-99	0	FGFR2	2.06764	8.54101e-72	0	ELOVL5
1.34452	1.4964e-132	0	RPL5	0.902213	0	0	ANO3	1.33946	4.82663e-212	0	ABCA2	1.81884	0	0	PDE8A	1.14373	1.7382e-88	0	LINC00609	1.24453	8.03023e-67	0	MVD
1.28693	2.59909e-127	0	CCNI	0.899798	0	0	PCSK2	1.38491	9.44576e-210	0	CLDND1	1.81679	0	0	GPR37	0.907161	1.23552e-77	0	ZFP36L1	1.49927	6.60042e-64	0	INSIG1
1.3509	2.09814e-126	0	CD24	0.894188	0	0	SYNDIG1	1.35521	2.54335e-200	0	SVEP1	1.81048	0	0	C10orf90	0.992178	3.58232e-77	0	CEP128	1.31076	1.16917e-59	0	NEAT1
1.29113	2.09597e-125	0	EEF1A2	0.884021	0	0	CNTNAP3	1.39193	2.16895e-185	0	LINC01170	1.80918	0	0	CNDP1	1.01891	1.86388e-71	0	GRIK1	1.3595	5.42496e-59	0	IDI1
1.31717	1.2989e-116	0	YBX1	0.883501	0	0	FGF12	1.39502	8.31792e-180	0	KCNMB4	1.80035	0	0	PLA2G16	0.996945	1.27298e-40	0	NR4A3	1.2338	2.75003e-57	0	PLAGL1
1.28704	5.55352e-96	0	EIF4A2	0.882777	0	0	RASGRF2	1.49157	2.78501e-111	0	FTH1	1.96173	5.25039e-230	0	FTH1	0.928496	8.52267e-37	0	TIMP3	1.21561	1.71829e-56	0	LYN
2.37236	0	1	MOB3B	1.19825	0	1	KCNIP4	2.11925	0	1	PLP1	4.771	0	1	LHFPL3	1.98461	0	1	DIAPH3	3.30414	0	1	CHRM3
2.36964	0	1	ZNF536	1.15995	0	1	R3HDM1	1.91902	0	1	PALM2	4.23466	0	1	PCDH15	1.69746	0	1	KNL1	3.06216	0	1	PCDH15
2.27052	0	1	NRXN3	0.991042	0	1	MIR137HG	1.87213	0	1	TMEM144	4.00738	0	1	TNR	1.61701	0	1	NUSAP1	3.05308	0	1	CNTNAP5
2.07972	0	1	PDZRN4	0.960238	0	1	KLHL1	1.87055	0	1	OPALIN	3.96372	0	1	VCAN	1.56526	0	1	KIF15	2.63757	0	1	CA10
2.05327	0	1	CNTNAP4	0.942735	0	1	ZNF804B	1.86953	0	1	HHIP	3.89408	0	1	PTPRZ1	1.55953	0	1	C21orf58	2.01535	0	1	MYT1
1.93464	0	1	DACH2	0.941198	0	1	MARCH1	1.85325	0	1	CNP	3.46997	0	1	SMOC1	1.53246	0	1	BRIP1	1.6907	0	1	AL139220.2
1.88941	0	1	ZSWIM5	0.899232	0	1	CSMD3	1.78223	0	1	LPAR1	3.42364	0	1	MEGF11	1.50015	0	1	TOP2A	1.8362	1.85562e-303	1	IL1RAP
1.85388	0	1	PAM	0.880279	0	1	DPYD	1.72301	0	1	SVEP1	3.20044	0	1	XYLT1	1.49416	0	1	CIT	1.70093	2.19543e-280	1	PDGFRA
1.78061	0	1	PDE4DIP	0.852014	0	1	ROBO1	1.71378	0	1	LINC01608	3.1348	0	1	DSCAM	1.49395	0	1	CDC25C	1.85192	5.90144e-261	1	COL9A1
1.76798	0	1	ATRNL1	0.84781	0	1	SYBU	1.67688	0	1	LAMA2	3.08841	0	1	LUZP2	1.40986	0	1	KIF18B	2.30135	1.62168e-255	1	TNR
1.74732	0	1	SLAIN1	0.829057	0	1	GRIA4	1.66062	0	1	TTLL7	3.08541	0	1	AC004852.2	1.39205	0	1	MKI67	2.20181	5.43334e-240	1	NXPH1
1.72069	0	1	ERBB4	0.823692	0	1	IQCJ-SCHIP1	1.66027	0	1	PIP4K2A	3.07638	0	1	LRRC4C	1.38153	0	1	MELK	1.95223	2.11117e-237	1	SORCS3
1.71419	0	1	SLC4A4	0.786343	0	1	RALYL	1.62354	0	1	CTNNA3	2.89208	0	1	SOX6	1.3796	0	1	GTSE1	2.36647	2.71828e-233	1	FGF14
1.70724	0	1	GRIA4	0.785225	0	1	AC092691.1	1.61975	0	1	KCNH8	2.86828	0	1	SEMA5A	1.36984	0	1	C2orf48	1.94807	2.8349e-232	1	SORCS1
1.70137	0	1	GAD1	0.774908	0	1	LRRC4C	1.58574	0	1	MBP	2.69488	0	1	TMEM132C	1.34298	0	1	SPC25	1.86935	4.45716e-231	1	TSHZ2
1.64995	0	1	BRINP2	0.758882	0	1	MEF2C	1.58184	0	1	CLMN	2.66974	0	1	CA10	1.32324	0	1	POLQ	1.91554	2.58394e-228	1	SGCD
1.62224	0	1	LHX6	0.758474	0	1	FAM19A1	1.57958	0	1	CREB5	2.58263	0	1	MMP16	1.28783	0	1	FOXN4	2.27308	2.81265e-227	1	OPCML
1.579	0	1	DLX6-AS1	0.749065	0	1	PTPRK	1.57582	0	1	ST18	2.5249	0	1	CHST11	1.27881	0	1	KIF4A	2.27824	7.04018e-227	1	LHFPL3
1.56868	0	1	DSCAML1	0.738837	0	1	GRIK2	1.57355	0	1	CLDND1	2.51648	0	1	EPN2	1.2629	0	1	KIF11	1.78903	3.47427e-220	1	GHR
1.56421	0	1	PRKD1	0.737517	0	1	ARPP21	1.56245	0	1	RHOU	2.49733	0	1	DGKG	1.25348	0	1	NCAPG	2.12585	6.32149e-220	1	CSMD3
1.55789	0	1	TMEM123	0.690822	0	1	RIMS2	1.56157	0	1	CERCAM	2.46034	0	1	OPHN1	1.70648	1.22553e-299	1	ASPM	1.72988	8.12441e-209	1	ATP10B
1.54551	0	1	PLS3	0.682701	0	1	PTPRD	1.55766	0	1	AL359091.1	2.42964	0	1	SLC35F1	1.35356	1.71381e-297	1	DEPDC1B	1.76344	1.30038e-208	1	LINC02588
1.54474	0	1	CEMIP2	1.02007	6.31322e-290	1	NECTIN3	1.55627	0	1	PPP2R2B	2.41036	0	1	BCAN	1.27175	2.22219e-292	1	CEP152	1.93093	3.65697e-205	1	MDGA2
1.50498	0	1	PDE4D	0.692318	1.52232e-263	1	DYNC1I1	1.55225	0	1	LAMP2	2.4096	0	1	NXPH1	1.47355	4.22893e-285	1	AC091057.6	1.66437	5.35523e-205	1	LRRC4C
1.46408	0	1	ARX	0.739128	1.10371e-257	1	LRFN5	1.53644	0	1	LINC00639	2.40121	0	1	LINC00511	1.57633	1.98208e-282	1	DLEU2	2.07587	8.41023e-205	1	SGCZ
1.44955	0	1	RUNX1T1	0.89095	4.37792e-250	1	ABI3BP	1.5283	0	1	LINC00320	2.29372	0	1	STK32A	1.22665	1.19325e-277	1	CENPK	1.91273	1.26578e-203	1	NELL1
1.42445	0	1	FGD3	0.689656	2.27182e-223	1	SYNE1	1.51429	0	1	MAL	2.28197	0	1	COL11A1	1.58376	5.95104e-275	1	CENPF	1.90838	2.22328e-201	1	CNTN1
1.40056	0	1	STXBP5L	0.922543	9.32049e-216	1	RORB	1.51324	0	1	MIR181A1HG	2.27122	0	1	GALNT13	1.56657	1.9729e-272	1	GAD2	1.95685	8.76313e-200	1	SMOC1
1.39753	0	1	ABTB2	0.76166	6.80284e-197	1	SCN3A	1.50278	0	1	SLC44A1	2.24647	0	1	BRINP3	1.98137	2.36461e-266	1	APOLD1	1.97048	1.12967e-195	1	SHISA9
1.37741	0	1	BCL11B	0.831697	1.0816e-194	1	PRR16	1.50188	0	1	PDE4B	2.21567	0	1	DPP6	1.84521	2.41854e-254	1	AC016205.1	1.82076	2.73839e-195	1	LINC01322
1.36902	0	1	AC092691.1	0.771689	4.70521e-185	1	PTCHD1-AS	1.50181	0	1	EDIL3	2.20626	0	1	MIR3681HG	1.48214	1.15669e-250	1	MIS18BP1	1.89529	6.85875e-195	1	EPN2
1.34414	0	1	TMEM131L	0.923688	1.84254e-181	1	FMN1	1.50107	0	1	MAG	2.20088	0	1	MYT1	1.47653	7.08761e-237	1	SMC4	1.93866	1.23969e-193	1	SHISA6
1.31531	0	1	NXPH1	0.715738	5.02029e-181	1	RARB	1.49021	0	1	ERBIN	2.18773	0	1	KAT2B	1.48971	7.316e-229	1	EZH2	1.89278	4.28055e-193	1	NRXN3
1.30494	0	1	GRIP1	0.881339	4.63025e-158	1	GRM1	1.48479	0	1	ANO4	2.1488	0	1	FERMT1	1.53175	6.38006e-225	1	CENPE	1.90431	8.46895e-191	1	DGKG
1.29906	0	1	SPSB4	0.911173	6.61871e-158	1	SCN9A	1.48099	0	1	PLEKHH1	2.13468	0	1	KCNIP1	1.26334	9.42289e-222	1	DLX1	1.91539	9.19178e-188	1	CHST11
1.29159	0	1	CDC14B	0.679719	1.46825e-157	1	STXBP5	1.48	0	1	TMTC2	2.03288	0	1	DCC	1.27634	5.85819e-220	1	BRCA1	1.78939	1.11706e-186	1	SCN1A
1.29013	0	1	SOX6	0.703818	7.80877e-145	1	VWC2L	1.45914	0	1	AMER2	2.01492	0	1	ITGA8	1.58986	1.78358e-188	1	KCNB2	1.86599	7.59789e-180	1	MMP16
1.27393	0	1	ST8SIA5	0.892888	1.09168e-128	1	RIT2	1.45866	0	1	PDE1C	2.00505	0	1	CHST9	1.38381	1.2065e-168	1	LINC01572	1.57723	1.52651e-178	1	DOCK10
1.26564	0	1	TOX	0.732246	8.62578e-124	1	TENM1	1.45684	0	1	SIK3	1.98063	0	1	PLPP4	1.22936	5.70606e-166	1	ATAD2	1.8411	1.5875e-176	1	XYLT1
1.26246	0	1	LHFPL3	0.884419	3.29908e-121	1	CXXC4	1.45649	0	1	MOG	1.97631	0	1	ALK	1.28897	1.18915e-165	1	GSE1	1.71459	1.27751e-173	1	GRM7
1.24948	0	1	GRIA1	0.778184	6.17615e-105	1	PCDH11Y	1.44976	0	1	PRUNE2	1.97576	0	1	ZNF462	1.3724	1.91683e-165	1	CENPP	1.7055	4.33037e-173	1	SGK1
1.24611	0	1	AC104151.1	0.678251	5.22052e-104	1	PPFIBP1	1.43097	0	1	ZNF536	1.94378	0	1	RAB31	1.31304	9.25447e-161	1	PBX3	1.60198	4.47632e-168	1	DNM3
1.22735	0	1	ELFN1	0.735835	1.18185e-103	1	PTPN13	1.42287	0	1	ERMN	1.93301	0	1	ADAMTS17	1.21526	2.55422e-148	1	RFC3	1.55045	4.46254e-167	1	KCNH8
1.22355	0	1	CUX2	0.706223	5.1364e-102	1	SCN2A	1.42182	0	1	FOLH1	1.96737	1.01025e-300	1	PID1	1.51759	5.42391e-136	1	TOX3	1.61982	1.5968e-165	1	EDIL3
1.18382	0	1	ELMO1	0.73691	5.94932e-87	1	ELMOD1	1.41685	0	1	BCAS1	2.2437	1.06141e-293	1	PDZD2	1.26307	8.304e-110	1	ST8SIA5	1.62172	6.78434e-162	1	GRIK2
1.16926	0	1	PDGFD	0.739711	2.69463e-76	1	GAP43	1.41103	0	1	ENPP2	1.9568	1.44714e-292	1	MPPED2	1.27492	8.53267e-106	1	GLCCI1	1.69283	9.38691e-161	1	DISC1
1.16874	0	1	TRERF1	0.6722	1.61044e-54	1	LMO4	1.42768	8.12608e-302	1	LINC01170	2.04157	2.18495e-286	1	GRID2	2.20943	4.05829e-105	1	DLX6-AS1	1.62726	4.37721e-158	1	U91319.1
1.16573	0	1	CUX1	0.692291	1.88974e-51	1	KCNH5	1.62558	1.21302e-293	1	CRYAB	2.09085	2.38757e-285	1	AL445250.1	1.36657	1.92265e-98	1	FGF13	1.70002	2.9459e-144	1	USP54
1.16438	0	1	KIAA1958	0.677016	6.36516e-25	1	ABCA5	1.44899	2.8276e-270	1	QDPR	2.17391	1.21012e-272	1	ZFPM2	2.61595	6.02492e-60	1	NRXN3	1.56231	7.06357e-134	1	SYN3
1.15692	0	1	NPAS1	0.688934	1.07342e-13	1	FABP7	1.55444	2.89367e-214	1	FTH1	1.95501	2.30636e-245	1	KCND2	1.73928	9.12117e-28	1	PDZRN3	1.55746	1.02003e-133	1	FGF12
2.15842	0	2	DOK6	1.61679	0	2	IQCJ-SCHIP1	2.34349	0	2	SLC5A11	2.56652	0	2	CBLN2	1.32752	4.51644e-289	2	CFAP54	1.75804	1.99531e-158	2	LGR6
2.05394	0	2	DCC	1.39404	0	2	SPON1	1.97315	0	2	AC026316.5	1.74367	2.14796e-258	2	LINC01378	1.44948	5.35449e-238	2	GLIS3	1.09166	1.25628e-104	2	RORA
1.99393	0	2	SORBS2	1.39034	0	2	ABI3BP	1.95068	0	2	LINC00609	1.64407	1.99162e-251	2	CUX2	1.17243	4.23315e-235	2	NRG3	0.913802	1.22133e-93	2	NPAS3
1.87494	0	2	KCNQ3	1.37673	0	2	KCNIP4	1.8861	0	2	MOBP	2.03035	9.91736e-239	2	HS6ST3	1.89003	5.68404e-222	2	LINC00609	1.26145	2.9311e-86	2	MCC
1.85929	0	2	NRG1	1.34418	0	2	CDH13	1.86164	0	2	TF	1.46634	2.4797e-228	2	CYP1B1-AS1	1.4547	1.14178e-218	2	PACRG	1.06395	1.85976e-81	2	EGFR
1.84976	0	2	SLC24A2	1.31359	0	2	STK32B	1.85526	0	2	RNF220	1.79767	7.61521e-211	2	DGKB	1.00769	8.11471e-216	2	LRRC9	1.44907	1.37255e-72	2	CREB5
1.84772	0	2	GRAMD1B	1.27502	0	2	ITPR1	1.84017	0	2	ST18	1.83086	4.18936e-209	2	SYN3	1.57751	1.15298e-211	2	ANOS1	0.904085	2.02816e-72	2	PTPRZ1
1.80358	0	2	ZNF804A	1.27377	0	2	CCBE1	1.68365	0	2	CTNNA3	1.51911	2.61422e-207	2	TESPA1	1.23596	1.31269e-210	2	PCSK6	1.11349	1.07006e-68	2	LDLRAD3
1.80251	0	2	UNC5D	1.25102	0	2	TMOD1	1.66337	0	2	LRP2	1.67509	6.46057e-207	2	LRRTM4	1.30325	1.08476e-204	2	CD38	1.49059	4.93123e-68	2	VAV3
1.76534	0	2	NRP1	1.22459	0	2	FAM19A1	1.66229	0	2	MBP	1.62976	9.44298e-201	2	NDST3	1.39348	2.41561e-202	2	WWC1	2.35361	1.18369e-65	2	RGS6
1.75422	0	2	LRP8	1.21831	0	2	PRR16	1.65351	0	2	CLMN	1.73433	9.37153e-196	2	LINC02306	1.25667	5.74905e-187	2	MAST4	1.42167	1.42981e-62	2	AC007402.1
1.75271	0	2	EML6	1.18631	0	2	CA10	1.64785	0	2	LDB3	1.52822	4.38266e-192	2	GNAL	1.35651	5.00345e-185	2	SAMD4A	1.08954	5.01139e-62	2	CCND2
1.70128	0	2	AL589740.1	1.17306	0	2	NECTIN3	1.62678	0	2	PLEKHH1	1.44488	3.35067e-189	2	SLIT3	1.19285	8.81483e-177	2	GRIN2A	0.862498	6.45383e-61	2	AC090692.1
1.64342	0	2	KCND2	1.17014	0	2	DAB1	1.62493	0	2	ENPP2	1.55959	2.91731e-186	2	PDZD2	1.15058	9.6561e-176	2	ANGPT1	0.838503	1.63145e-58	2	DCLK2
1.63628	0	2	CLMP	1.16784	0	2	ADAMTSL1	1.62193	0	2	DOCK5	1.64682	1.0032e-180	2	AC011287.1	1.12661	6.46056e-174	2	FAM182B	1.06923	1.20059e-57	2	JAG1
1.6359	0	2	MEIS2	1.12991	0	2	GLIS3	1.61302	0	2	SYNJ2	1.55213	4.61102e-180	2	GRIA4	1.37015	6.09855e-172	2	CD44	1.15484	1.82879e-54	2	SLC6A11
1.62203	0	2	NTM	1.09864	0	2	SYBU	1.60215	0	2	TMEM165	1.53391	8.31659e-177	2	LINC01250	1.02212	2.37686e-165	2	NEBL	1.33802	4.9628e-48	2	CAMK2D
1.608	0	2	PPP2R2B	1.09565	0	2	FGF12	1.59099	0	2	CDK18	1.49097	6.87655e-175	2	KCNIP4	1.30887	1.12235e-159	2	EPB41L3	1.24038	3.69885e-47	2	KLHL4
1.57405	0	2	PRKG1	1.09504	0	2	EPHA6	1.53467	0	2	FRMD4B	1.55072	2.56314e-174	2	KCNQ5	1.12562	5.75854e-154	2	ADGRV1	0.860027	5.0282e-47	2	VIM
1.53878	0	2	MLLT3	1.09125	0	2	SYNE1	1.51634	0	2	PDE8A	1.54627	1.57761e-173	2	SORBS2	1.08306	1.24691e-152	2	ID4	1.07486	6.99833e-47	2	SLC4A4
1.52747	0	2	DPY19L1	1.08546	0	2	ADGRL2	1.49567	0	2	CNTN2	1.3794	1.14292e-163	2	ZNF804A	1.30563	5.11271e-147	2	DCLK1	1.03083	4.31487e-45	2	PVT1
1.51978	0	2	PLCB1	1.0733	0	2	R3HDM1	1.48667	0	2	PIP4K2A	1.39187	2.71681e-159	2	CHRM3	1.10447	2.90281e-143	2	IQGAP2	0.995262	5.52354e-45	2	SPATA6
1.47847	0	2	KCTD16	1.07088	0	2	CUX2	1.48004	0	2	DPYD	1.46893	1.10555e-154	2	CNTNAP5	0.992783	2.55153e-140	2	GINS3	1.30023	1.59793e-44	2	AC104574.2
1.4644	0	2	FGFR2	1.06365	0	2	MCTP1	1.4771	0	2	ITGA2	1.39222	1.07461e-153	2	EPHA6	1.11989	3.82321e-136	2	ZFP36L1	0.962658	1.38785e-43	2	DENND2A
1.41489	0	2	SH3RF3	1.01791	0	2	MAN1C1	1.46085	0	2	SLC44A1	1.31952	1.5117e-153	2	KCTD16	0.960948	1.29386e-134	2	MGAT4C	0.716176	9.25437e-42	2	SEZ6L
1.40501	0	2	DISP3	1.01677	0	2	DYNC1I1	1.45746	0	2	C10orf90	1.43403	3.87868e-152	2	KCND2	1.02607	2.29077e-134	2	PDGFRB	0.828361	4.30493e-39	2	TLK1
1.38076	0	2	HUNK	0.992134	0	2	DLGAP2	1.45484	0	2	CD22	1.3884	9.14847e-152	2	ADGRL2	1.46435	4.02056e-132	2	GFAP	0.801819	1.45273e-37	2	SH3PXD2B
1.33639	0	2	RAB12	0.981832	0	2	PCSK5	1.45247	0	2	CERCAM	1.18081	3.64757e-151	2	PPFIA2	1.40067	1.25058e-119	2	FBXO32	0.848232	1.78635e-36	2	KCNIP1
1.33623	0	2	ST8SIA1	0.981648	0	2	CSMD2	1.44873	0	2	SH3TC2	1.44324	2.80448e-150	2	CDH18	0.974788	8.41786e-119	2	ADAMTSL3	1.11725	2.87129e-36	2	GAD1
1.32953	0	2	EPHA3	0.97637	0	2	GRIA4	1.43664	0	2	MOG	1.37616	7.39895e-148	2	CDH12	1.04602	1.88595e-113	2	PFKFB3	1.03169	3.4625e-36	2	DPF3
1.32817	0	2	IL1RAPL1	0.96632	0	2	CALN1	1.42841	0	2	FOLH1	1.277	4.9893e-145	2	RGS6	0.994092	3.64274e-113	2	FOSL2	0.854083	1.13197e-35	2	COL4A2
1.31171	0	2	FRMD4B	0.958716	0	2	CELF2	1.42132	0	2	TMEM144	1.30861	2.40524e-144	2	CDH9	0.979554	1.16433e-100	2	C8orf34	1.06596	7.48106e-35	2	EGR1
1.30772	0	2	KIAA1324	0.95813	0	2	KCTD16	1.41887	0	2	TMTC2	1.31972	8.33617e-143	2	AL117329.1	1.02923	1.91988e-99	2	GRIK1	0.804375	1.41395e-31	2	WSCD1
1.26799	0	2	ST6GAL2	0.955302	0	2	MEF2C	1.40345	0	2	FA2H	1.23294	2.59836e-139	2	CSMD1	1.08071	7.39314e-96	2	PTCHD1-AS	0.732224	2.17062e-29	2	ARHGEF26
1.25737	0	2	LINC02055	0.928889	0	2	SNTG2	1.36782	0	2	ZNF536	1.2393	2.61305e-139	2	R3HDM1	1.48058	8.94233e-95	2	ABCA1	0.769488	3.20625e-29	2	AL591686.2
1.19894	0	2	SLC22A23	0.905137	0	2	PCSK2	1.3327	0	2	DOCK10	1.29851	4.94927e-134	2	ITPR1	1.21362	8.6349e-93	2	NTRK2	0.766201	3.1523e-28	2	EVA1C
1.19889	0	2	SEMA3C	0.895762	0	2	MARCH1	1.43732	6.11334e-297	2	SEMA3B	1.13716	6.68814e-130	2	KALRN	1.10972	7.61683e-92	2	AC002429.2	0.795407	2.6084e-27	2	USP6NL
1.18625	0	2	PLXNA2	0.894792	0	2	PCSK6	1.3124	9.01827e-295	2	SHTN1	1.31329	1.89707e-127	2	LINC01122	1.05485	1.22955e-90	2	AQP4	0.759339	5.08145e-27	2	SIPA1L3
1.18568	0	2	CASC15	0.890271	0	2	FRY	1.34706	3.18447e-293	2	FRYL	1.22125	3.13348e-127	2	KIAA1211L	1.09058	5.6467e-90	2	GRAMD2B	0.796751	2.325e-26	2	ILDR2
1.1826	0	2	ZFHX4	0.888293	0	2	RIT2	1.53906	2.05262e-292	2	PXK	1.19015	7.75042e-126	2	PCDH7	1.32311	9.07332e-84	2	NR4A3	0.784805	6.11428e-25	2	TNS1
1.18258	0	2	SETD7	0.878666	0	2	DLG2	1.34386	2.90487e-292	2	DAAM2	1.21522	9.62248e-123	2	ATP2B1	1.29398	7.06744e-81	2	GALNTL6	0.784274	5.52357e-23	2	ST8SIA5
1.18128	0	2	MIR99AHG	0.87429	0	2	CSMD1	1.34136	3.88682e-291	2	PDE1C	1.18624	1.59712e-122	2	PTH2R	0.981075	1.31067e-79	2	ITPKB	0.722283	8.77764e-23	2	TRIM9
1.13683	0	2	EPHB1	0.871273	0	2	NDST3	1.35235	4.52204e-291	2	ASPA	1.21676	9.17703e-121	2	STXBP5L	1.13871	2.19655e-78	2	TIMP3	1.13444	1.08668e-21	2	AC124254.1
1.12353	0	2	PDE1C	0.860655	0	2	ANKRD44	1.33685	9.52699e-289	2	PRUNE2	1.16412	1.04932e-119	2	LDB2	0.964729	1.34116e-74	2	KCNN3	0.722894	3.41441e-21	2	PLCG1
1.12086	0	2	FMNL2	0.858657	0	2	NEBL	1.60528	1.39994e-281	2	PCSK6	1.17066	5.35848e-118	2	LRFN5	1.25495	1.51431e-72	2	AP002989.1	0.79477	4.11418e-20	2	MEIS1
1.11977	0	2	KCNN3	0.846395	0	2	KCNH5	1.31762	3.14883e-281	2	FAM107B	1.15438	7.17105e-115	2	HHAT	0.974096	2.27388e-71	2	RNF219-AS1	0.820967	8.5723e-20	2	KIRREL3
1.11769	0	2	TTC28	0.83703	0	2	DOK5	1.49884	9.26843e-281	2	POLR2F	1.14343	4.84606e-111	2	RBFOX1	1.10521	4.1772e-71	2	IGFBP5	0.729975	1.90704e-19	2	GALR1
1.11571	0	2	PRAG1	0.836725	0	2	KLHL29	1.37907	2.59869e-271	2	GLDN	1.13737	5.32258e-110	2	CACNA1C	1.26581	3.05364e-70	2	RNF19A	0.71644	7.00419e-19	2	ADAMTS6
1.11118	0	2	RBFOX3	0.835372	0	2	KLHL4	1.32087	7.42259e-241	2	SH3GL3	1.20179	1.87244e-101	2	NELL1	1.4968	5.6681e-67	2	DPP10	0.790645	1.16246e-16	2	HS6ST2
1.0965	0	2	SPIRE1	0.831605	0	2	SYNDIG1	1.49124	1.48556e-209	2	PIEZO2	1.31361	9.84602e-101	2	ENC1	0.970294	9.94441e-66	2	OGFRL1	0.712106	1.43752e-09	2	CACNB4
3.28443	0	3	ADARB2	2.81002	0	3	CDH4	2.21094	0	3	SLC35F3	2.27508	0	3	SLC5A11	2.48591	0	3	EGFR	2.41713	4.20628e-190	3	GLIS3
2.94906	0	3	PDZRN3	2.30391	0	3	CUX2	1.90182	0	3	RYR2	2.17752	0	3	LINC00609	2.1339	0	3	AC007402.1	2.41118	2.05034e-177	3	GFAP
2.67121	0	3	PRKCA	2.19731	0	3	KIF26B	1.86918	0	3	PHACTR1	2.11158	3.10507e-291	3	ST18	2.3615	1.29229e-295	3	KCNQ1OT1	2.2767	7.31652e-144	3	LINC00609
2.30727	0	3	SORCS3	2.13385	0	3	HS6ST3	1.82461	0	3	MACROD2	2.17045	3.26813e-273	3	RNF220	1.95816	1.41465e-276	3	HIP1	1.51254	4.09521e-132	3	ANGPT1
2.26252	0	3	THRB	1.62681	0	3	TENM4	1.80008	0	3	DGKB	2.15054	2.98859e-266	3	AC026316.5	2.04493	6.55049e-259	3	SLC24A3	2.07448	9.92847e-124	3	DAAM2
2.23654	0	3	DLX6-AS1	1.62158	0	3	PLXNA4	1.79338	0	3	AC109466.1	1.91889	6.92533e-254	3	MOBP	1.64196	2.97203e-252	3	SERINC5	2.38755	2.00754e-120	3	DPP10
1.91677	0	3	CNTN5	1.56713	0	3	PLXNA2	1.77901	0	3	MT-ND1	2.02301	1.06464e-251	3	FRMD4B	1.74661	1.61981e-211	3	AC007376.2	1.68805	8.68384e-102	3	CD38
1.89432	0	3	ERBB4	1.54074	0	3	FRMD4B	1.73938	0	3	CACNA2D3	1.85917	1.98261e-244	3	CLMN	1.31187	4.81448e-206	3	CHD7	1.43624	2.01738e-101	3	NKAIN3
1.78053	0	3	ST8SIA5	1.52865	0	3	DNAH10	1.71802	0	3	PRKCB	1.68233	2.26717e-244	3	LRP2	1.7698	2.52729e-205	3	SLIT1	1.71252	3.48707e-99	3	IGFBP5
1.75828	0	3	NR2F2-AS1	1.51144	0	3	MN1	1.70339	0	3	GNAL	1.79551	2.26173e-239	3	ENPP2	2.08923	1.15484e-186	3	KIRREL3	1.3665	2.25573e-92	3	GJA1
1.75207	0	3	PIP5K1B	1.50601	0	3	SLC22A23	1.70231	0	3	ZNF385B	1.80187	8.03508e-234	3	TF	1.46809	5.29635e-182	3	GLCCI1	1.28575	1.42411e-84	3	PITPNC1
1.73946	0	3	SLAIN1	1.47098	0	3	STK32B	1.67839	0	3	NDST3	1.75473	6.22887e-230	3	CNTN2	1.49283	9.11137e-175	3	CEP83	1.50682	2.05024e-82	3	MGAT4C
1.66467	0	3	ZBTB16	1.46427	0	3	PRSS12	1.67799	0	3	ATP2B1	2.05589	3.04793e-226	3	CTNNA3	1.47328	1.02072e-171	3	DLL1	1.46478	1.28786e-81	3	TNC
1.59143	0	3	KIRREL3	1.39801	0	3	PID1	1.67187	0	3	STXBP5L	1.77405	3.31316e-226	3	TMEM144	1.32565	9.0798e-167	3	ZEB1	1.49321	3.97246e-76	3	AC002429.2
1.55357	0	3	ZNF536	1.34782	0	3	CCBE1	1.66995	0	3	HTR2C	1.60816	4.52278e-222	3	LDB3	1.22645	2.06318e-159	3	DLL3	1.88486	5.44926e-75	3	AQP4-AS1
1.5365	0	3	KITLG	1.33429	0	3	RBFOX1	1.66301	0	3	KCNQ5	1.90087	4.73286e-219	3	PCSK6	1.50599	6.01892e-153	3	NCOR2	1.42373	6.42769e-75	3	EEPD1
1.5145	0	3	EPHA5	1.31431	0	3	RAI14	1.64059	0	3	RYR3	1.77874	4.86672e-217	3	PLEKHH1	1.01491	6.24708e-153	3	AC090692.1	1.7546	3.77653e-73	3	GRAMD2B
1.51366	0	3	PCDH9	1.28773	0	3	MCTP1	1.63834	0	3	MT-CO3	1.6829	1.58406e-208	3	PIEZO2	1.07757	3.26277e-152	3	CCDC178	1.44995	1.42908e-71	3	RNF219-AS1
1.50237	0	3	RIPOR2	1.25303	0	3	CLMP	1.63199	0	3	CAMK4	1.69357	4.28619e-201	3	CDK18	1.6599	7.61223e-151	3	GRIK2	1.31873	8.01651e-70	3	FAM189A2
1.41567	0	3	NPAS1	1.23859	0	3	SNTG2	1.62619	0	3	SV2C	1.83536	4.72512e-200	3	PIP4K2A	1.59799	5.45495e-143	3	DGKH	1.29006	2.93661e-69	3	AQP4
1.40512	0	3	ELMO1	1.22727	0	3	VCAN	1.62276	0	3	CACNA1B	1.70027	1.59329e-199	3	DOCK5	0.999048	2.92781e-140	3	DSCAM	1.42945	5.52083e-69	3	ID4
1.37081	0	3	KCNJ3	1.21589	0	3	DAB1	1.61978	0	3	ANO3	1.8416	7.29248e-197	3	PDE8A	1.40065	1.30305e-129	3	SEZ6L	1.17108	1.93184e-68	3	LRIG1
1.35594	0	3	NRXN3	1.21459	0	3	DSCAM	1.61689	0	3	PDE10A	1.64564	2.36482e-195	3	C10orf90	1.15093	1.39864e-124	3	ASCL1	1.70312	7.05379e-65	3	RFX4
1.34974	0	3	SPOCK1	1.19884	0	3	SLC44A5	1.61582	0	3	MT-ATP6	1.54783	5.71067e-193	3	CERCAM	1.27273	1.97019e-123	3	LRRN1	1.41281	1.05092e-64	3	DST
1.33185	0	3	SDK2	1.19585	0	3	FAM13A	1.60532	0	3	DGKH	1.8643	1.87122e-191	3	MBP	1.07597	3.26881e-120	3	OLIG1	1.79645	5.87197e-64	3	ABCA1
1.32215	0	3	PROX1	1.16778	0	3	TTC28	1.59208	0	3	DACH1	1.63284	7.46243e-191	3	KCNH8	1.1387	1.16586e-119	3	MTSS1	1.62041	2.16978e-59	3	ANOS1
1.30308	0	3	SLIT1	1.16659	0	3	EPHB1	1.58904	0	3	LINC01250	1.66451	2.89248e-187	3	DOCK10	1.77544	3.79786e-106	3	CACNA1A	1.21237	6.29353e-56	3	WDR49
1.23315	0	3	TMEFF2	1.14897	0	3	SLA	1.58384	0	3	EPB41	1.61947	8.57292e-187	3	MOG	1.07003	3.59229e-102	3	UST	1.66914	7.12566e-55	3	ID2
1.22959	0	3	RXRA	1.14298	0	3	SATB2	1.56604	0	3	SLC9A7	1.71194	5.80986e-186	3	PXK	1.2435	3.95659e-99	3	AC008050.1	1.40785	7.9255e-52	3	KCNN3
1.2209	0	3	DLX1	1.11565	0	3	MB21D2	1.55298	0	3	PTPN5	1.57661	3.70503e-181	3	FA2H	1.02295	7.15881e-95	3	ILDR2	1.46162	2.27317e-50	3	DCLK1
1.20561	0	3	ARHGAP28	1.11383	0	3	SEMA3C	1.5411	0	3	RBFOX1	1.52442	8.26815e-181	3	DAAM2	1.16636	5.33489e-94	3	GALNT13	1.38681	1.41698e-48	3	EZR
1.20039	0	3	PLS3	1.10615	0	3	LINC01102	1.52647	0	3	MT-CYB	1.72107	1.18305e-180	3	SLC44A1	1.21521	1.2261e-93	3	ETV1	1.27636	1.37359e-46	3	ITGA6
1.18592	0	3	KIAA1211	1.08858	0	3	CUX1	1.51932	0	3	AC008415.1	1.6607	2.20487e-179	3	SYNJ2	1.27536	7.04314e-92	3	DPF3	1.18594	3.71797e-45	3	LIFR
1.18004	0	3	PID1	1.08489	0	3	TIAM2	1.51629	0	3	DKK3	1.64944	2.60858e-177	3	DPYD	1.01171	3.21319e-91	3	TLK1	1.23155	7.21753e-43	3	NEBL
1.17352	0	3	LRRC1	1.08277	0	3	ITPR1	1.51214	0	3	PCP4	1.69442	2.84481e-176	3	PRUNE2	1.07656	5.58859e-87	3	GSG1L	1.2272	3.12966e-39	3	GINS3
1.16771	0	3	MTSS1	1.06313	0	3	PTPN4	1.50275	0	3	MT-CO1	1.59029	4.69406e-173	3	QKI	1.08018	2.98802e-83	3	COLGALT2	1.69208	9.13114e-39	3	CACHD1
1.16758	0	3	CHD7	1.05381	0	3	DOPEY2	1.48688	0	3	GRIN1	1.53923	1.04642e-172	3	MAP7	1.05535	6.08785e-81	3	TNK2	1.18569	4.34585e-38	3	TOB2
1.14536	0	3	NR2F2	1.04938	0	3	FAM19A5	1.48421	0	3	MCTP1	1.67914	1.19112e-169	3	TMEM165	1.35338	2.15928e-80	3	PLCG2	1.45274	8.35216e-36	3	PFKFB3
1.12194	0	3	CSMD3	1.038	0	3	RNF182	1.48259	0	3	ROBO2	1.54988	5.29387e-167	3	SHTN1	1.02556	5.8466e-77	3	PLXNC1	1.18893	2.09557e-34	3	OGFRL1
1.10368	0	3	GAD2	1.01795	0	3	MEIS2	1.48119	0	3	SRRM3	1.52368	4.82586e-163	3	PHLPP1	1.18765	1.02253e-75	3	GALNT10	1.43175	7.44067e-33	3	FAT1
1.10256	0	3	CELF4	1.00682	0	3	NHSL1	1.46994	0	3	AC007563.2	1.56544	2.60928e-162	3	DIP2B	1.10032	4.7274e-75	3	CBWD5	1.36106	1.28362e-31	3	NR4A2
1.10198	0	3	CCDC88A	1.00285	0	3	NCALD	1.46983	0	3	PTPRN2	1.56611	6.20203e-162	3	TMTC2	1.27688	4.3382e-73	3	AL445250.1	1.17189	2.95811e-31	3	ZFAND5
1.0994	0	3	ERC2	1.00256	0	3	KCNK2	1.46923	0	3	HTR4	1.56005	4.71255e-161	3	ELMO1	0.986327	1.16003e-70	3	MEGF11	1.26192	7.32834e-30	3	PACRG
1.08917	0	3	ACVR1	0.976962	0	3	TMOD1	1.45037	0	3	PLEKHA5	1.56895	1.1715e-157	3	PDE1C	1.11961	2.04091e-70	3	SH3KBP1	1.22123	5.8885e-20	3	TFRC
1.07927	0	3	ARID1B	0.963437	0	3	ZSWIM6	1.44671	0	3	CACNA1E	1.51624	2.04267e-157	3	FRYL	1.01046	3.34622e-68	3	DSEL	1.33045	9.62336e-20	3	NTRK2
1.05163	0	3	ZNF704	0.949988	0	3	CORO2B	1.44666	0	3	RALYL	1.69268	1.10003e-156	3	POLR2F	1.00976	4.33103e-67	3	MT-ND3	1.18916	1.78352e-15	3	TLE1
1.03989	0	3	COBL	0.945842	0	3	MPPED1	1.44227	0	3	LINC02137	1.54093	3.45441e-153	3	NCKAP5	1.12304	5.66075e-67	3	RGS7	1.30028	2.65412e-14	3	EPB41L3
1.02264	0	3	NAV3	0.94583	0	3	BCL11A	1.44175	0	3	AC092683.1	1.5236	6.45173e-153	3	CREB5	1.17071	1.56742e-63	3	CDK6	1.18998	1.46652e-11	3	PRMT9
1.01039	0	3	CADM1	0.940936	0	3	UNC5D	1.43688	0	3	PHYHIP	1.53325	5.03441e-152	3	MAN2A1	1.13302	8.66905e-63	3	NIN	1.43915	1.55098e-10	3	C8orf34
1.0201	4.86619e-130	3	NR3C2	1.17366	5.79443e-261	3	CDH13	1.4601	1.80709e-229	3	PENK	1.6625	2.27826e-62	3	HSP90AA1	1.14849	2.99156e-46	3	ANKRD10	1.25947	9.47585e-10	3	AGBL4
3.16826	0	4	NXPH1	2.989	0	4	NXPH1	4.39457	0	4	SAT1	3.10822	0	4	AC109466.1	2.82346	0	4	DPP10	1.86227	2.05303e-121	4	EGFR
2.66561	0	4	PTPRT	2.67939	0	4	ERBB4	4.25957	0	4	AC074327.1	2.58441	0	4	AC008415.1	2.48636	0	4	GFAP	1.73631	4.38664e-121	4	SLC24A3
2.59029	0	4	CNTNAP2	2.5525	0	4	ZNF536	4.19885	0	4	DOCK8	1.69439	0	4	LRRK1	2.46583	0	4	DAAM2	1.24274	2.37549e-98	4	NCKAP5
2.39918	0	4	NXPH2	2.50091	0	4	NRXN3	3.97849	0	4	APBB1IP	1.48572	0	4	TLL1	2.44038	0	4	HLA-E	1.76385	1.49258e-93	4	HIP1
2.32477	0	4	FAM135B	2.27326	0	4	PAM	3.90174	0	4	ST6GAL1	1.37102	0	4	HS3ST2	2.41795	0	4	WWTR1	1.1576	2.37418e-82	4	RORA
2.21872	0	4	LHFPL3	2.27121	0	4	PRKD1	3.87379	0	4	LRMDA	1.99382	1.73656e-289	4	CLSTN2	2.37278	0	4	CD44	0.893891	1.17644e-71	4	NPAS3
2.17503	0	4	ERBB4	2.27073	0	4	MOB3B	3.65692	0	4	ADAM28	1.98108	1.0792e-280	4	AC016687.2	2.30706	0	4	RFX4	1.31318	3.7942e-56	4	CEP83
2.07548	0	4	ATRNL1	2.08107	0	4	NXPH2	3.64326	0	4	HS3ST4	1.42883	1.52432e-270	4	RXFP1	2.24502	0	4	ITPKB	1.17588	2.13835e-55	4	LDLRAD3
2.06539	0	4	TENM2	2.05589	0	4	CNTNAP4	3.62938	0	4	ARHGAP24	1.64893	2.52579e-264	4	CPNE4	2.17707	0	4	ABCA1	1.12546	2.98512e-50	4	ILDR2
2.03991	0	4	PRKD1	1.99558	0	4	FAM135B	3.57977	0	4	TBXAS1	1.69151	2.9434e-264	4	RORB	2.09266	0	4	LINC00609	1.12304	2.86599e-49	4	NAV2
1.99635	0	4	PAM	1.90393	0	4	PTPRT	3.50859	0	4	RUNX1	2.18976	3.21867e-249	4	NRG1	2.02401	0	4	RNF219-AS1	1.06824	4.66124e-47	4	TLK1
1.9729	0	4	GRIP1	1.87871	0	4	DSCAML1	3.40559	0	4	CSF1R	1.45113	4.35207e-234	4	CHGA	1.968	0	4	AQP4-AS1	1.16005	2.87983e-45	4	KCNIP1
1.92245	0	4	NRXN3	1.85659	0	4	PDE4DIP	3.30762	0	4	SLCO2B1	1.85288	7.6209e-227	4	KCNH7	1.95607	0	4	DCLK2	0.872017	2.78644e-43	4	DPP6
1.91825	0	4	CNTNAP4	1.78523	0	4	ATRNL1	3.25078	0	4	FYB1	1.22032	2.04e-218	4	PCP4	1.90216	0	4	ADCY8	1.39959	4.2498e-43	4	AC007402.1
1.90673	0	4	TENM3	1.76099	0	4	CNTNAP2	3.25012	0	4	PLXDC2	1.70872	1.45542e-217	4	CADPS2	1.87715	0	4	GALNT15	0.877738	2.51842e-42	4	FOXN3
1.88971	0	4	PDE4DIP	1.74973	0	4	LHFPL3	3.22722	0	4	DENND3	1.46782	4.76501e-214	4	GRM8	1.86126	0	4	PFKFB3	1.18422	1.23241e-40	4	DPF3
1.77697	0	4	ELFN1	1.7493	0	4	SLAIN1	3.19938	0	4	CYFIP1	1.32599	3.90921e-212	4	DNAH6	1.80793	0	4	ADAMTS9	1.09713	4.26817e-40	4	MCC
1.76944	0	4	GALNT17	1.74325	0	4	DLX6-AS1	3.19851	0	4	SRGAP2	1.35069	4.67164e-212	4	EPHA3	1.80325	0	4	OGFRL1	1.06911	1.9297e-39	4	UST
1.75409	0	4	EPHA6	1.72414	0	4	GAD1	3.19577	0	4	LYN	1.59899	9.68252e-212	4	FSTL4	1.72906	0	4	GLIS3	0.978796	1.07902e-37	4	PRMT8
1.69033	0	4	BRINP2	1.70855	0	4	SOX6	3.12202	0	4	C3	1.55178	1.47555e-204	4	IL1RAPL2	1.7208	0	4	ARHGEF4	0.895436	8.62221e-37	4	ZEB1
1.63062	0	4	ZNF536	1.67179	0	4	ARX	3.11332	0	4	RHBDF2	1.42178	1.20155e-202	4	CCDC85A	1.63338	0	4	PITPNC1	1.08256	8.3659e-36	4	MAP3K1
1.60475	0	4	GRIA1	1.66955	0	4	ELFN1	3.10633	0	4	INPP5D	1.6652	7.49502e-194	4	PTPRT	1.53541	1.86505e-300	4	HSPB8	1.08398	3.73966e-35	4	CCND2
1.59989	0	4	PDZRN4	1.65716	0	4	PDZRN4	3.0948	0	4	SORL1	1.35638	8.30372e-193	4	ELAVL4	1.71841	4.49784e-288	4	RGMA	0.998877	1.06101e-33	4	CDK6
1.59415	0	4	MAF	1.64407	0	4	SLC6A1	3.08799	0	4	PTPRC	1.41468	2.92405e-189	4	PHACTR1	1.77753	1.98749e-287	4	FAM189A2	0.776615	4.44259e-31	4	CHD7
1.57616	0	4	GAD1	1.62911	0	4	BRINP2	3.08586	0	4	TLR2	1.47614	7.32659e-186	4	CELF4	1.66227	1.17938e-285	4	GRAMD2B	0.876178	1.15278e-30	4	B3GLCT
1.54944	0	4	KCNC2	1.62668	0	4	SLC4A4	3.03378	0	4	PALD1	1.48452	3.72205e-182	4	STMN2	1.52845	5.9875e-284	4	AGT	1.22457	1.05967e-29	4	AC104574.2
1.47975	0	4	NCAM2	1.60449	0	4	ELMO1	2.95343	0	4	MEF2A	1.31492	6.25512e-179	4	KCNC2	1.64011	1.72055e-281	4	GINS3	1.05944	2.42483e-27	4	VAV3
1.47368	0	4	PDE4D	1.54868	0	4	GRIP1	2.93775	0	4	ETV6	1.19776	7.35513e-176	4	SYT7	2.06919	4.94109e-281	4	CALN1	0.943958	5.17413e-27	4	LRRN1
1.46636	0	4	NELL1	1.51881	0	4	BCL11B	2.93651	0	4	SLC11A1	1.35304	6.58541e-172	4	ZNF385B	1.80421	7.58385e-280	4	ANOS1	0.77722	1.92916e-26	4	RGS7
1.44993	0	4	SLC4A4	1.49656	0	4	MAF	2.92504	0	4	ATP8B4	1.33146	1.07161e-169	4	PCLO	1.82838	4.9217e-279	4	FOXO1	0.7727	6.6753e-26	4	CECR2
1.426	0	4	RUNX1T1	1.44697	0	4	PLS3	2.88664	0	4	ITPR2	1.24215	2.60918e-169	4	GALNT17	1.80858	1.30137e-264	4	SLC25A18	0.793545	6.18468e-25	4	MYO5C
1.3927	0	4	MOB3B	1.43367	0	4	ABTB2	2.8588	0	4	ABCC4	1.26743	7.74819e-161	4	CNTN3	1.53744	3.44861e-262	4	SPON1	0.955518	2.56896e-24	4	GALNT10
1.39205	0	4	GRIA4	1.41792	0	4	LHX6	2.85186	0	4	SAMSN1	1.44347	1.94407e-160	4	RALYL	1.7247	2.38178e-261	4	F3	0.88318	4.45609e-23	4	CAMK2D
1.37173	0	4	LHX6	1.40858	0	4	ST8SIA5	2.8269	0	4	FAM149A	1.2124	2.81883e-156	4	FMN1	1.70635	3.37917e-258	4	COLEC12	0.778176	8.83905e-23	4	PLCE1
1.3491	0	4	CADPS	1.4018	0	4	TOX2	2.81559	0	4	SYK	1.29101	1.25148e-155	4	AGBL4	1.58796	1.18302e-257	4	AC002429.2	0.801063	5.16129e-22	4	CDH20
1.32964	0	4	PTCHD4	1.4002	0	4	GRIA1	2.81295	0	4	ARHGAP15	1.24899	7.94382e-153	4	STXBP5-AS1	1.54561	2.03553e-256	4	ABLIM1	1.38552	6.83501e-22	4	KIRREL3
1.32341	0	4	CDK14	1.38032	0	4	CEMIP2	2.8105	0	4	RBM47	1.29841	6.54871e-152	4	RYR2	1.79987	1.68503e-244	4	PPFIA1	0.791156	1.07209e-21	4	NCOR2
1.28962	0	4	MSRA	1.35887	0	4	TRERF1	2.79491	0	4	AKAP13	1.25164	2.73015e-151	4	SYT1	1.51885	7.85909e-222	4	NTRK2	0.85308	1.88054e-19	4	SPRED2
1.2802	0	4	TOX2	1.34276	0	4	TMEM131L	2.78766	0	4	DOCK2	1.19271	4.37427e-149	4	RBFOX3	1.98365	6.07102e-216	4	PRMT9	0.78576	4.89922e-19	4	CD82
1.26295	0	4	DSCAML1	1.33596	0	4	GAD2	2.78422	0	4	FRMD4A	1.40965	6.2821e-148	4	DPP10	1.61993	9.10659e-213	4	ARRDC4	0.901128	8.93036e-18	4	CREB5
1.24984	0	4	TENM1	1.30314	0	4	GALNT17	2.78195	0	4	CD74	1.48499	4.17785e-147	4	TUBA1B	1.77974	6.4347e-209	4	CACHD1	0.853393	1.67734e-17	4	CDYL
1.24268	0	4	TRERF1	1.26021	0	4	GRIA4	2.77213	0	4	SFMBT2	1.17219	1.97883e-143	4	HECW1	1.60913	2.40946e-199	4	CNN3	0.860632	3.08834e-17	4	ANKRD10
1.24267	0	4	CEMIP2	1.25397	0	4	GRIP2	2.77024	0	4	AOAH	1.36182	9.42177e-143	4	KCNQ5	1.55288	6.21494e-193	4	NR4A2	0.819788	7.6101e-17	4	MEIS1
1.23238	0	4	ARX	1.25178	0	4	FGD3	2.76976	0	4	SRGAP2B	1.17158	1.55496e-136	4	CCSER1	1.60534	1.42632e-189	4	SYAP1	0.807332	8.6027e-17	4	FOCAD
1.21033	0	4	FAM19A2	1.24764	0	4	QKI	2.76484	0	4	FOXN3	1.19286	4.83198e-136	4	FAT3	1.65379	7.3892e-169	4	RNF19A	0.856139	2.82303e-15	4	ADAMTS6
1.19995	0	4	XKR4	1.24626	0	4	CUX1	2.75835	0	4	P2RY12	1.17253	2.02086e-133	4	FRMPD4	1.77286	2.07218e-166	4	OSBPL11	0.842903	5.55225e-14	4	PLXNC1
1.1959	0	4	FRMD5	1.23318	0	4	TMEM123	2.73231	0	4	OLR1	1.21395	3.21625e-132	4	TMSB10	1.64242	4.6215e-149	4	HSPA9	0.792319	3.21613e-11	4	HS2ST1
1.19548	0	4	SOX6	1.20206	0	4	RIPOR2	2.68934	0	4	NEAT1	1.49183	4.33382e-131	4	FAM19A1	1.79017	6.78449e-136	4	TIMP3	0.951324	3.99536e-11	4	HS6ST2
1.19293	0	4	ELMO1	1.19689	0	4	MTSS1	2.73415	1.75222e-246	4	PDE3B	1.18442	2.10047e-127	4	SNAP25	1.52166	1.11273e-127	4	NAMPT	0.790051	1.68874e-09	4	WSCD1
1.19247	0	4	PCDH11X	1.16236	0	4	CDK14	2.72505	3.14706e-211	4	SYNDIG1	1.19578	5.93271e-121	4	PCDH7	1.58964	2.23344e-125	4	TFRC	0.819121	1.77434e-08	4	AC233296.1
2.71574	0	5	PDZRN3	2.66848	0	5	GRAMD1B	4.80412	0	5	TNR	2.046	5.22324e-279	5	OPALIN	2.48768	0	5	FBN2	3.55842	0	5	EPHA3
2.65553	0	5	LINC02487	2.61205	0	5	AL589740.1	3.97063	0	5	DSCAM	2.09866	7.42787e-259	5	HHIP	2.20691	0	5	NRG1	3.02431	0	5	SLC24A2
2.53082	0	5	DLX6-AS1	2.44368	0	5	CASC15	3.92302	0	5	PTPRZ1	2.26245	3.0819e-258	5	PLP1	2.01792	0	5	GRM3	1.85666	1.1097e-285	5	PALMD
2.29829	0	5	PRKCA	2.15441	0	5	LRP8	3.87892	0	5	PCDH15	2.08192	1.05003e-243	5	TMEM144	1.98448	0	5	TMEM132B	2.84876	3.92928e-275	5	SEMA3C
2.10855	0	5	AC099792.1	2.07836	0	5	MEIS2	3.86424	0	5	VCAN	1.67123	4.11863e-230	5	ST18	1.9249	0	5	PTN	2.35766	9.18587e-251	5	CLMP
1.91321	0	5	TOX3	1.91606	0	5	GPR39	3.84804	0	5	LHFPL3	1.79179	8.98304e-223	5	CLMN	1.87572	0	5	PREX2	2.53358	3.72804e-235	5	NRP1
1.84664	0	5	LINC01748	1.89183	0	5	DOK6	3.6677	0	5	MEGF11	1.61011	2.2002e-220	5	ENPP2	1.80591	0	5	PTPRM	2.00318	6.30174e-229	5	PRSS12
1.77945	0	5	GAD2	1.88413	0	5	SORBS2	3.47449	0	5	SMOC1	1.71046	4.26936e-218	5	MOG	1.8	0	5	AGBL1	2.73117	1.45178e-203	5	MYT1L
1.58821	0	5	DCLK2	1.86729	0	5	UNC5D	3.35004	0	5	XYLT1	1.78832	1.25992e-208	5	LPAR1	1.78887	0	5	LRRC3B	2.95253	3.88879e-200	5	LINC01122
1.51128	0	5	ST18	1.86683	0	5	TMTC2	3.23177	0	5	MMP16	1.5608	5.49861e-205	5	AC026316.5	1.76746	0	5	LYN	2.63796	4.17504e-195	5	CUX2
1.47884	0	5	ST8SIA5	1.82317	0	5	MIR99AHG	3.21234	0	5	CA10	1.8476	2.18922e-203	5	AL359091.1	1.67147	0	5	EEPD1	2.69522	6.00185e-190	5	SH3RF3
1.46632	0	5	NXN	1.74014	0	5	ZNF423	3.00269	0	5	SOX6	1.79949	7.25283e-202	5	PALM2	1.60048	0	5	RGS20	2.58227	1.30815e-187	5	FRMD4B
1.46348	0	5	CHD7	1.72763	0	5	SYNE2	2.93281	0	5	LUZP2	1.68821	2.48749e-198	5	LINC01608	1.56857	0	5	GABRB1	2.5426	1.47642e-186	5	EPHA5
1.45815	0	5	SLAIN1	1.68315	0	5	KCNQ3	2.81401	0	5	BCAN	1.62817	2.04414e-196	5	TF	1.54277	0	5	CCDC175	2.74281	3.03428e-171	5	DOK6
1.41708	0	5	SLIT1	1.64011	0	5	SMOC1	2.78239	0	5	SLC35F1	1.68013	1.58309e-194	5	MAL	1.49188	0	5	MOXD1	2.55941	6.77505e-168	5	LRRC7
1.41692	0	5	MYO3A	1.61848	0	5	ZFHX4	2.77918	0	5	LRRC4C	1.64814	4.47823e-194	5	PLEKHH1	1.46865	0	5	ACSBG1	2.11271	4.8906e-167	5	HUNK
1.38353	0	5	DLX1	1.58585	0	5	CLMP	2.76892	0	5	SEMA5A	1.56951	8.10853e-194	5	MAG	1.4424	0	5	LPAR1	1.75525	9.28333e-163	5	SRRM4
1.35164	0	5	ZBTB16	1.56669	0	5	FGFR2	2.73833	0	5	AC004852.2	1.82808	7.1409e-193	5	CTNNA3	1.39816	0	5	SLCO1C1	2.7316	1.47877e-162	5	CCBE1
1.33764	0	5	THRB	1.56335	0	5	PLCB1	2.62722	0	5	DGKG	1.62969	1.08231e-191	5	MOBP	1.36175	0	5	PLAGL1	3.12459	1.73285e-159	5	RBFOX1
1.33358	0	5	PCDH9	1.55337	0	5	KCNN3	2.59244	0	5	BRINP3	1.91737	2.87315e-191	5	MBP	1.25249	0	5	KCNK10	2.01395	5.53664e-157	5	BCL11A
1.32971	0	5	NRXN3	1.52861	0	5	ZBTB20	2.53508	0	5	EPN2	1.69419	3.06435e-190	5	KCNH8	1.23984	0	5	LIPG	2.63696	3.99125e-155	5	ZNF804A
1.30285	0	5	ARX	1.50279	0	5	HUNK	2.51029	0	5	COL11A1	1.87293	3.63376e-190	5	CNP	1.35427	6.66497e-300	5	SFRP1	2.13568	1.34186e-153	5	AUTS2
1.26512	0	5	NAV3	1.47461	0	5	EPHA3	2.48919	0	5	COL9A1	1.67328	1.29057e-184	5	CREB5	1.24147	9.29408e-296	5	POU6F2	2.46396	4.41274e-153	5	FRMD4A
1.25736	0	5	CADM1	1.46476	0	5	ZNF704	2.4608	0	5	OPHN1	1.74111	7.23372e-183	5	PIP4K2A	1.386	2.71727e-288	5	PTPRZ1	2.48604	4.03126e-148	5	CCSER1
1.24838	0	5	KITLG	1.45536	0	5	DISP3	2.45797	0	5	LINC00511	1.8325	4.50623e-180	5	SIK3	1.51638	7.15071e-281	5	FHOD3	2.20629	5.48525e-146	5	ANKS1B
1.2359	0	5	TMEM123	1.45193	0	5	BICD1	2.45522	0	5	PDZRN4	1.76068	1.52899e-179	5	SLC44A1	1.39774	1.03131e-280	5	GLI3	2.24497	1.39943e-144	5	CASC15
1.22642	0	5	KALRN	1.45036	0	5	PLCB4	2.38024	0	5	NRCAM	1.73531	6.29179e-179	5	PPP2R2B	1.36761	2.45125e-269	5	CARHSP1	2.66273	7.10233e-144	5	KCNQ3
1.22518	0	5	CASC15	1.44939	0	5	MLLT3	2.36109	0	5	SEZ6L	1.58709	4.1151e-177	5	ASPA	1.33209	2.12598e-268	5	ADGRL2	2.35703	1.16106e-141	5	SORBS2
1.20671	0	5	GSE1	1.44223	0	5	PRAG1	2.34823	0	5	NXPH1	1.56527	2.44809e-175	5	COL4A5	1.68593	1.40028e-264	5	TMTC1	2.40249	4.51021e-134	5	UNC5D
1.19841	0	5	ZNF704	1.40472	0	5	SLC22A23	2.32621	0	5	FERMT1	1.48672	1.69367e-172	5	FRMD4B	1.44803	6.06569e-263	5	KAZN	1.79337	3.38356e-129	5	SOX11
1.18687	0	5	MTSS1	1.39633	0	5	NRG1	2.30977	0	5	TMEM132C	1.48509	2.91694e-171	5	CNTN2	1.25219	6.2548e-261	5	GRK5	1.92611	4.48323e-128	5	NEDD4L
1.15802	0	5	KCNH8	1.38543	0	5	DLEU2	2.28276	0	5	OPCML	1.7117	2.0247e-170	5	TMTC2	1.22506	7.34366e-261	5	HS6ST2	1.98461	1.27208e-124	5	PLXNA2
1.1561	0	5	STK39	1.37434	0	5	PLXNA2	2.2065	0	5	AL445250.1	1.63086	9.15623e-169	5	TMEM165	1.32244	4.1313e-259	5	TNC	2.11337	8.55007e-122	5	DPYD
1.14612	0	5	MCUB	1.37227	0	5	DPY19L1	2.19629	0	5	DPP6	1.66751	1.76501e-166	5	EDIL3	1.34906	5.63331e-258	5	MOB3B	1.95885	2.24794e-121	5	PPFIA2
1.13619	0	5	KIRREL3	1.36878	0	5	AC106869.1	2.14929	0	5	PID1	1.71353	8.43678e-166	5	CLDND1	1.2485	2.63835e-254	5	AC131571.1	2.07089	2.0125e-120	5	PDE1A
1.09673	0	5	KLHDC8A	1.36869	0	5	NRP1	2.1475	0	5	MYT1	1.62558	2.14339e-165	5	PDE4B	1.34998	6.92484e-250	5	RALGAPA2	2.14955	2.60283e-119	5	SYT1
1.0951	0	5	KIAA1211	1.36367	0	5	ZMIZ1	2.13402	0	5	CHST11	1.69136	7.23813e-164	5	LAMP2	1.27555	2.41903e-247	5	DOK5	1.80469	2.56813e-113	5	MLLT3
1.07572	0	5	AFDN	1.35653	0	5	SLC24A2	2.116	0	5	MIR3681HG	1.99983	1.80632e-162	5	FTH1	1.28656	6.74605e-247	5	MAST4	2.02873	4.64352e-113	5	KCNB2
1.07265	0	5	CCDC88A	1.35452	0	5	NFIB	2.08581	0	5	STK32A	1.6829	7.51583e-160	5	TTLL7	1.3362	3.05069e-237	5	SEL1L3	1.8804	1.89922e-111	5	AL589740.1
1.07137	0	5	DSCAML1	1.35377	0	5	TTYH2	2.07212	0	5	ADAMTS17	1.51419	2.15385e-157	5	SHTN1	1.79419	1.34268e-231	5	HMGCS1	1.73585	4.97679e-110	5	LRP8
1.07106	0	5	SOX4	1.34447	0	5	PPP2R2B	2.04315	0	5	TNS3	1.48094	2.88169e-157	5	PHLDB1	1.30966	1.58627e-230	5	AKAP12	1.88931	2.18492e-108	5	ROBO1
1.07105	0	5	ARID1B	1.33734	0	5	ZNF804A	1.96929	0	5	NCALD	1.54527	3.35076e-153	5	PDE8A	1.35901	4.04584e-221	5	TSC22D1	1.74388	3.12751e-103	5	DPY19L1
1.07087	0	5	CDH2	1.33407	0	5	NKAIN3	1.96055	0	5	NRXN1	1.53174	3.68929e-153	5	LINC00639	1.39837	9.35448e-208	5	GAREM1	2.48072	6.18232e-103	5	NRG1
1.06445	0	5	SERINC5	1.31889	0	5	NFIA	1.95674	0	5	SULF2	1.53429	4.92861e-151	5	PHLPP1	1.31254	4.40252e-206	5	FUT8	2.00985	1.1431e-101	5	IL1RAPL1
1.03454	0	5	RND3	1.31793	0	5	RAB12	1.94875	0	5	TNK2	1.48962	2.12217e-146	5	PRUNE2	1.53289	3.5564e-203	5	FABP7	2.55866	1.1354e-99	5	PRKG1
1.11597	8.49912e-299	5	CACNG4	1.3098	0	5	CORO2B	1.94429	0	5	MDGA2	1.48536	3.00542e-144	5	CRYAB	1.28399	1.2233e-197	5	RTN1	1.95723	1.3442e-90	5	FGF13
1.13679	1.93034e-283	5	PGBD5	1.24712	0	5	FRMD4B	1.93966	0	5	NOVA1	1.4763	3.87035e-143	5	ERBIN	1.79214	1.85561e-196	5	RGS6	1.87393	6.54815e-80	5	SLC44A5
1.09556	3.13728e-251	5	DACH2	1.33204	6.77698e-256	5	ELMO1	1.9379	0	5	GRIK1	1.47899	9.398e-134	5	AMER2	1.45255	6.18235e-185	5	FAT3	2.31742	2.50398e-78	5	CNTNAP2
1.02327	1.54745e-183	5	ACVR1	1.24681	1.15467e-203	5	EML6	1.91965	0	5	CHL1	1.52506	2.88498e-120	5	LINC01170	1.30441	5.35075e-173	5	PEA15	1.77076	5.46173e-72	5	SATB2
1.06025	2.82144e-127	5	BRINP1	1.33043	1.38247e-114	5	DCC	1.90432	0	5	CCDC50	1.52229	7.95119e-90	5	SVEP1	1.25889	9.43452e-61	5	AL022068.1	2.20804	3.65553e-49	5	HS6ST3
1.54321	0	6	NRP1	2.62001	0	6	SGCZ	2.0623	0	6	CBLN2	4.34448	0	6	LRMDA	3.14667	0	6	CLU	1.55079	2.66182e-64	6	MMD2
1.47976	0	6	EML6	2.21842	0	6	IL1RAPL2	1.88493	0	6	RALYL	4.2815	0	6	DOCK8	2.77871	0	6	LINC01088	1.42087	3.24414e-63	6	EEPD1
1.43105	0	6	KIAA1324	2.19618	0	6	POU6F2	1.8548	0	6	KCNIP4	4.17701	0	6	APBB1IP	2.72308	0	6	SPARCL1	1.59454	3.12002e-55	6	HMGCS1
1.38658	0	6	DPY19L1	1.93975	0	6	LRP1B	1.82368	0	6	KCNQ5	3.94718	0	6	ST6GAL1	2.6743	0	6	CST3	1.16086	1.26035e-47	6	SPARCL1
1.3409	0	6	DOK6	1.91001	0	6	DPP10	1.82238	0	6	CHRM3	3.73864	0	6	TBXAS1	2.62821	0	6	RSPO2	1.00535	7.18659e-47	6	ITPR2
1.33517	0	6	UNC5D	1.82941	0	6	ZNF804B	1.75433	0	6	STXBP5L	3.68036	0	6	ADAM28	2.37108	0	6	APOE	1.21399	2.39863e-46	6	NCAN
1.28515	0	6	CDH4	1.79087	0	6	UNC5C	1.72107	0	6	LINC01378	3.58113	0	6	CSF1R	2.34434	0	6	NTRK2	1.23973	4.45479e-42	6	GRM3
1.2572	0	6	SORBS2	1.73532	0	6	KCNQ5	1.70025	0	6	SYT1	3.54213	0	6	AC074327.1	2.3025	0	6	AQP4	1.0341	5.89436e-42	6	TNC
1.25613	0	6	KCNQ3	1.64547	0	6	PTPRK	1.69212	0	6	DGKB	3.44672	0	6	ARHGAP24	2.09619	0	6	HSPB8	1.20467	1.38431e-38	6	RGS20
1.21758	0	6	CLMP	1.59931	0	6	TENM3	1.66846	0	6	NDST3	3.35144	0	6	RUNX1	2.09041	0	6	RNF219-AS1	1.01841	7.22731e-37	6	LRIG1
1.21522	0	6	AL589740.1	1.59885	0	6	SAMD5	1.65557	0	6	RYR2	3.34102	0	6	INPP5D	2.08157	0	6	AQP1	0.908215	2.02036e-36	6	SLC1A3
1.21031	0	6	SEMA3C	1.57705	0	6	MYRIP	1.6436	0	6	DLGAP2	3.31197	0	6	SLCO2B1	2.04935	0	6	LAMA2	1.27907	6.27727e-36	6	MFGE8
1.1914	0	6	MLLT3	1.53859	0	6	SEMA6D	1.62237	0	6	LDB2	3.27526	0	6	C3	2.04351	0	6	S100B	0.925014	1.25554e-35	6	SLC1A2
1.1612	0	6	MEIS2	1.53833	0	6	MDGA2	1.58419	0	6	CACNA2D3	3.23124	0	6	FYB1	2.03978	0	6	ACSS1	1.01696	7.57667e-32	6	FAT3
1.14387	0	6	LRP8	1.53387	0	6	SULF1	1.54069	0	6	SYN3	3.22081	0	6	CYFIP1	1.99591	0	6	CRYAB	1.29453	6.88385e-31	6	LDLR
1.13925	0	6	DISP3	1.5117	0	6	AL033504.1	1.51907	0	6	NELL2	3.20371	0	6	PALD1	1.98191	0	6	UBC	1.25936	6.71332e-28	6	IDI1
1.12861	0	6	CUX2	1.45273	0	6	CCDC85A	1.49334	0	6	CSMD1	3.19591	0	6	P2RY12	1.93571	0	6	NEBL	1.04508	1.45841e-26	6	LSS
1.12508	0	6	FGFR2	1.45175	0	6	FAM189A1	1.46882	0	6	PRKCB	3.1313	0	6	SRGAP2	1.91237	0	6	CTXND1	0.967077	1.91271e-25	6	OLMALINC
1.11058	0	6	NTM	1.34882	0	6	KLHL1	1.45561	0	6	KALRN	3.1306	0	6	AOAH	1.89829	0	6	GABBR2	1.15904	1.08779e-24	6	FDFT1
1.10561	0	6	PLXNA2	1.32971	0	6	NECAB1	1.44503	0	6	FRMPD4	3.09701	0	6	ARHGAP15	1.88098	0	6	SNED1	1.21889	1.25707e-24	6	HMGCR
1.10375	0	6	GRAMD1B	1.32716	0	6	SLC24A2	1.43913	0	6	LINC01250	3.01149	0	6	ATP8B4	1.84117	0	6	LINC01094	1.3247	1.61452e-24	6	SCD
1.09795	0	6	EPHA3	1.288	0	6	PCDH9	1.41539	0	6	ADAM23	2.99494	0	6	ABCC4	1.83661	0	6	AC073941.1	0.858128	2.6111e-24	6	SLCO1C1
1.09104	0	6	SLA	1.27619	0	6	SPOCK1	1.4058	0	6	SLIT3	2.93075	0	6	PTPRC	1.817	0	6	GALNT15	0.889841	2.96678e-24	6	SLC25A48
1.08862	0	6	FRMD4B	1.25537	0	6	THSD7B	1.40374	0	6	CELF2	2.91782	0	6	RASGEF1C	1.80412	0	6	FREM1	1.16196	2.27633e-22	6	AIF1L
1.08188	0	6	TENM4	1.25193	0	6	SV2B	1.4022	0	6	MCTP1	2.91167	0	6	RHBDF2	1.74247	0	6	BAMBI	1.0678	1.73396e-21	6	ACAT2
1.05551	0	6	PLCB1	1.2518	0	6	ESRRG	1.39573	0	6	CNKSR2	2.88223	0	6	CD74	1.73965	0	6	ANGPT1	1.43963	2.28804e-21	6	ELOVL5
1.04543	0	6	ZNF804A	1.21326	0	6	PLXNA4	1.39073	0	6	GRM5	2.88195	0	6	SYK	1.70401	0	6	GJA1	0.829948	9.85407e-21	6	GPC5
1.03089	0	6	DSCAM	1.20834	0	6	CSGALNACT1	1.3905	0	6	ZNF385B	2.83734	0	6	DOCK2	1.69897	0	6	WLS	1.19697	4.1346e-20	6	MVD
1.00312	0	6	NRG1	1.20264	0	6	RALYL	1.38621	0	6	GABRB3	2.78049	0	6	CSF2RA	1.69729	0	6	CDH18	0.874704	1.10614e-19	6	CACNB2
0.987737	0	6	TTC28	1.19263	0	6	ADAMTS3	1.38356	0	6	ST6GALNAC5	2.77049	0	6	SRGAP2B	1.69098	0	6	C1orf198	0.83955	1.6529e-19	6	SREBF2
0.97849	0	6	HUNK	1.19013	0	6	DLGAP2	1.38144	0	6	ASIC2	2.76296	0	6	DENND3	1.67632	0	6	LMX1A	0.857979	1.7679e-19	6	GLUD1
0.899547	0	6	KCNN3	1.16387	0	6	EFNA5	1.37433	0	6	SH3GL2	2.75028	0	6	LYN	1.66874	0	6	ETNPPL	0.871093	3.21097e-19	6	PNPLA3
0.895929	0	6	SPIRE1	1.15816	0	6	IL12RB2	1.36328	0	6	CHN1	2.71692	0	6	RCSD1	1.66475	0	6	NPAS2	1.80438	4.03828e-19	6	PLCG2
0.886832	0	6	RBFOX1	1.14444	0	6	ADAMTSL3	1.36228	0	6	CACNA1B	2.7167	0	6	TLR2	1.66227	0	6	LGI1	0.930014	7.40089e-19	6	SLC6A11
0.856088	0	6	MN1	1.13716	0	6	RUNX1T1	1.35059	0	6	KIAA1211L	2.9535	1.40387e-302	6	ITPR2	1.65959	0	6	FOS	0.878621	1.54682e-18	6	GLUL
0.812264	0	6	LRRC7	1.10857	0	6	CDHR3	1.36316	8.18989e-301	6	PTPRN2	3.00049	4.10755e-297	6	AC008691.1	1.74855	4.09611e-303	6	CD9	0.919294	8.61559e-18	6	NHSL1
0.809023	0	6	SLC22A23	1.10677	0	6	SDK2	1.3756	4.56132e-300	6	PLEKHA5	2.6721	5.30219e-281	6	CHST11	1.77173	6.14722e-302	6	APCDD1	0.854052	4.08263e-17	6	TTYH1
0.803211	0	6	CASC15	1.10621	0	6	GRM7	1.60318	1.97906e-297	6	ROBO2	3.615	2.79382e-279	6	PLXDC2	2.35007	7.54943e-302	6	NEAT1	0.933815	6.71789e-17	6	SMURF2
0.800855	0	6	FMNL2	1.10426	0	6	LRRC4C	1.40155	1.12976e-295	6	TENM2	2.7114	7.2356e-262	6	BMP2K	1.64147	1.46748e-294	6	PFKFB2	0.868435	7.08062e-17	6	SORCS2
1.0636	6.59436e-286	6	RBFOX3	1.10129	0	6	BACE2	1.35561	3.51534e-291	6	RIMS2	2.70126	1.22171e-258	6	ETV6	1.8089	3.13794e-294	6	FAM189A2	0.956527	9.3901e-17	6	FDPS
0.77588	2.693e-278	6	KCND2	1.09558	0	6	HS3ST2	1.71929	5.34752e-291	6	AC011287.1	3.12734	3.94101e-257	6	SFMBT2	1.64527	5.13519e-283	6	PLXDC2	0.978169	5.95788e-14	6	HOPX
0.854241	1.38793e-272	6	PALMD	1.09434	0	6	AC117834.1	1.50637	2.86939e-289	6	PHACTR1	2.70479	5.91641e-257	6	MAML3	1.9701	2.67919e-281	6	ITPKB	1.09951	1.08875e-12	6	TMEM132D
0.793799	3.91829e-268	6	NFASC	1.08839	0	6	HTR7	1.54069	6.96997e-289	6	RBFOX1	3.02332	3.6736e-242	6	HS3ST4	1.89387	2.31171e-275	6	LHFPL6	0.872796	1.57391e-12	6	GARNL3
0.953241	1.03253e-259	6	ST8SIA1	1.07028	0	6	IGSF21	1.62777	2.9812e-283	6	IQCJ-SCHIP1	3.00785	1.72555e-238	6	FOXN3	1.81376	2.08028e-240	6	IGFBP5	0.974312	2.3076e-12	6	TFRC
0.851601	1.17323e-227	6	RAB12	1.04788	0	6	ZNF385B	1.45919	6.96253e-271	6	LRRTM4	2.68221	5.20105e-226	6	DOCK4	1.70006	6.84664e-226	6	GLUD1	1.0065	2.76086e-12	6	MSMO1
0.917577	3.25487e-225	6	SLC24A2	1.04462	0	6	PLEKHA6	1.62737	6.84076e-257	6	SLC35F3	3.06793	7.35363e-226	6	MEF2A	1.65084	1.74523e-215	6	DCLK1	0.989367	1.1492e-10	6	SLC25A33
0.871783	7.78753e-224	6	DCC	1.0425	0	6	ALCAM	1.39817	3.79472e-242	6	CDH12	2.82753	2.70393e-224	6	ST6GALNAC3	1.7671	4.04238e-211	6	OPHN1	0.854535	1.24644e-10	6	GALNT16
0.900218	1.04962e-223	6	SH3RF3	1.03957	0	6	SYN2	1.4964	2.42085e-211	6	CDH18	2.89152	3.35144e-223	6	LDLRAD4	1.69514	4.87207e-199	6	TNC	0.882143	1.30868e-10	6	SH3PXD2B
0.781474	2.51238e-216	6	DNAH10	1.03441	0	6	DNM3	1.49966	2.88473e-203	6	MACROD2	3.10446	2.62647e-215	6	SAT1	1.67382	9.43432e-184	6	CACHD1	0.879231	3.97038e-10	6	INSIG1
0.834929	1.08645e-203	6	ST6GAL2	1.03174	0	6	PRICKLE2	1.37198	6.20398e-203	6	RGS6	3.22352	5.92363e-173	6	SYNDIG1	1.68927	4.07728e-151	6	ZNRF3	0.845165	5.89107e-09	6	VEGFA
2.3501	0	7	CDH4	2.19813	0	7	CDH4	4.52434	0	7	SLC1A2	2.23856	0	7	CBLN2	1.64491	1.37331e-195	7	LINC01965	2.13013	1.07481e-136	7	MEGF11
2.09419	0	7	SNTG2	2.03902	0	7	NRP1	4.23914	0	7	ADGRV1	2.06428	0	7	LINC02306	2.32361	2.21921e-169	7	TMEM132D	2.17964	2.1701e-135	7	PCDH15
2.08017	0	7	PLXNA4	1.89713	0	7	HS6ST3	3.46661	0	7	RNF219-AS1	1.75761	0	7	CUX2	1.33479	5.54342e-160	7	BOC	2.14199	4.00376e-132	7	TNR
2.05028	0	7	SATB2	1.86036	0	7	MEIS2	3.09845	0	7	PITPNC1	1.32701	0	7	LINC00507	1.01436	1.42062e-126	7	LTBP1	2.16162	8.48384e-130	7	NXPH1
2.00752	0	7	KIF26B	1.82288	0	7	AL589740.1	3.09727	0	7	GPM6A	1.31915	0	7	AC008574.1	1.17313	5.40877e-122	7	TMEM132B	2.40669	1.9693e-127	7	GALNT13
1.96653	0	7	CUX2	1.81386	0	7	FGFR2	3.09089	0	7	DTNA	2.28758	2.04896e-297	7	AC011287.1	1.21511	6.16775e-115	7	CELSR1	2.28944	3.69161e-126	7	MMP16
1.81794	0	7	RBFOX1	1.78971	0	7	DPY19L1	3.08214	0	7	CABLES1	1.72581	8.60207e-281	7	TESPA1	1.03908	6.26218e-106	7	GLI2	2.17887	1.3302e-124	7	LHFPL3
1.6846	0	7	TENM4	1.69407	0	7	PLXNA2	3.07987	0	7	HPSE2	1.8808	7.68834e-269	7	LINC01378	1.06811	3.40028e-103	7	GLI3	1.90181	1.08498e-123	7	SORCS3
1.62688	0	7	SLC44A5	1.65545	0	7	SEMA3C	3.07651	0	7	ATP1A2	1.77002	1.3363e-257	7	AC093607.1	0.824069	4.12524e-102	7	CRHR2	2.27295	4.27585e-123	7	OPCML
1.62623	0	7	MCTP1	1.65142	0	7	EPHA3	3.04376	0	7	GPC5	1.31599	3.37905e-235	7	CYP1B1-AS1	1.14388	4.50469e-100	7	AC131571.1	2.05259	1.82951e-121	7	SLC2A13
1.60107	0	7	DAB1	1.62723	0	7	CASC15	2.98466	0	7	APOE	1.55695	1.75208e-234	7	NDST3	0.947985	7.92819e-100	7	SETBP1	2.06511	1.93337e-121	7	CA10
1.58941	0	7	HS6ST3	1.61968	0	7	UNC5D	2.97919	0	7	SLC14A1	2.21982	3.8219e-234	7	LINC02055	0.838401	1.42762e-99	7	SYNE2	1.7359	2.07105e-117	7	MYT1
1.47692	0	7	SLC22A23	1.6013	0	7	CUX2	2.96501	0	7	CLU	1.54207	1.72303e-230	7	LY86-AS1	0.959465	8.75022e-98	7	WSCD1	2.03812	4.44621e-117	7	MDGA2
1.47436	0	7	NKAIN2	1.53413	0	7	HUNK	2.82586	0	7	RFX4	1.44501	3.07444e-218	7	GNAL	1.06921	4.44843e-92	7	CDON	2.31385	9.4388e-104	7	KCNIP4
1.46594	0	7	NCALD	1.53368	0	7	FRMD4B	2.80582	0	7	GNA14	1.52485	2.0654e-214	7	CDH9	0.794979	1.25051e-90	7	GAS1	2.18437	1.68191e-102	7	DSCAM
1.45647	0	7	FRMD4B	1.48798	0	7	GRAMD1B	2.76189	0	7	BMPR1B	1.85929	3.02378e-210	7	HS6ST3	0.899394	1.48288e-85	7	PELI2	1.77252	2.88373e-97	7	SH3D19
1.41165	0	7	KLHL29	1.44309	0	7	TENM4	2.70522	0	7	SPARCL1	1.73464	1.17208e-209	7	DGKB	0.782247	3.32699e-85	7	PRDM16	1.89638	1.05679e-96	7	FGF14
1.35976	0	7	CCBE1	1.39491	0	7	TTC28	2.69546	0	7	ADCY2	1.51614	4.2779e-205	7	KIAA1211L	0.939524	2.64736e-82	7	EMID1	1.81887	1.20545e-95	7	CNTN1
1.31926	0	7	LIMCH1	1.38729	0	7	DNAH10	2.67496	0	7	AQP4	1.59434	1.46245e-203	7	ST6GALNAC5	0.857239	2.5929e-81	7	SFRP1	1.57294	1.33432e-92	7	COL20A1
1.30238	0	7	DSCAM	1.35771	0	7	DISP3	2.62414	0	7	DNAH7	1.74498	3.34248e-200	7	PDZD2	0.982348	2.01419e-77	7	GPR156	1.66685	7.97123e-91	7	SULF2
1.30154	0	7	SLA	1.34673	0	7	CLMP	2.62022	0	7	HIF3A	1.78187	6.03647e-200	7	SYN3	0.851054	2.20764e-74	7	LAMA3	1.75685	4.09361e-90	7	SGCD
1.29466	0	7	CLMP	1.33385	0	7	PALMD	2.5985	0	7	MSI2	1.62399	5.77236e-198	7	GPC6	1.04753	5.38478e-72	7	PDGFD	1.6631	3.13625e-88	7	DNM3
1.26762	0	7	DNAH10	1.3221	0	7	KIAA1324	2.59773	0	7	SLC1A3	1.68257	3.69038e-196	7	ENC1	0.964687	8.90748e-69	7	BICC1	1.51133	1.54515e-87	7	BCAS1
1.25569	0	7	RAI14	1.30784	0	7	LRP8	2.59542	0	7	ETNPPL	1.4008	9.73283e-192	7	MLIP	1.15904	2.17636e-65	7	DIAPH3	1.35036	2.06204e-87	7	AFAP1L2
1.22754	0	7	KCNK2	1.2972	0	7	DSCAM	2.59398	0	7	GFAP	1.53105	8.08125e-191	7	RGS6	0.841869	9.55624e-64	7	EGFR	1.32954	3.15322e-83	7	LRRC4C
1.22185	0	7	FAT3	1.29187	0	7	MN1	2.58993	0	7	RANBP3L	1.4957	4.90052e-190	7	FAM19A1	0.859508	8.44289e-62	7	MMS22L	1.81137	6.62935e-81	7	XKR4
1.21665	0	7	MN1	1.28692	0	7	SH3RF3	2.57961	0	7	ALDH1L1	1.28431	1.28535e-189	7	CCBE1	0.821013	3.20464e-61	7	RGS20	1.36553	1.01508e-80	7	IGSF9B
1.18518	0	7	PRSS12	1.25676	0	7	SORBS2	2.56734	0	7	GLIS3	1.32358	2.11741e-186	7	PTK2B	0.793494	3.31542e-61	7	ACTR3B	1.58431	1.98797e-80	7	CSMD3
1.18255	0	7	MPPED1	1.251	0	7	PRSS12	2.54905	0	7	GJA1	1.47738	8.57122e-186	7	PTPRO	1.07514	5.34459e-61	7	AC016205.1	1.54357	6.36773e-80	7	SOX6
1.17955	0	7	CACNA2D1	1.23173	0	7	DOK6	2.51991	0	7	NKAIN3	1.56451	2.60957e-185	7	EPHA6	0.766363	8.87704e-61	7	CENPK	1.62357	4.37586e-78	7	PLPPR1
1.16297	0	7	NELL2	1.20727	0	7	SLA	2.51296	0	7	TPD52L1	1.40339	2.66737e-183	7	LINC01250	0.904174	5.35941e-59	7	BRIP1	1.28912	1.77536e-75	7	DPP6
1.14633	0	7	TMOD1	1.18671	0	7	DCC	2.50883	0	7	SORBS1	1.54174	2.1095e-180	7	LRRTM4	0.735521	3.66232e-57	7	CNTLN	1.77948	2.43805e-74	7	TMEM132C
1.12057	0	7	SEMA3C	1.16542	0	7	POU3F2	2.50648	0	7	LINC00499	1.42727	9.30869e-179	7	R3HDM1	0.805178	1.09859e-55	7	BRCA1	1.44636	1.96006e-73	7	SNTG1
1.11321	0	7	PLXNA2	1.14458	0	7	AC106869.1	2.5019	0	7	PRKG1	1.57162	3.67054e-178	7	CDH18	0.818341	1.97555e-55	7	PLXNC1	1.59864	1.10278e-68	7	KIF13A
1.10277	0	7	RNF182	1.14053	0	7	ZFHX4	2.48553	0	7	PRDM16	1.46022	1.31446e-174	7	GRIA4	0.730797	1.11469e-54	7	MELK	1.41719	3.37258e-67	7	EPN2
1.09888	0	7	LRRC7	1.13916	0	7	MLLT3	2.4639	0	7	RGS20	1.51515	1.68378e-174	7	CDH12	0.769944	1.9787e-53	7	TTYH3	1.50315	5.23817e-63	7	GRM5
1.08884	0	7	ITPR1	1.13834	0	7	MIR99AHG	2.43994	0	7	PARD3	1.4519	1.04324e-173	7	PLEKHA5	0.979533	1.56211e-52	7	CENPF	1.34021	3.73517e-58	7	MARCH1
1.04073	0	7	TIAM2	1.13495	0	7	TIAM2	2.43954	0	7	CTNNA2	1.42682	9.22089e-163	7	CAMK2A	0.738301	2.65855e-50	7	DOK5	1.36384	4.56153e-58	7	GRIK3
1.03751	0	7	AFF3	1.1156	0	7	CORO2B	2.43105	0	7	SFXN5	1.21909	2.39226e-160	7	GRM1	0.719468	3.47191e-50	7	ITGA2	1.37583	1.10804e-57	7	DSCAML1
1.01634	0	7	GLRA2	1.10437	0	7	KCNQ3	2.39724	0	7	MRVI1	1.33455	4.67873e-160	7	RASGRF2	0.73745	5.62416e-49	7	C21orf58	1.84046	1.78461e-57	7	CLSTN2
1.01462	0	7	MB21D2	1.06838	0	7	ZNF804A	2.39474	0	7	SOX5	1.20936	1.43965e-157	7	AC007563.2	0.900659	2.12969e-48	7	CENPP	1.35326	3.10864e-57	7	SCN1A
0.988889	0	7	LINC01102	1.05284	0	7	SLC22A23	2.39171	0	7	AC002429.2	1.30168	2.29881e-153	7	CACNG3	0.719983	1.5204e-47	7	KIF18B	1.38336	1.27637e-56	7	KAZN
0.978568	0	7	VCAN	1.03295	0	7	PGAP1	2.38595	0	7	CPE	1.30422	1.53744e-150	7	KCTD16	0.831536	4.02684e-47	7	TOP2A	1.76242	3.69748e-54	7	FGF12
0.964849	0	7	BCL11A	1.03046	0	7	PPP2R2B	2.38502	0	7	COL5A3	1.41921	3.80977e-147	7	IQCJ-SCHIP1	0.781591	1.35884e-46	7	ABTB2	1.24882	8.91857e-52	7	CACNA1A
0.964197	0	7	VLDLR-AS1	1.02421	0	7	SPIRE1	2.38245	0	7	SAMD4A	1.39247	1.80179e-146	7	KCNIP4	0.757167	3.21333e-46	7	NUSAP1	1.31498	8.60064e-49	7	ATCAY
0.951694	0	7	FDFT1	1.02111	0	7	EPHB1	2.36293	0	7	PREX2	1.25322	1.55742e-145	7	CHRM3	1.34083	1.15389e-45	7	APOLD1	1.36213	1.98086e-48	7	GRIA4
0.947193	0	7	NHSL1	1.01777	0	7	PRAG1	2.34667	0	7	SLC4A4	1.40766	5.21912e-145	7	LINGO2	0.736738	2.18602e-45	7	SEL1L3	1.24802	7.66018e-46	7	SLC1A1
0.936138	0	7	PID1	1.0056	0	7	SYNE2	2.32172	0	7	CARMIL1	1.34222	4.13292e-143	7	CEP126	0.857357	3.94576e-45	7	DACH1	1.30897	1.30033e-44	7	ZCCHC24
0.933238	0	7	KIAA1324	1.05827	2.46226e-280	7	FAM19A5	2.3157	0	7	FAM107A	1.28549	4.88377e-139	7	ADGRL2	0.725605	1.3388e-34	7	AC091057.6	1.32824	1.3668e-36	7	TNS3
1.02487	1.1132e-66	7	CDH13	1.00924	1.18288e-226	7	NXN	2.29812	0	7	STON2	1.21029	1.09716e-132	7	NECTIN3	0.739426	9.55317e-34	7	CDK6	1.35009	8.84506e-24	7	POLR2F
2.30084	0	8	HS6ST3	1.65561	0	8	ZNF804B	2.68098	0	8	SLC35F3	2.62351	0	8	AJ009632.2	3.22383	0	8	LHFPL3	1.22815	4.48922e-52	8	PITPNC1
2.18061	0	8	CDH4	1.49318	0	8	GRID2	2.0567	0	8	ZNF385B	1.95482	0	8	CUX2	3.10379	0	8	PCDH15	1.19266	2.50052e-41	8	RGMA
2.01352	0	8	NRP1	1.3524	0	8	ADAMTSL1	2.0352	0	8	DGKB	1.46085	0	8	LINC02296	2.55646	0	8	OPCML	1.59009	5.29934e-40	8	RFX4
1.72044	0	8	SEMA3C	1.28973	0	8	KCNQ5	2.00734	0	8	DACH1	1.25932	1.26542e-251	8	COL5A2	2.54926	0	8	NXPH1	0.795732	1.48537e-37	8	NPAS3
1.71505	0	8	DSCAM	1.26785	0	8	GRIK2	1.98013	0	8	AC109466.1	1.48687	1.99138e-220	8	TESPA1	2.48649	0	8	TNR	1.76173	3.037e-34	8	TFRC
1.7069	0	8	TENM4	1.26282	0	8	RALYL	1.97112	0	8	RYR2	1.4248	1.73035e-206	8	AC019211.1	2.338	0	8	MDGA2	1.11427	4.92724e-32	8	FOXO1
1.59492	0	8	RBFOX1	1.1859	0	8	LRP1B	1.92285	0	8	KCND2	1.1802	1.5801e-204	8	AC060765.1	2.26763	0	8	CA10	0.922514	4.9828e-31	8	SORBS1
1.59312	0	8	FRMD4B	1.16388	0	8	CNTN4	1.91567	0	8	DGKH	1.41001	2.10697e-196	8	AC067956.1	2.22424	0	8	EPN2	0.982471	2.51546e-30	8	DCLK2
1.57238	0	8	DPY19L1	1.15174	0	8	CADM2	1.89604	0	8	PDE10A	1.71795	3.9896e-196	8	FAM19A1	2.17672	0	8	CNTN1	1.28475	1.01738e-29	8	HOPX
1.56833	0	8	CUX2	0.9527	0	8	CSMD3	1.88306	0	8	HTR2C	1.68815	1.62668e-195	8	ST6GALNAC5	2.104	0	8	SH3D19	0.941838	2.30576e-29	8	LRIG1
1.5516	0	8	EPHA3	0.889879	0	8	NKAIN2	1.88148	0	8	HTR4	1.29135	2.53854e-184	8	NTNG1	2.06485	0	8	SLC2A13	0.985325	6.39386e-29	8	SPON1
1.53087	0	8	CLMP	0.824482	0	8	ARPP21	1.86766	0	8	CACNA2D3	1.3515	1.16368e-182	8	CBLN2	2.05591	0	8	SCN1A	1.16452	5.31345e-24	8	NR4A1
1.51521	0	8	SLA	0.757197	0	8	LRRC4C	1.83442	0	8	LINC01250	1.55845	1.92896e-182	8	LINC01378	2.01928	0	8	GALNT13	0.947682	1.41437e-22	8	VAV3
1.43885	0	8	PRSS12	0.741933	0	8	ADGRL3	1.80772	0	8	KCNQ5	1.59144	2.47468e-181	8	LINC02055	1.96446	0	8	MEGF11	0.775678	4.32866e-22	8	SLC1A3
1.43657	0	8	KIAA1324	0.735504	0	8	SOX5	1.78431	0	8	HS6ST3	1.3526	1.2898e-172	8	NEFM	1.73274	0	8	SULF2	0.779599	2.33276e-20	8	CARMIL1
1.38985	0	8	SLC44A5	0.724745	0	8	SATB2	1.76722	0	8	LINC02112	1.48635	2.27103e-170	8	AC011287.1	1.71097	0	8	COL20A1	1.05779	3.21189e-20	8	NR4A2
1.37811	0	8	DNAH10	0.712443	0	8	PDE4D	1.76718	0	8	FAT3	1.50247	2.21026e-154	8	ENC1	1.69049	0	8	DOCK10	1.15161	3.72124e-20	8	PRMT9
1.36427	0	8	SATB2	0.707318	0	8	MAP1B	1.7624	0	8	MCTP1	1.25705	5.97076e-153	8	PTK2B	2.32767	1.39031e-302	8	LRRC4C	1.01449	4.29577e-20	8	ROR1
1.35996	0	8	MEIS2	0.670998	0	8	PTPRK	1.76136	0	8	CAMK4	1.3682	1.51712e-152	8	AL117329.1	1.95649	7.36123e-300	8	DPP6	1.04783	4.50004e-20	8	SLC7A11
1.35253	0	8	UNC5D	0.763832	3.87898e-262	8	CACNA2D1	1.76	0	8	PLEKHA5	1.29703	3.19225e-151	8	CABP1	1.89782	5.39469e-290	8	SORCS3	0.960474	2.65405e-19	8	ARHGEF26
1.33441	0	8	DPYD	0.802314	1.92375e-260	8	KHDRBS2	1.7326	0	8	ADAM23	1.14693	9.61601e-151	8	NDST3	2.56379	2.85555e-288	8	KCNIP4	1.02194	3.65482e-19	8	AHCYL1
1.32224	0	8	LRRC7	0.878089	2.43672e-210	8	FLRT2	1.7235	0	8	LINC02137	1.55366	2.68707e-149	8	NRGN	1.69898	1.65172e-287	8	GRIK3	1.28638	3.80907e-19	8	CACHD1
1.31624	0	8	PLXNA2	0.923379	6.66744e-179	8	C8orf34	1.71073	0	8	STRIP2	1.25592	3.54379e-147	8	AC073365.1	1.9876	1.9261e-287	8	DSCAM	0.830758	9.10809e-19	8	CAMK2G
1.29489	0	8	TTC28	0.657601	4.66384e-158	8	LINGO2	1.70821	0	8	GNAL	1.25264	9.31651e-146	8	KIAA1211L	2.0454	3.78854e-286	8	XKR4	0.873593	5.60533e-17	8	SLC6A11
1.28874	0	8	FGFR2	0.838474	4.38654e-132	8	CNTN1	1.682	0	8	EPB41	1.40163	1.0026e-145	8	CAMK2A	2.08668	1.16313e-285	8	CSMD1	0.973876	3.35565e-15	8	SYAP1
1.24322	0	8	PALMD	1.14467	1.08377e-86	8	HS3ST5	1.68137	0	8	ANO3	1.19731	5.95384e-142	8	OLFM3	1.92528	4.36124e-279	8	DNM3	1.14332	2.22729e-14	8	SH3RF1
1.19554	0	8	AC073050.1	0.693477	1.40523e-80	8	PCDH7	1.6694	0	8	SV2C	1.31918	5.47915e-139	8	CADPS2	2.48492	1.50382e-276	8	FGF14	0.788418	2.62498e-14	8	GABBR1
1.19406	0	8	PLXNA4	0.73934	3.74487e-79	8	RFX3	1.64035	0	8	MME	1.34272	5.51238e-138	8	DGKB	1.64383	5.79072e-276	8	MYT1	0.785011	2.9003e-14	8	STARD13
1.17953	0	8	KCNK2	0.640734	4.19156e-70	8	PCLO	1.63682	0	8	RIC8B	1.3263	9.96462e-137	8	LDB2	2.12125	8.0088e-269	8	CSMD3	1.38961	6.31332e-14	8	CD9
1.17922	0	8	AL589740.1	0.678138	9.33765e-68	8	LRFN5	1.57054	0	8	PTPN5	1.31924	2.09732e-134	8	SEMA3A	1.79041	1.92969e-268	8	ADGRL3	1.30901	1.6034e-13	8	NTRK2
1.16845	0	8	KCNQ3	0.812751	1.97193e-64	8	ZFPM2	1.54851	0	8	COCH	1.2333	1.86605e-132	8	GAP43	1.72424	1.15957e-267	8	DISC1	0.76026	4.29535e-13	8	RGS20
1.16691	0	8	ZNF804A	0.799543	1.37004e-63	8	MIR137HG	1.54847	0	8	SLC9A7	1.38181	3.02201e-132	8	HS6ST3	1.95922	2.94366e-266	8	MMP16	0.893017	1.21536e-12	8	VPS37B
1.13681	0	8	MLLT3	0.902277	9.12026e-61	8	SEMA3C	1.74397	4.95281e-303	8	PRKCB	1.15396	4.67464e-132	8	MLIP	1.62626	1.75041e-257	8	PTPRE	0.785874	1.26011e-12	8	PER1
1.13136	0	8	DCC	0.887603	3.26589e-54	8	PCDH11Y	1.92751	4.78569e-297	8	ROBO2	1.38263	1.36456e-130	8	LAMA2	1.80366	3.38418e-251	8	TMEM132C	1.02853	1.4294e-12	8	AIF1L
1.12706	0	8	SLC22A23	0.842274	8.31869e-41	8	CDH10	2.09937	1.66911e-293	8	MACROD2	1.18351	5.02244e-129	8	R3HDM1	1.63275	8.54516e-251	8	LINC01322	0.953053	3.09957e-12	8	ZFAND5
1.11772	0	8	SORBS2	0.697192	2.26198e-35	8	EFNA5	1.86776	3.64103e-288	8	RYR3	1.27297	1.20625e-127	8	LINGO2	1.69751	2.00804e-246	8	LUZP2	1.02963	3.59694e-12	8	HIST2H2BF
1.09406	0	8	FRMD4A	0.670525	4.04339e-34	8	STXBP5	1.63763	3.54725e-286	8	DGKI	1.3053	1.42706e-122	8	SYN3	2.02773	7.68971e-244	8	KCND2	0.792483	1.31155e-11	8	OSBPL3
1.08152	0	8	KIF26B	0.758768	9.9964e-27	8	EPS8	1.55151	1.18259e-283	8	PTPRN2	1.21972	3.28387e-122	8	DLGAP2	1.62543	1.44865e-241	8	GRIA2	0.904778	6.23794e-10	8	PFKFB3
1.07453	0	8	LINC01122	0.766193	7.03495e-26	8	PTCHD1-AS	1.64469	6.23859e-281	8	STXBP5L	1.14548	8.14239e-120	8	RGS6	1.73324	1.61535e-238	8	BRINP3	0.93414	3.22071e-09	8	ZSWIM6
1.07088	0	8	MN1	0.768593	1.39394e-22	8	RIT2	1.7044	1.66928e-279	8	PDZD2	1.22608	4.27181e-119	8	STXBP5L	1.96885	1.22665e-236	8	CHST11	0.830693	5.11194e-09	8	CPE
1.05527	0	8	KCND2	0.703332	5.1942e-20	8	PRR16	1.53351	2.21087e-278	8	CACNA1B	1.31195	1.40001e-115	8	IQCJ-SCHIP1	1.66604	5.92543e-228	8	GRIK2	1.1781	5.54401e-09	8	HIST1H2AC
1.03742	0	8	GRAMD1B	0.765021	1.5746e-17	8	PRKACB	1.60927	3.06839e-277	8	CACNB2	1.18522	5.03848e-114	8	NEFL	1.59222	7.25508e-225	8	LRP1B	0.999412	2.95571e-08	8	HSP90AA1
1.03582	0	8	EPHB1	0.801149	1.26105e-16	8	NECTIN3	1.57414	1.83204e-272	8	ATP2B1	1.17718	3.86559e-111	8	CDH18	1.70242	1.24129e-223	8	KCNIP1	0.942545	4.02576e-08	8	USP36
1.03284	0	8	TIAM2	0.670164	1.42092e-15	8	FZD3	1.72949	1.17731e-271	8	DCC	1.19473	7.27122e-109	8	LRRTM4	1.82378	1.60619e-199	8	PDZD2	0.977777	2.18739e-07	8	PPP4R3A
1.00211	0	8	SPIRE1	0.811787	5.83356e-12	8	LMO3	1.93992	3.36756e-269	8	PHACTR1	1.15662	1.49917e-106	8	CHN1	1.7406	5.1254e-189	8	XYLT1	0.801492	7.24187e-07	8	BTAF1
0.978655	0	8	LINC01102	0.657408	1.11922e-10	8	TTLL7	1.64679	8.87481e-268	8	PLCB1	1.13883	2.90524e-106	8	RIT2	1.59586	3.72006e-175	8	GRIA4	0.818234	9.41737e-07	8	HSPB1
0.969685	0	8	DISP3	0.91632	1.69491e-07	8	KCNH5	1.60006	3.69167e-260	8	RALYL	1.22018	3.2324e-105	8	UNC5D	1.76645	4.64886e-145	8	SGCZ	1.09316	5.58561e-06	8	RANBP2
0.969588	0	8	ANKS1B	0.85162	5.16102e-07	8	SCN9A	1.56767	2.96243e-259	8	FGF14	1.21343	1.51264e-98	8	KCNIP4	1.80891	1.82612e-128	8	CHRM3	0.781836	2.58731e-05	8	AC007563.2
0.96595	0	8	HUNK	0.722289	1	8	GAP43	1.61625	1.13873e-247	8	RBFOX1	1.14416	1.80246e-91	8	VSNL1	1.61648	2.6178e-115	8	POLR2F	0.847874	0.00733135	8	P4HA1
0.963181	0	8	FMNL2	0.671549	1	8	ATP2B1	1.57854	2.09055e-214	8	KCNIP4	1.34078	5.91686e-86	8	LINC01090	1.59052	1.29443e-88	8	CNTNAP5	0.763591	0.0966804	8	TTC19
3.94891	0	9	AC007402.1	3.64918	0	9	TNC	2.7628	0	9	EYS	3.18736	0	9	TSHZ2	1.723	3.14862e-240	9	TMEM132B	2.24431	1.19843e-95	9	HIP1
3.83363	0	9	EGFR	3.53194	0	9	EEPD1	2.62787	0	9	AC007402.1	2.52531	0	9	IL1RAPL2	1.22359	2.2774e-196	9	GRM3	1.46288	1.28385e-86	9	DLL3
3.05398	0	9	SLC24A3	3.37221	0	9	MMD2	2.36558	0	9	LINC00486	2.47923	0	9	SLC22A10	1.31584	1.07628e-185	9	GLI3	1.75171	4.03766e-77	9	SLC24A3
2.48466	0	9	ZEB1	3.27991	0	9	ADGRV1	2.21152	0	9	LINC02240	1.88279	0	9	VWC2L	1.29487	1.42787e-185	9	MOXD1	1.89454	1.12533e-76	9	EGFR
2.47682	0	9	HIP1	3.15796	0	9	LRIG1	2.11067	0	9	CCDC26	1.67791	0	9	AC016687.2	1.36285	4.3931e-185	9	EEPD1	1.48145	1.33111e-65	9	CHD7
2.33464	0	9	SEZ6L	3.10469	0	9	GPC5	1.78204	2.19937e-267	9	AC018742.1	1.55714	0	9	COBLL1	1.20876	8.41488e-185	9	LIPG	2.12398	1.4131e-62	9	KCNQ1OT1
2.07461	0	9	LDLRAD3	3.02121	0	9	RFX4	1.97664	1.37474e-264	9	AC099520.1	1.52663	0	9	ALDH1A1	1.31687	4.09608e-184	9	LRRC3B	1.70367	4.52606e-61	9	CEP83
2.00959	0	9	DPF3	2.87787	0	9	PARD3B	1.94224	4.87292e-247	9	AC016766.1	1.38705	0	9	FSHR	1.16213	2.85214e-177	9	ADGRV1	1.42053	6.17463e-56	9	DLL1
1.9917	0	9	CDH20	2.76238	0	9	LTBP1	1.94075	1.30162e-230	9	AC009975.1	2.29868	3.4315e-294	9	RORB	1.41725	1.36042e-174	9	PTN	1.42809	1.82212e-55	9	MTSS1
1.99147	0	9	NCKAP5	2.74903	0	9	SLC1A3	1.73814	3.01224e-221	9	Z93403.1	1.668	1.01104e-288	9	LINC02232	1.28075	2.2461e-170	9	AC131571.1	1.7671	5.12349e-50	9	AC007376.2
1.91842	0	9	KAT2B	2.68682	0	9	FBXL7	1.71321	3.29984e-221	9	AL603840.1	2.3272	2.27906e-281	9	LINC01725	1.26442	5.1268e-165	9	PTPRM	1.55701	4.85663e-49	9	CDK6
1.86791	0	9	SMOC1	2.67165	0	9	SLC1A2	1.81147	1.45263e-215	9	AL357507.1	1.81657	1.90854e-270	9	RARB	1.28451	1.18134e-164	9	SFRP1	1.24002	9.02359e-49	9	ZEB1
1.85753	0	9	PLCG2	2.66319	0	9	SHROOM3	1.6888	2.6404e-215	9	AL691420.1	1.47361	3.46504e-254	9	PLCXD3	1.12794	1.51713e-160	9	MAST4	1.21693	2.21761e-45	9	ASCL1
1.85748	0	9	CEP83	2.64193	0	9	MSI2	1.81741	1.19872e-209	9	AC009264.1	2.41765	7.93442e-252	9	DCC	1.32167	2.87366e-158	9	NRG1	1.21536	2.9966e-44	9	MYO5C
1.8511	0	9	PTPRZ1	2.60992	0	9	RNF219-AS1	1.92171	1.61886e-200	9	AC068633.1	1.71706	1.1212e-246	9	SCHLAP1	1.23476	3.31152e-156	9	TNC	1.07785	5.65156e-41	9	SEZ6L
1.83023	0	9	MAML2	2.56394	0	9	PRDM16	1.85551	8.90324e-198	9	ERVMER61-1	1.19519	8.97932e-223	9	GABRG1	1.17474	2.44879e-155	9	SLCO1C1	1.15175	1.15249e-38	9	LDLRAD3
1.8251	0	9	RORA	2.52075	0	9	NEAT1	1.77832	2.43335e-197	9	CD96	2.06413	4.47165e-221	9	TOX	1.15757	3.8648e-152	9	DOK5	1.48536	1.31061e-34	9	SLIT1
1.81533	0	9	UST	2.49658	0	9	AC002429.2	2.04683	3.41408e-194	9	ADAMTSL1	1.42626	9.23252e-221	9	AC092422.1	1.12794	2.49291e-143	9	PREX2	1.25369	6.52567e-34	9	GALNT10
1.77799	0	9	LINC00511	2.48806	0	9	GLI3	1.69396	1.94773e-189	9	AC010343.3	1.62531	1.03253e-217	9	AC073365.1	1.06473	9.91124e-142	9	LTBP1	1.56689	8.84216e-34	9	AC007402.1
1.7708	0	9	MAP3K1	2.47603	0	9	PTN	1.65625	6.64727e-188	9	IQCM	1.42976	5.17946e-197	9	FOXP2	1.33084	2.90444e-140	9	GABRB1	0.969716	3.05061e-33	9	CASC15
1.73709	0	9	LRIG1	2.41193	0	9	ELOVL5	2.10647	6.36705e-180	9	AGBL1	1.76092	1.44432e-196	9	FSTL4	1.23403	2.2591e-137	9	RGS20	1.33571	5.61098e-33	9	C10orf90
1.73105	0	9	BCAN	2.26912	0	9	SPARCL1	1.70687	1.21019e-179	9	AC024230.1	1.65877	2.22951e-194	9	TRHDE	0.981783	6.16704e-135	9	CCDC175	0.969294	1.69637e-32	9	NCKAP5
1.71984	0	9	GLCCI1	2.25738	0	9	DAAM2	1.92202	5.9298e-179	9	LINC01090	1.50212	1.2982e-189	9	KCNH5	1.12636	3.29681e-131	9	FHOD3	1.65439	4.33323e-32	9	ANKRD10
1.68832	0	9	ETV1	2.25488	0	9	QKI	1.74096	6.05964e-171	9	LINC01317	1.63365	3.41054e-182	9	AC109466.1	0.922158	1.68227e-130	9	GPX3	1.41722	1.29789e-31	9	SH3KBP1
1.66277	0	9	TLK1	2.2379	0	9	GLIS3	2.08156	2.81752e-170	9	AC058822.1	1.48629	4.9143e-182	9	AC019211.1	1.05114	6.34691e-130	9	IQGAP2	1.14206	1.85576e-31	9	OLIG1
1.65305	0	9	ZEB1-AS1	2.22859	0	9	HMGCS1	1.80582	9.19803e-170	9	CFAP299	1.26973	1.84032e-181	9	TSHZ3	1.18383	7.21222e-126	9	SEL1L3	1.47519	7.13308e-31	9	NCOR2
1.63392	0	9	KCNQ1OT1	2.20653	0	9	SLC4A4	1.8636	1.16325e-169	9	AL391117.1	1.691	2.04963e-178	9	POU6F2	0.997522	4.86719e-125	9	SLC1A3	1.17777	1.69386e-29	9	GALNT13
1.62209	0	9	DOCK1	2.19104	0	9	LINC01965	1.91864	1.92313e-167	9	LINC01830	1.54317	8.05495e-176	9	AL117329.1	1.03304	1.07279e-124	9	RALGAPA2	1.17126	2.57643e-26	9	CD82
1.61705	0	9	ADAMTS6	2.11958	0	9	GFAP	1.88288	8.43463e-167	9	USH2A	1.77177	5.89063e-173	9	KHDRBS2	0.993289	4.4962e-120	9	PLAGL1	1.07437	6.1579e-26	9	UST
1.59541	0	9	NPAS3	2.11478	0	9	SEMA5A	1.81624	8.56486e-167	9	C15orf53	1.64498	5.9236e-162	9	CNTN5	1.08772	7.81868e-113	9	AKAP12	1.10805	4.01714e-25	9	LRRN1
1.58056	0	9	TCF7L1	2.10432	0	9	TFRC	1.76876	2.06651e-165	9	BANK1	1.60216	1.44238e-156	9	KCND3	0.966813	1.581e-112	9	GALNT16	0.955773	8.77915e-25	9	NAV2
1.57441	0	9	SPATA6	2.0972	0	9	RGS20	1.71811	2.00749e-164	9	AC068051.1	1.271	5.05373e-155	9	AC067956.1	0.914425	2.62889e-110	9	LINC01965	1.06507	1.05136e-24	9	CRB1
1.56085	0	9	CHD7	2.02522	0	9	FAM182B	1.73262	9.79699e-163	9	LINC02055	1.52933	2.28845e-153	9	AC022639.1	0.900969	1.91821e-108	9	CNTNAP3B	1.10896	2.591e-23	9	SERINC5
1.55695	0	9	CAMK2D	2.01662	0	9	ID4	1.70485	1.62903e-158	9	AC016205.1	1.39298	5.31745e-153	9	AC008415.1	0.991081	1.02776e-103	9	PRDM16	1.00907	1.50885e-22	9	ZMIZ1
1.54612	0	9	CDK6	1.98437	0	9	SAMD4A	1.75922	1.27604e-155	9	CNBD1	1.65148	1.35338e-147	9	FAM19A2	0.919078	3.98052e-100	9	KAZN	1.06457	5.36441e-22	9	DPF3
1.54308	0	9	DLL1	1.98174	0	9	ZNRF3	1.71343	2.14957e-145	9	AP005230.1	1.19805	3.77465e-147	9	AC010127.1	1.06221	1.14279e-93	9	AGBL1	1.08257	1.46215e-21	9	GLCCI1
1.54082	0	9	AL445250.1	1.97972	0	9	PREX2	1.76193	9.4584e-130	9	MIR4300HG	1.55792	2.02297e-138	9	IQCJ-SCHIP1	1.29144	1.72192e-93	9	PEA15	1.2863	3.32527e-21	9	DGKH
1.50142	0	9	AC007376.2	1.97578	0	9	C1orf61	1.79751	1.24105e-126	9	AC113414.1	1.4451	2.31872e-137	9	OLFM3	0.939656	2.06529e-92	9	MOB3B	1.12457	5.07112e-21	9	KCND3
1.49624	0	9	ILDR2	1.97099	0	9	DCLK2	1.71749	4.06952e-118	9	RASGEF1B	1.32863	3.24188e-130	9	PCLO	0.973878	9.52216e-87	9	CARHSP1	1.30132	9.79067e-19	9	AL445250.1
1.49482	0	9	PLCE1	1.96995	0	9	FOXO1	1.79303	1.5193e-115	9	MALRD1	1.24466	5.07114e-129	9	SLC44A5	0.918172	4.78209e-85	9	PDGFRB	1.18012	2.34003e-18	9	ACAP3
1.49311	0	9	DGKH	1.95528	0	9	TIMP3	1.89432	4.92124e-115	9	AL390957.1	1.36027	1.63313e-125	9	UNC5D	0.969791	3.13556e-82	9	VIM	0.960898	3.5533e-18	9	MAP3K1
1.4918	0	9	NOVA1	1.95463	0	9	ITPR2	1.85285	1.04331e-111	9	LINC00276	1.26263	4.47566e-122	9	INPP4B	0.909784	1.4614e-79	9	CREB5	1.08903	5.21687e-18	9	ETV1
1.48983	0	9	LRRTM3	1.94748	0	9	RGMA	1.68326	7.66158e-108	9	LINC00871	1.46664	8.46312e-122	9	RALYL	0.992978	6.65316e-71	9	FAM171B	1.07156	6.31358e-18	9	AC099792.1
1.48945	0	9	RFTN2	1.9435	0	9	CACHD1	1.74335	2.06291e-106	9	THSD7B	1.34094	4.14065e-113	9	LINGO2	0.981247	3.36151e-69	9	AP002989.1	1.17839	2.40389e-13	9	AC008050.1
1.48914	0	9	AC087564.1	1.9412	0	9	IQGAP2	1.71317	8.01218e-104	9	PCAT1	1.17062	2.06401e-111	9	CNTNAP2	1.0953	6.27227e-62	9	FABP7	1.10449	1.53562e-11	9	FOXP2
1.48873	0	9	EPN2	1.93635	0	9	ZFP36L1	1.80939	7.14431e-99	9	PKN2-AS1	1.18549	2.01468e-105	9	CAMK1D	1.15389	2.75535e-60	9	HMGCS1	1.03045	2.84421e-09	9	CBWD5
1.48714	0	9	SERINC5	1.92817	0	9	ANKFN1	1.67362	9.23503e-94	9	EMCN	1.19567	3.78661e-105	9	AGBL4	1.13183	1.18495e-57	9	ABTB2	0.998813	3.80043e-09	9	ZEB1-AS1
1.47438	0	9	LRRN1	1.92367	0	9	PLEKHG1	1.65536	1.51823e-86	9	LINC01435	1.21978	2.83779e-102	9	PDE10A	0.940081	5.62442e-45	9	CEP128	0.964059	4.02794e-07	9	LINC01748
1.4596	0	9	MCC	1.91936	0	9	DOCK1	1.75377	9.88967e-86	9	AP000311.1	1.18329	6.11423e-101	9	EPHA5	0.980851	2.22627e-39	9	GALNTL6	1.10737	1.60866e-05	9	AC233296.1
1.59028	4.27573e-221	9	KIRREL3	1.91733	0	9	ZBTB20	1.74101	4.18486e-72	9	CASC15	1.179	3.04824e-100	9	STXBP1	1.01855	2.13421e-24	9	ELOVL5	1.04887	1	9	ADAMTS17
4.21728	0	10	ADARB2	4.70852	0	10	ADARB2	3.0258	0	10	SLC5A11	3.45747	0	10	ADGRV1	1.97613	4.01521e-276	10	MT-CO2	2.11483	5.45488e-57	10	AL589740.1
3.08579	0	10	CNTN5	2.72856	0	10	NR2F2-AS1	2.69712	0	10	LINC00609	3.43543	0	10	GPC5	2.04331	4.76201e-271	10	MT-ATP6	1.73107	1.45846e-56	10	GPR39
2.60514	0	10	GALNTL6	2.49823	0	10	CNTN5	2.04374	0	10	LRP2	2.99504	0	10	GFAP	1.96902	2.76934e-264	10	MT-ND4	2.29476	8.66022e-55	10	NRG1
2.5629	0	10	NR2F2-AS1	2.46047	0	10	DLX6-AS1	1.71518	0	10	ANLN	2.84459	0	10	ATP1A2	2.08296	6.89247e-262	10	MT-CO3	1.36862	1.01479e-42	10	MOXD1
2.47562	0	10	NR3C2	2.28532	0	10	SYNPR	1.99039	4.93512e-303	10	CDK18	2.75496	0	10	RNF219-AS1	1.96676	4.6414e-260	10	MT-CYB	1.48402	5.02873e-40	10	MIR99AHG
2.43162	0	10	SORCS3	2.28496	0	10	ERBB4	2.11116	7.69874e-292	10	MOBP	2.7514	0	10	RYR3	1.94012	9.96951e-231	10	MT-ND3	1.5914	1.46915e-37	10	PRKG1
2.25581	0	10	SYNPR	2.27969	0	10	NR3C2	2.13981	3.24844e-286	10	TF	2.70532	0	10	RFX4	1.99616	1.80542e-202	10	MT-ND1	1.71964	1.84811e-36	10	CASC15
2.10624	0	10	GRIK2	2.26226	0	10	GALNTL6	1.72239	1.44017e-284	10	PIEZO2	2.62638	0	10	HPSE2	1.97966	2.10088e-185	10	MT-CO1	1.54938	8.89862e-34	10	NEDD4L
2.1027	0	10	PLD5	2.23542	0	10	NPAS3	2.02222	2.23547e-265	10	SYNJ2	2.5935	0	10	GLIS3	1.65589	1.38542e-166	10	MT-ND2	1.12698	1.32508e-33	10	MEIS2
2.05646	0	10	THRB	2.2041	0	10	THSD7A	1.63524	2.83274e-262	10	ITGA2	2.4379	0	10	HIF3A	1.58973	1.63267e-143	10	MT-ND5	1.28742	2.59328e-33	10	CDON
2.03773	0	10	KCNJ3	2.17874	0	10	PLD5	2.00355	1.18744e-249	10	RNF220	2.43722	0	10	TPD52L1	1.44564	1.06138e-129	10	DHFR	1.13117	2.987e-32	10	SVIL
1.9813	0	10	ERBB4	2.13282	0	10	SORCS3	1.46543	1.65729e-249	10	LRRC63	2.43156	0	10	BMPR1B	1.26381	7.68358e-60	10	MT-ND4L	1.68041	1.50959e-30	10	LINC01965
1.96784	0	10	NPAS3	2.1097	0	10	ZNF536	1.75832	1.25648e-245	10	LDB3	2.37521	0	10	SLC14A1	1.65594	1.24621e-46	10	MTRNR2L8	1.08623	1.29687e-27	10	ANK2
1.95978	0	10	FGF14	2.07952	0	10	PROX1	1.79197	1.78744e-240	10	ST18	2.37508	0	10	AQP4	1.04534	8.99682e-37	10	MTRNR2L12	1.21876	2.04509e-27	10	EPHA5
1.79576	0	10	KCNIP1	2.04212	0	10	ZBTB16	2.07646	1.18372e-236	10	PCSK6	2.35126	0	10	RGS20	0.821701	5.79217e-14	10	RPL13	1.28039	3.39558e-26	10	SYNE2
1.7851	0	10	PROX1	1.98691	0	10	NRXN3	1.59821	6.34264e-219	10	PRR5L	2.251	0	10	PRDM16	0.967988	8.84714e-12	10	TMSB10	1.35438	5.46465e-25	10	GABRB1
1.75323	0	10	SHISA9	1.88975	0	10	CNR1	1.80355	1.83379e-204	10	AC026316.5	2.14611	0	10	RANBP3L	0.779812	7.7055e-11	10	RPL32	1.36809	6.90033e-24	10	GLI3
1.72168	0	10	CNR1	1.88164	0	10	THRB	1.63651	6.83039e-204	10	DPYD	2.11793	0	10	SLC7A11	0.913972	1.46888e-09	10	EEF1A1	1.48603	1.46354e-23	10	BASP1-AS1
1.71683	0	10	THSD7A	1.86068	0	10	ST8SIA5	1.51644	1.52135e-201	10	ENPP2	2.09594	0	10	GJA1	0.92878	1.56543e-09	10	FTH1	1.38629	1.53409e-23	10	ADGRV1
1.70241	0	10	DOCK10	1.80278	0	10	DOCK10	1.56721	4.31583e-198	10	PLEKHH1	2.06121	0	10	ALDH1L1	0.830631	3.29713e-09	10	RPS24	1.25633	2.17422e-23	10	KCNH7
1.66423	0	10	ZBTB16	1.78826	0	10	GALNT17	1.64485	4.05905e-193	10	MBP	1.99047	0	10	SLC25A18	0.917988	1.82911e-08	10	UBC	1.81569	2.83478e-21	10	EPHA3
1.66274	0	10	RIPOR2	1.78096	0	10	GRM8	1.74055	4.85934e-193	10	MAN2A1	3.4732	7.80525e-288	10	SLC1A2	0.744013	2.02007e-06	10	APOO	1.11256	3.45171e-21	10	GPR156
1.64252	0	10	LINC02398	1.76511	0	10	RIPOR2	1.41362	3.70213e-191	10	TMEM63A	3.16145	7.92976e-281	10	PITPNC1	0.706628	5.85211e-06	10	RPL29	1.38606	6.74192e-20	10	MMS22L
1.63616	0	10	LINC01322	1.7643	0	10	KCNIP1	1.60225	3.86093e-191	10	CTNNA3	2.1884	3.09566e-279	10	GNA14	0.718052	7.25228e-06	10	CENPF	1.64153	7.07963e-20	10	CLMP
1.59763	0	10	SHISA6	1.75383	0	10	NPAS1	1.45627	8.9405e-191	10	MAP7	2.43284	7.99547e-274	10	PARD3	1.03895	2.62199e-05	10	RPS4X	1.23845	7.25756e-20	10	TMTC2
1.58698	0	10	CALB2	1.72368	0	10	LINC01322	1.47514	3.00333e-190	10	DOCK5	2.10538	1.08695e-271	10	APOE	0.712726	2.8602e-05	10	TUBA1B	1.08097	1.74107e-17	10	IQGAP2
1.58616	0	10	CACNA2D3	1.70057	0	10	SHISA6	1.60636	3.7764e-188	10	TMEM165	2.27226	4.66162e-253	10	SLC4A4	0.691744	0.000333347	10	RPL28	1.56314	1.27566e-16	10	SLC24A2
1.57184	0	10	ASIC2	1.68715	0	10	KCND3	1.52711	2.91471e-182	10	PEX5L	1.98539	1.99819e-238	10	ZNF98	0.719658	0.000391283	10	PTMA	1.2758	2.42136e-16	10	BOC
1.55336	0	10	U91319.1	1.67654	0	10	CALB2	1.37044	1.30558e-178	10	QKI	2.286	3.01368e-237	10	ITPKB	1.26873	0.000440296	10	TUBB	1.39662	2.9369e-15	10	KCTD16
1.51377	0	10	GALNT17	1.67459	0	10	PDZRN3	1.81527	2.09335e-175	10	ACSBG1	2.41086	5.65611e-222	10	ZNRF3	0.933962	0.000499049	10	TMSB4X	1.28886	1.20275e-14	10	ZNF804A
1.51155	0	10	NRG3	1.65252	0	10	CIT	1.41436	2.4928e-167	10	FRMD4B	2.34807	7.44473e-221	10	SLC1A3	1.13211	0.00606063	10	STMN1	1.13999	1.69817e-14	10	PLCB4
1.50768	0	10	NETO2	1.64767	0	10	RGS12	1.34958	9.12476e-165	10	MYO1E	2.22285	5.19901e-217	10	NKAIN3	1.56219	0.0218858	10	TUBA1A	1.02172	1.81614e-14	10	PAK3
1.46559	0	10	INPP4B	1.6429	0	10	INPP4B	1.62553	4.20062e-161	10	AGPAT4	2.10435	8.656e-213	10	PARD3B	0.709449	0.0235273	10	RPLP1	1.25152	4.55099e-14	10	DACH1
1.46363	0	10	KIRREL3	1.63469	0	10	KCNJ3	1.67242	6.71873e-158	10	LMCD1-AS1	2.42204	2.84047e-201	10	MSI2	0.697772	0.0717375	10	GNAS	1.49325	2.23233e-12	10	GRAMD1B
1.45705	0	10	DLX6-AS1	1.60019	0	10	GRIK2	1.38655	4.05904e-155	10	PXK	2.55467	5.13476e-198	10	DTNA	0.682135	0.0893945	10	GAPDH	1.14154	2.2383e-12	10	FSTL5
1.45056	0	10	ST8SIA5	1.51391	0	10	NR2F2	1.36803	9.724e-154	10	FAM124A	2.50355	2.21143e-185	10	NEAT1	0.75543	0.101666	10	PEBP1	1.12037	4.97098e-10	10	AC092683.1
1.44349	0	10	ZNF536	1.49363	0	10	IGF1	1.43299	1.55982e-149	10	PLCL1	2.30624	2.55328e-182	10	GPM6A	0.856201	0.132883	10	NRXN3	1.79143	4.70933e-09	10	DOK6
1.44346	0	10	SLC35F4	1.48376	0	10	NHS	1.50983	8.20151e-149	10	CNTNAP4	2.02696	3.54261e-177	10	AHCYL1	0.810534	0.171932	10	ACTB	1.16612	1.96934e-08	10	FRMD4B
1.42263	0	10	PRKCA	1.48189	0	10	ATRNL1	1.43919	2.44993e-148	10	MTUS1	2.48799	7.62522e-172	10	SORBS1	0.772316	0.267095	10	RPL10	1.04012	2.43529e-08	10	DNAH14
1.41484	0	10	PDZRN3	1.45605	0	10	DGKB	1.37345	1.69806e-146	10	CNTN2	2.31077	1.29492e-168	10	CABLES1	0.782999	0.356511	10	RPS15	1.16569	1.34069e-07	10	MAML3
1.41474	0	10	ANO4	1.44991	0	10	NETO2	1.52894	1.20315e-137	10	RASGRF2	2.06824	4.69955e-167	10	RORA	0.689003	1	10	RPLP0	1.43382	3.18005e-07	10	CD38
1.40549	0	10	NR2F2	1.43906	0	10	ASIC2	1.34858	4.41312e-137	10	SEMA4D	2.14344	1.9376e-166	10	ADCY2	0.900886	1	10	EEF2	1.27787	4.49344e-07	10	UNC5D
1.38624	0	10	CDH10	1.43443	0	10	PRKCA	1.42189	2.27537e-136	10	SLC39A11	2.29444	5.56829e-165	10	CTNNA2	0.72518	1	10	RPL4	1.28607	1.6261e-06	10	KCNQ3
1.37538	0	10	COBL	1.4339	0	10	AC233296.1	1.41453	1.11696e-134	10	SRCIN1	2.06634	1.67493e-164	10	MACF1	0.72489	1	10	PDZRN3	1.12359	2.23518e-06	10	MYT1L
1.34132	0	10	VWC2L	1.42997	0	10	SNTG1	1.3537	3.08667e-133	10	POLR2F	2.18432	9.44651e-162	10	CLU	0.800838	1	10	RPL15	1.05269	1.35612e-05	10	LRP8
1.3319	0	10	FRMPD4	1.42282	0	10	NELL1	1.44433	1.28909e-128	10	SLC25A13	2.05858	5.37715e-147	10	PRKG1	0.889988	1	10	APOLD1	1.09308	6.67761e-05	10	MYO16
1.32326	0	10	GABRB2	1.41871	0	10	LINC02398	1.7401	1.58981e-115	10	ZDHHC20	2.04426	3.36397e-141	10	AHCYL2	0.776204	1	10	STEAP1B	1.11935	0.00249003	10	MT-ND3
1.71543	9.5211e-277	10	THSD7B	1.41812	0	10	COBL	1.68737	3.28547e-107	10	RASGRF1	2.06871	4.80942e-136	10	TRPM3	0.879053	1	10	MAP1B	1.05842	0.00310672	10	MT-ND1
1.33227	2.47132e-242	10	NELL1	1.34489	0	10	KCNH8	1.36869	1.58281e-85	10	ANKRD18A	2.07434	1.17927e-127	10	PALLD	0.749869	1	10	MARCKSL1	1.31845	0.024521	10	SORBS2
1.42221	1.70387e-173	10	FSTL5	1.68953	6.86471e-287	10	THSD7B	1.50305	3.60766e-61	10	LINC01505	2.09326	8.35822e-99	10	SAMD4A	0.847136	1	10	ACTG1	1.09294	0.0435284	10	MT-CO3
2.45362	0	11	FAM19A1	3.47398	0	11	PDZRN3	3.3956	0	11	NXPH1	2.75993	0	11	SYNPR	2.04367	4.66841e-276	11	EGFR	2.22165	7.40366e-164	11	PCSK2
2.41175	0	11	IQCJ-SCHIP1	3.26467	0	11	ADARB2	2.93887	0	11	KCNC2	2.45222	0	11	DLX6-AS1	2.23032	1.24735e-274	11	AC007402.1	2.4475	1.41918e-154	11	DLGAP2
2.38781	0	11	KCNIP4	3.24641	0	11	DLX6-AS1	2.10864	0	11	GAD1	1.82551	0	11	BTBD11	2.04794	3.75024e-246	11	SLC24A3	1.91118	5.99997e-122	11	ZNF385B
2.08994	0	11	GRM7	2.92118	0	11	PRKCA	2.06457	0	11	VWC2	1.812	0	11	CALB2	2.51597	1.82144e-207	11	KIRREL3	2.04097	1.18195e-121	11	PRR16
2.00544	0	11	R3HDM1	2.34246	0	11	ERBB4	2.01742	0	11	PLCXD3	1.77096	0	11	NR2F2-AS1	1.59433	1.65943e-183	11	RORA	2.45404	9.1893e-117	11	RYR2
1.98828	0	11	CSMD1	2.28789	0	11	ZNF536	1.85325	0	11	BTBD11	1.67189	0	11	TAC3	1.72698	3.6678e-164	11	AC104574.2	2.25029	3.13976e-116	11	FRMPD4
1.93128	0	11	LRRC4C	2.19818	0	11	SORCS3	1.83941	0	11	ELAVL2	1.63255	0	11	VIP	1.25243	1.30957e-151	11	ILDR2	2.3848	2.01389e-100	11	CALN1
1.91744	0	11	CALN1	2.1806	0	11	ST8SIA5	1.80582	0	11	KCNJ3	1.66402	2.03647e-299	11	LAMA3	1.45329	1.18556e-145	11	SEZ6L	1.76704	1.05321e-97	11	ATP8A2
1.89128	0	11	SYN3	2.15636	0	11	THRB	1.62716	0	11	ANK1	3.42713	1.5283e-296	11	ADARB2	1.58778	4.5266e-132	11	DPF3	1.95936	3.45977e-96	11	CCBE1
1.83435	0	11	FGF12	2.14004	0	11	NRXN3	1.61617	0	11	NHS	1.58796	7.64361e-268	11	CXCL14	1.38676	1.56143e-131	11	LDLRAD3	2.12235	2.94012e-95	11	MIAT
1.79429	0	11	LINGO2	1.99675	0	11	SLAIN1	1.89368	1.03893e-302	11	SRRM4	1.55353	6.86108e-254	11	ADAMTS6	1.05981	8.82798e-131	11	NPAS3	2.25717	7.16025e-92	11	KHDRBS2
1.78172	0	11	RYR2	1.84993	0	11	ZBTB16	3.07115	1.87881e-296	11	GRIP1	2.20698	4.17615e-239	11	PLD5	1.26163	1.50843e-112	11	MCC	1.79071	1.12754e-90	11	EFNA5
1.7632	0	11	SYBU	1.79207	0	11	CHD7	1.66084	3.11319e-281	11	GRIK1	2.0926	5.0295e-237	11	SLC24A3	1.10764	1.02816e-107	11	ETV1	2.22251	5.37659e-88	11	GRIN2B
1.73891	0	11	ABI3BP	1.77489	0	11	RIPOR2	2.02404	2.21368e-276	11	HCN1	1.53645	3.52484e-232	11	PWRN1	1.18695	4.19444e-107	11	SDC3	2.91491	2.15656e-87	11	IQCJ-SCHIP1
1.68643	0	11	DYNC1I1	1.70952	0	11	PIP5K1B	2.68536	1.34178e-273	11	GRIA4	2.90327	9.28333e-229	11	GALNTL6	1.23096	1.76371e-106	11	ZEB1	2.67299	3.14639e-86	11	KCNQ5
1.65347	0	11	CCBE1	1.6896	0	11	NR2F2-AS1	2.23182	4.33529e-259	11	GRIA1	1.81667	2.37183e-224	11	GAD1	1.05032	1.90929e-106	11	GAS1	2.16093	8.61201e-86	11	DYNC1I1
1.61662	0	11	DAB1	1.68066	0	11	PBX3	2.23774	1.33856e-252	11	UNC5D	2.24833	2.91935e-222	11	RGS12	1.53609	5.96487e-105	11	HIP1	1.83022	2.76716e-84	11	CACNA1B
1.61003	0	11	RALYL	1.64126	0	11	PLS3	1.99936	5.53174e-248	11	GABRG3	2.52912	4.90854e-219	11	THSD7A	1.11236	3.02959e-104	11	TLK1	2.25516	3.09991e-84	11	LINGO2
1.60183	0	11	CDH12	1.63042	0	11	NPAS1	1.7988	9.18569e-244	11	ADAMTS9-AS2	2.0831	4.55209e-199	11	C8orf34	1.11124	3.8195e-99	11	CEP83	2.20374	1.51751e-83	11	KLHL1
1.59025	0	11	ARPP21	1.55195	0	11	DSCAML1	1.83533	1.71608e-236	11	GABRB2	1.37878	4.03205e-198	11	COL21A1	1.01573	2.29327e-98	11	JAG1	1.96554	4.21379e-79	11	SYBU
1.58448	0	11	KCNQ5	1.50097	0	11	LINC00854	2.52067	1.22816e-234	11	ERBB4	2.45467	5.99752e-186	11	ERBB4	0.899239	8.22152e-96	11	ATP2C2	1.75153	1.96065e-78	11	SHANK2
1.58188	0	11	CELF2	1.49286	0	11	MOB3B	2.8101	9.01286e-229	11	ZNF385D	1.75448	4.58973e-182	11	VWC2L	1.10007	4.82649e-95	11	KAT2B	2.15854	2.06108e-78	11	TENM2
1.57828	0	11	PRKCB	1.49017	0	11	NR3C2	2.13131	1.04697e-219	11	DLGAP1	1.40913	1.69683e-178	11	PDE3A	1.0328	1.49898e-92	11	NCKAP5	2.33636	4.26616e-76	11	ARPP21
1.57813	0	11	PTCHD1-AS	1.46055	0	11	NXN	1.81326	1.65437e-218	11	GAD2	1.67808	4.74621e-173	11	ARL4C	1.36182	2.34585e-91	11	RGS7	2.00884	3.73065e-74	11	ZNF804B
1.57542	0	11	CSMD2	1.42773	0	11	KITLG	1.74045	3.13674e-216	11	SLC4A10	1.48387	3.67519e-153	11	PROX1	0.866507	8.51681e-90	11	SLC1A2	1.75071	9.67739e-74	11	PCLO
1.55764	0	11	LDB2	1.42663	0	11	SOX4	2.00721	3.29831e-207	11	GNAS	1.40517	1.08482e-147	11	EGFR	1.28869	5.05959e-89	11	DCC	2.0755	1.49938e-73	11	CNTN4
1.55668	0	11	DLGAP2	1.41009	0	11	ELMO1	1.66263	5.51118e-204	11	SLC44A5	1.52377	5.62607e-147	11	PLCE1	1.21764	3.99643e-82	11	KCNIP1	2.67908	7.2867e-73	11	NKAIN2
1.55414	0	11	PTPRD	1.40761	0	11	MTSS1	1.82719	1.64502e-203	11	DLGAP2	1.36915	3.20601e-145	11	NHS	0.965384	8.92064e-82	11	CSMD1	2.56883	9.26166e-72	11	MEF2C
1.54503	0	11	OPCML	1.39328	0	11	DCLK2	1.71765	1.41463e-201	11	CADPS	1.9279	9.80478e-138	11	ROBO2	1.41887	4.25059e-79	11	CAMK2D	2.23236	6.02239e-71	11	SATB2
1.52797	0	11	MEF2C	1.39139	0	11	PROX1	3.08701	1.46443e-201	11	DPP10	1.75252	1.67429e-134	11	ZNF804A	1.08162	1.80271e-77	11	NAV2	2.72341	6.43421e-71	11	RALYL
1.51754	0	11	NECTIN3	1.34904	0	11	ZNF704	2.06234	4.92488e-201	11	CNTNAP5	1.72172	2.14662e-133	11	CHRM3	0.946338	1.25585e-75	11	UST	1.90804	1.90915e-70	11	PRICKLE2
1.49835	0	11	CNTN4	1.3396	0	11	KIRREL3	1.66307	1.43043e-200	11	MYRIP	1.49337	2.58796e-125	11	GRIP1	1.01832	1.02402e-74	11	MAP3K1	2.07372	9.92025e-70	11	EPHA6
1.49667	0	11	KHDRBS2	1.31902	0	11	GAD2	1.85728	1.44214e-196	11	SYT1	1.74475	6.06744e-124	11	KCNT2	1.01884	2.06404e-74	11	LRRN1	1.95151	1.14852e-69	11	CACNA1C
1.49258	0	11	PPP2R2C	1.28166	0	11	ARX	1.68136	6.08048e-178	11	INPP4B	1.89105	1.02856e-121	11	CNTNAP2	1.02345	2.50632e-71	11	DGKH	2.02027	1.92609e-68	11	CELF2
1.48637	0	11	PCSK2	1.28144	0	11	DLX1	2.30083	9.91189e-175	11	KIAA1217	1.37757	5.06101e-121	11	RERG	0.870722	2.40544e-67	11	CHST11	2.08175	1.65595e-67	11	PTPRD
1.48396	0	11	CACNA1C	1.27845	0	11	SDK2	2.21885	6.75405e-173	11	FAM19A2	1.7486	3.48549e-119	11	CNTN4	0.991807	6.17149e-65	11	ARHGEF26	1.85036	3.92939e-67	11	FGF13
1.47889	0	11	KLHL1	1.25806	0	11	LRRC1	1.84157	1.07228e-155	11	FGF12	1.62944	2.12987e-114	11	SNTG1	1.04637	2.11862e-63	11	LRRTM3	1.9258	1.41793e-66	11	MYT1L
1.46035	0	11	MACROD2	1.25557	0	11	RXRA	1.93431	2.57852e-154	11	ATP1B1	1.43902	2.40506e-114	11	AC233296.1	1.23412	5.3408e-61	11	VAV3	1.87168	4.87557e-57	11	SYT1
1.44871	0	11	CDH8	1.24694	0	11	EPHA5	3.55387	6.4438e-152	11	IL1RAPL2	1.50716	2.54271e-111	11	PLXNA4	0.913916	3.26572e-59	11	NCOR2	1.79473	9.66842e-55	11	MACROD2
1.44774	0	11	DLG2	1.23463	0	11	TMEM123	2.33825	7.2798e-149	11	CNTN5	1.62349	8.65885e-111	11	SLC44A5	0.914113	1.43748e-53	11	ITGA7	1.96556	3.77243e-53	11	GRM7
1.4385	0	11	PRR16	1.22899	0	11	KCNH8	1.64784	1.14891e-143	11	CNTNAP3B	1.65721	2.73787e-106	11	ROBO1	0.857718	3.17638e-53	11	SPRED1	1.77233	7.02103e-53	11	CCSER1
1.42838	0	11	FMN1	1.22151	0	11	CASC15	1.66533	1.65524e-133	11	TENM3	1.48877	3.49069e-106	11	GRM7	0.926566	3.78335e-53	11	SESN3	1.95906	1.1415e-52	11	SYN3
1.42513	0	11	ZNF804B	1.21488	0	11	KIAA1211	1.95532	1.78786e-132	11	SGCZ	1.55612	2.50343e-98	11	SCG2	1.18562	3.1646e-52	11	CLIP2	1.98785	2.94033e-52	11	NRG1
1.4225	0	11	MAGI2	1.20097	0	11	ARID1B	1.79104	2.64049e-127	11	PDGFD	1.55723	1.02451e-95	11	TENM3	0.858617	6.24235e-50	11	PLXNC1	1.79668	9.74416e-52	11	RBFOX1
1.4176	0	11	SYNE1	1.18684	0	11	SLC6A1	2.36438	1.03547e-118	11	CNTNAP2	1.48358	2.48515e-95	11	CALN1	0.958122	9.35533e-50	11	SPRED2	1.95151	2.9571e-48	11	FAM19A1
1.41506	0	11	FOXP1	1.16963	0	11	COBL	2.18591	1.4789e-107	11	ZNF804A	1.88066	1.08828e-93	11	GALNT17	0.868083	1.168e-48	11	CDYL	1.74274	8.5393e-45	11	RUNX1T1
1.41037	0	11	SGCD	1.14597	0	11	GSE1	1.60785	1.48729e-104	11	MYO16	1.52275	6.67418e-92	11	L3MBTL4	0.958754	4.34091e-42	11	ZEB1-AS1	1.88208	2.87231e-44	11	ROBO2
1.39157	0	11	PKN2-AS1	1.14015	0	11	BCL11B	1.65908	4.79778e-101	11	GRIN2A	1.45041	4.63631e-89	11	SDK1	0.909795	1.41091e-41	11	CDK6	1.83298	3.39353e-42	11	R3HDM1
1.38455	0	11	MARCH1	1.18598	2.53187e-242	11	KCNJ3	1.74912	5.43483e-92	11	SLIT2	1.89204	4.16593e-87	11	THSD7B	0.904089	6.31252e-36	11	ADAMTS6	1.83599	4.56985e-38	11	KCNIP4
1.38198	0	11	RASGRF2	2.04807	1.59813e-236	11	CNTN5	1.6193	1.03716e-55	11	GALNTL6	1.37692	1.43303e-66	11	MYRIP	1.09739	1	11	HSPH1	1.91057	1.12941e-24	11	IL1RAPL2
3.18192	0	12	APOLD1	3.40893	0	12	NXPH1	3.0308	0	12	EYS	2.84057	0	12	SLC5A11	1.58224	0	12	LINC01967	2.61783	1.21902e-167	12	DLX6-AS1
3.0952	0	12	DIAPH3	2.83424	0	12	KIAA1217	2.41655	0	12	AC007402.1	2.33367	0	12	LRP2	1.53185	0	12	EOMES	2.5106	4.65714e-149	12	ZNF536
2.75169	0	12	CENPF	2.42888	0	12	PTPRT	2.19742	0	12	USH2A	2.62948	4.98447e-297	12	LINC00609	2.53909	2.00678e-260	12	KIF26B	1.70002	7.4512e-100	12	NR2F2-AS1
2.5972	0	12	AC016205.1	2.40247	0	12	NRXN3	2.18452	0	12	CNBD1	2.02502	5.67178e-270	12	PIEZO2	1.33949	8.39359e-247	12	PLD1	1.77355	4.60041e-88	12	SYNPR
2.49478	0	12	ASPM	2.39901	0	12	PTCHD4	2.13569	0	12	LINC02240	1.8417	3.34817e-243	12	ANLN	1.28627	8.87109e-235	12	LZTS1	1.11693	1.52284e-87	12	GRIP2
2.46219	0	12	TOP2A	2.24369	0	12	ERBB4	2.08048	0	12	AC099520.1	2.54602	2.71381e-241	12	PCSK6	1.8109	4.49187e-214	12	GRAMD1B	3.35244	1.05345e-62	12	NRXN3
2.24427	0	12	KNL1	2.20986	0	12	PTPRM	2.03632	0	12	LINC01090	2.40478	4.65399e-234	12	ST18	1.83653	1.88754e-208	12	ELAVL2	1.74538	1.56506e-62	12	GALNT17
2.20668	0	12	MKI67	2.13232	0	12	SOX6	2.02898	0	12	AC016766.1	2.37128	3.5619e-233	12	CDK18	1.50221	1.22166e-204	12	CASC15	1.56495	1.34368e-52	12	SPOCK3
2.1901	0	12	NUSAP1	2.11258	0	12	SPOCK3	2.02647	0	12	CCDC26	1.73899	2.02078e-210	12	ITGA2	1.629	3.43035e-203	12	LRP8	1.35438	1.05431e-51	12	CELF4
2.14484	0	12	BRIP1	2.08528	0	12	KCNC2	2.01056	0	12	AL391117.1	2.39573	3.27925e-208	12	RNF220	1.67376	1.32316e-200	12	KALRN	1.27081	2.40876e-50	12	ST8SIA5
2.13218	0	12	CENPE	1.93751	0	12	CNTNAP2	1.98265	0	12	AL357507.1	2.24421	4.03092e-207	12	TF	2.22204	2.41155e-200	12	FGF13	1.33119	2.35139e-46	12	KCNC2
2.12262	0	12	TMEM132D	1.89728	0	12	GALNTL6	1.9651	0	12	BANK1	2.21189	1.59122e-200	12	MOBP	1.28673	2.49626e-189	12	SSTR2	1.16351	3.29629e-46	12	SRRM4
2.05441	0	12	SMC4	1.86438	0	12	GRIK1	1.96182	0	12	AC068633.1	1.75297	8.7484e-193	12	LDB3	1.16114	4.61036e-186	12	CRHR2	1.72864	3.97928e-46	12	CACNA2D3
2.02663	0	12	KIF15	1.8398	0	12	TIAM1	1.89621	0	12	CD96	2.16545	1.60333e-189	12	SYNJ2	1.57505	1.47657e-180	12	KCNQ3	1.50682	2.9313e-45	12	FRMPD4
2.02283	0	12	C21orf58	1.81099	0	12	KLHL5	1.86649	0	12	Z96074.1	1.87069	3.38121e-183	12	ENPP2	1.8442	7.10608e-176	12	HECW1	1.24648	1.0799e-43	12	GABRB2
1.99239	0	12	AC091057.6	1.80155	0	12	LINC01322	1.82605	0	12	LINC01317	2.07823	5.86326e-183	12	AC026316.5	1.2845	2.04369e-172	12	SYNE2	1.61669	1.26495e-43	12	MYT1L
1.93807	0	12	CENPP	1.79036	0	12	KCNAB1	1.80037	0	12	LINC02267	1.90394	7.3105e-177	12	PLEKHH1	1.27354	1.00395e-164	12	NEDD4L	1.97599	1.12902e-41	12	ATRNL1
1.9328	0	12	KIF18B	1.78032	0	12	NXPH2	1.79661	0	12	ERVMER61-1	1.96761	2.28933e-175	12	FRMD4B	1.63616	1.19977e-164	12	AL589740.1	2.25046	3.91624e-39	12	ERBB4
1.92428	0	12	LINC01965	1.75654	0	12	GRIA1	1.79126	0	12	AC009975.1	1.62236	4.1601e-174	12	CD22	1.29069	9.1579e-162	12	ROBO2	1.45362	1.70802e-37	12	CNTNAP4
1.92009	0	12	MMS22L	1.67769	0	12	ZNF536	1.73031	0	12	FBN2	1.62065	1.05011e-172	12	TMEM63A	1.59468	2.0145e-160	12	EPHA3	1.83778	1.20693e-34	12	GRIA1
1.91026	0	12	GTSE1	1.67733	0	12	GAD1	1.72039	0	12	AC068051.1	1.69248	2.21437e-169	12	PRR5L	1.53959	2.41503e-150	12	TMEM108	1.11102	1.56944e-34	12	PCSK2
1.8722	0	12	LINC01572	1.67054	0	12	ADCY2	1.70296	0	12	AC010343.3	1.80739	1.65817e-166	12	CNTN2	1.32518	3.13428e-145	12	IVNS1ABP	3.94532	6.51787e-33	12	ADARB2
1.85738	0	12	ATAD2	1.66923	0	12	PAM	1.70007	0	12	LINC02511	2.21433	1.7297e-154	12	MAN2A1	1.2395	4.68871e-143	12	SOX11	2.20973	4.35244e-31	12	GALNTL6
1.84202	0	12	CDC25C	1.63158	0	12	PRKG1	1.67234	0	12	AC009264.1	1.66241	1.99974e-154	12	TMEM98	1.27269	5.72009e-142	12	DLEU2	1.4011	2.07569e-30	12	GRIN2B
1.82068	0	12	HMGB2	1.62071	0	12	MAF	1.66862	0	12	AC114316.2	2.0334	1.85204e-153	12	CTNNA3	1.44636	3.64438e-136	12	CACNA2D1	1.16397	7.37612e-30	12	SLC35F3
1.81575	0	12	MIS18BP1	1.61702	0	12	GPC6	1.70041	4.51324e-303	12	AC078923.1	1.75296	1.97221e-153	12	C10orf90	1.34096	5.03034e-131	12	CPLX2	1.79962	6.72598e-29	12	TENM2
1.81249	0	12	MELK	1.60547	0	12	SLC6A1	1.71494	1.6346e-301	12	IL1RAPL2	1.78193	6.59267e-149	12	PXK	1.36056	6.62934e-131	12	RASGRP1	1.21969	1.4671e-28	12	TENM3
1.75502	0	12	KIF4A	1.56781	0	12	FAM19A2	1.69692	1.1985e-300	12	MYO3B	1.65358	5.39274e-148	12	FA2H	1.37696	9.22267e-129	12	UNC5D	1.55837	3.29033e-28	12	CCSER1
1.75313	0	12	KIF11	1.56147	0	12	SHISA6	1.66222	2.32554e-295	12	AC024230.1	1.65206	1.93182e-145	12	MYO1E	1.38748	8.06713e-127	12	DAPK2	1.72969	5.22583e-28	12	RUNX1T1
1.73546	0	12	BRCA1	1.54747	0	12	PIEZO2	2.21852	7.62883e-292	12	ADAMTSL1	1.70427	6.00859e-144	12	SLC25A13	1.27162	1.59616e-125	12	CBFA2T2	1.77929	2.86473e-27	12	CNTNAP2
1.73044	0	12	GLI2	1.5454	0	12	GALNT17	2.18756	1.59694e-250	12	AC058822.1	1.70214	1.94157e-142	12	DOCK5	1.225	2.57072e-123	12	ELAVL4	1.38616	1.33098e-25	12	DLGAP2
1.7259	0	12	GLI3	1.54511	0	12	PLD5	2.02447	1.55278e-239	12	AC113414.1	1.57886	2.77459e-142	12	TMEM144	1.35136	5.62393e-123	12	SLC22A23	1.59382	1.88462e-25	12	GRIP1
1.71287	0	12	EZH2	1.5387	0	12	TENM2	1.74668	6.74913e-237	12	LINC01830	1.77043	1.07215e-137	12	DOCK10	1.28123	1.09591e-122	12	PLPPR1	1.11231	1.78226e-24	12	NMNAT2
1.71051	0	12	TPX2	1.51704	0	12	ARX	1.67497	7.17201e-235	12	AP005230.1	1.93162	5.42527e-134	12	MBP	1.20588	5.53319e-118	12	AFDN	1.42287	8.0765e-24	12	THRB
1.708	0	12	DLEU2	1.50186	0	12	GRIP2	1.67855	1.43647e-220	12	LINC01435	1.8203	8.73602e-132	12	LMCD1-AS1	1.21011	2.50254e-113	12	HDAC9	1.17138	2.01011e-23	12	GRK3
1.70267	0	12	CIT	1.49718	0	12	SCN1A	1.73674	4.81992e-219	12	LINC00871	1.68185	3.11141e-131	12	MTUS1	1.47374	9.44617e-113	12	PLCB4	1.47046	6.47532e-23	12	MEF2C
1.68949	0	12	SPC25	1.49165	0	12	LRRC8B	1.96635	2.20431e-216	12	PCAT1	1.66612	2.67952e-130	12	DPYD	1.32352	2.34147e-106	12	FOXP2	2.73347	7.61414e-23	12	CNTN5
1.65571	0	12	POLQ	1.46876	0	12	GAD2	1.72587	4.80159e-212	12	MIR4300HG	1.65408	5.90808e-129	12	TMEM165	1.18759	1.29575e-105	12	SMOC1	1.30607	2.31267e-21	12	GABRG3
1.62734	0	12	CENPK	1.46051	0	12	ATRNL1	1.72828	3.64527e-210	12	EMCN	1.68914	1.4845e-127	12	DPYSL5	1.26352	6.00846e-105	12	SIPA1L2	1.48615	2.55441e-21	12	PDZRN3
1.62587	0	12	HELLS	1.44586	0	12	NPAS3	1.86937	9.69252e-207	12	THSD7B	1.5751	1.03349e-126	12	MAP7	1.36273	2.04081e-96	12	ENOX1	1.14272	3.12776e-21	12	FGF13
1.62398	0	12	GPC6	1.42663	0	12	SNRPN	1.83177	1.34933e-204	12	MALRD1	1.61679	5.08851e-123	12	QKI	1.19676	5.53024e-96	12	AFF3	1.40422	2.27469e-20	12	NELL1
1.61845	0	12	FANCA	1.39159	0	12	XKR4	2.06492	2.67534e-204	12	LINC00486	1.71967	1.05828e-121	12	PLCL1	1.24439	1.28212e-92	12	CA12	1.93913	6.7508e-19	12	KIAA1217
1.61784	0	12	KIF14	1.37792	0	12	DLGAP2	1.93648	1.61988e-203	12	AL390957.1	1.63096	2.04027e-119	12	PIP4K2A	1.34337	2.09556e-92	12	ZNF423	1.25361	7.32641e-19	12	ZNF385D
1.61215	0	12	FANCI	1.36551	0	12	CDH9	1.76441	1.11798e-188	12	LINC00276	1.79971	2.24412e-116	12	SEMA4D	1.36712	1.34075e-91	12	TENM4	1.2071	2.25362e-18	12	FGF14
1.58537	0	12	C2orf48	1.32158	0	12	RASGRF2	1.73825	1.32693e-179	12	AGBL1	1.5773	3.85976e-113	12	NCKAP5	1.32626	1.53447e-90	12	GSE1	1.35082	2.75507e-18	12	FAM19A2
1.57277	0	12	TACC3	1.27764	0	12	MAGI1	1.73606	2.95569e-174	12	AC011287.1	1.69144	4.4311e-113	12	MVB12B	1.40219	7.69219e-89	12	SLC39A11	1.24421	1.08594e-17	12	NETO2
1.56561	0	12	CNTLN	1.25969	0	12	PLCB1	1.73527	1.59256e-158	12	SEMA3A	1.61982	6.36141e-107	12	AGPAT4	1.17222	2.67256e-84	12	DACH1	1.27157	3.15793e-14	12	XKR4
1.56234	0	12	NCAPG	1.24582	0	12	LHX6	1.84655	1.64254e-156	12	PKN2-AS1	1.68393	2.51987e-106	12	SLC39A11	1.40406	5.77435e-75	12	MAML3	1.15317	4.7269e-14	12	NKAIN2
1.55421	0	12	FOXN4	1.47344	2.94902e-302	12	SLIT2	1.93445	3.7327e-146	12	COL19A1	1.80629	2.5087e-96	12	ZDHHC20	1.43091	6.99501e-66	12	MED12L	1.27697	7.11008e-11	12	NXPH1
1.81334	6.65344e-42	12	PLCG2	1.32076	6.76661e-135	12	GABRG3	1.68065	1.38828e-107	12	AC022639.1	1.58763	3.21172e-40	12	HSP90AA1	1.16689	3.88112e-61	12	GPR39	1.13254	3.8013e-06	12	CDH12
2.82882	0	13	GRAMD1B	1.74102	0	13	LINGO1	1.82734	3.91642e-195	13	NETO1	1.90241	0	13	THEMIS	2.20571	1.09644e-144	13	EEF1A1	2.43994	0	13	AL359091.1
2.38947	0	13	GPR39	1.60678	0	13	TUBA1A	2.13963	1.65596e-178	13	NRG1	1.5359	1.60972e-266	13	RXFP1	2.11076	2.9008e-132	13	RPL13	2.16256	2.22407e-279	13	ENPP6
2.19259	0	13	AL589740.1	1.11197	0	13	RUNX1T1	1.37623	3.51373e-170	13	NGEF	2.03315	2.88928e-247	13	AC019211.1	1.99364	6.86164e-119	13	RPS15	2.27465	7.46697e-256	13	KCNS3
2.08317	0	13	KIF26B	0.911714	0	13	SATB2	1.7506	1.49916e-167	13	DACH1	2.03938	1.20223e-243	13	SEMA3A	2.17317	1.08342e-114	13	TMSB4X	2.25266	6.43174e-223	13	CDK18
1.96749	0	13	ZNF423	0.798462	0	13	MAP1B	1.54712	1.82567e-167	13	JAKMIP1	1.40344	1.62341e-232	13	DACH1	2.34413	6.28325e-105	13	TUBB	5.37189	7.67002e-213	13	BCAS1
1.95175	0	13	MED12L	0.809184	8.54156e-290	13	NELL2	1.69002	5.81229e-167	13	STRIP2	1.85577	1.47577e-231	13	AC067956.1	1.84063	2.38695e-102	13	RPS24	2.19108	3.03488e-207	13	PLP1
1.95055	0	13	LRP8	0.721213	1.15777e-230	13	CACNA2D1	1.39322	2.83823e-158	13	FSTL4	2.01165	1.21265e-208	13	ZNF804B	1.94784	1.61857e-101	13	RPS6	2.4547	2.17623e-170	13	GPR17
1.88479	0	13	CLMP	0.713507	2.47091e-227	13	SSBP2	1.6408	6.71401e-157	13	RIMS2	1.39518	1.93965e-203	13	ARHGEF28	2.09357	3.34324e-101	13	ACTG1	4.02243	5.4352e-153	13	PPP1R16B
1.87328	0	13	CA12	0.9031	4.39295e-225	13	EPHA3	1.44313	5.16628e-155	13	GAD2	1.97711	1.19427e-190	13	PDZRN4	2.03579	2.15515e-100	13	RPS4X	2.06995	1.63136e-141	13	ST18
1.81211	0	13	SMOC1	1.21131	8.9794e-222	13	TUBB2B	1.62025	1.01066e-148	13	CNTN5	2.14184	1.23268e-182	13	MCTP1	1.74257	8.93484e-97	13	RPS11	3.83513	1.55992e-132	13	BMPER
1.80941	0	13	PLCB4	0.748537	4.58928e-207	13	NFIB	1.56189	2.24177e-147	13	RAP1GAP	1.63637	4.95869e-181	13	RIT2	1.77212	2.72233e-96	13	RPL13A	2.34706	7.12079e-132	13	FA2H
1.79781	0	13	TMTC2	1.02775	2.73268e-181	13	RASGEF1B	2.39553	4.91023e-147	13	PHACTR1	1.85084	2.23808e-173	13	CLSTN2	1.65522	1.62677e-94	13	BAIAP2L1	3.74178	1.19153e-100	13	LINC01170
1.65745	0	13	TTYH2	0.799119	3.79574e-173	13	STMN2	1.97112	5.02451e-147	13	PDE10A	1.45167	1.27254e-161	13	SLIT3	1.73747	2.20164e-94	13	RPL19	2.48074	4.39189e-98	13	SLC16A10
1.61123	0	13	KCNQ3	0.864533	6.81368e-172	13	RTN4	1.34069	1.58675e-146	13	PDE1B	1.59617	9.52578e-160	13	POU6F2	1.75622	3.27149e-94	13	STEAP1B	2.15235	1.96364e-77	13	EYS
1.57022	0	13	NKAIN3	0.822074	5.634e-168	13	PTPRZ1	1.53451	1.41038e-145	13	PCLO	1.91683	1.28462e-155	13	CDH12	1.87976	6.88864e-93	13	PTMA	3.12294	3.69487e-75	13	ZNF365
1.54569	0	13	SORBS2	0.730364	4.38875e-164	13	EPHA5	1.66091	3.73153e-144	13	KCNQ5	1.61166	1.93689e-149	13	CABP1	2.59559	7.63834e-92	13	TUBA1A	2.92164	8.32754e-69	13	SIRT2
1.53365	0	13	GPC6	0.725457	1.01798e-156	13	SRGAP1	1.58547	3.39237e-143	13	SORBS2	1.54201	3.67784e-146	13	NELL1	1.80267	1.06049e-90	13	RPL11	4.07365	5.40442e-64	13	TNS3
1.52915	0	13	SLC22A23	1.35136	1.24696e-155	13	NEUROD6	1.44103	1.83226e-141	13	RELN	1.78709	3.24049e-145	13	SLC35F3	1.76575	1.17566e-90	13	RPL4	2.48505	9.32592e-62	13	SEMA4D
1.50492	0	13	MEIS2	0.740423	2.85535e-152	13	DOK5	1.53835	3.99481e-141	13	RARB	1.48643	1.21162e-143	13	MLIP	1.84037	2.2315e-90	13	RPLP1	2.34644	7.35342e-61	13	MOB3B
1.50168	0	13	CASC15	1.19031	2.73123e-151	13	EEF1A1	1.658	5.0681e-139	13	CACNA2D3	1.68157	4.18832e-143	13	RYR2	1.74103	1.24598e-89	13	RPL29	3.22775	1.37424e-60	13	NFASC
1.4692	0	13	MIR99AHG	1.03753	1.12975e-136	13	SOX11	1.5148	1.2718e-138	13	ANO3	1.32195	4.47896e-139	13	GRM1	1.69495	6.08938e-88	13	RPL6	2.41981	2.1686e-57	13	SHROOM4
1.45493	0	13	SLC39A11	1.2407	3.06069e-129	13	FABP7	1.6591	2.97882e-137	13	RBFOX1	1.92174	9.39829e-139	13	NRG1	1.66216	1.19481e-86	13	RPL8	2.0389	2.55021e-54	13	FAM13C
1.42219	0	13	PRAG1	0.727094	2.00923e-125	13	EPHA6	1.56373	1.01415e-132	13	GPC6	1.30668	2.27551e-133	13	TESPA1	1.80882	4.59193e-84	13	MARCKS	3.01473	5.67946e-49	13	TMEM163
1.40486	0	13	CORO1C	1.16071	5.96404e-115	13	TUBB	1.75757	1.06407e-130	13	DGKI	1.62412	3.48889e-132	13	CNTN4	1.94681	1.3481e-83	13	ACTB	2.90536	1.25523e-48	13	SGCD
1.34758	0	13	EOMES	0.99098	9.47674e-104	13	ZBTB18	1.5354	5.50917e-130	13	FGF14	1.37187	1.41579e-131	13	AL117329.1	1.67258	2.14358e-82	13	RPLP0	3.66231	1.85067e-46	13	PKP4
1.3441	0	13	LYPD6	0.808452	3.14147e-102	13	DCX	1.93512	1.03269e-129	13	DGKB	1.67232	3.3893e-130	13	CTNNA2	1.6796	1.55716e-81	13	RPLP2	2.89843	9.2591e-46	13	SLC44A1
1.33574	0	13	UNC5D	1.02906	5.41594e-101	13	ACTG1	1.57618	3.3389e-128	13	MCTP1	1.4586	6.0465e-130	13	SH3GL2	1.69253	8.46845e-80	13	RPL32	3.08619	3.63698e-44	13	FRMD5
1.32514	0	13	MLLT3	1.17389	7.88591e-78	13	SLC26A3	1.35226	2.47127e-127	13	DCLK1	1.37923	3.8744e-127	13	CCK	1.71033	2.88689e-79	13	RPS8	2.29218	1.87086e-43	13	FRMD4B
1.318	0	13	ZFHX4	1.00418	1.61955e-70	13	ACTB	1.59559	1.92185e-125	13	PLCB1	1.3135	3.16696e-126	13	PTK2B	2.40704	2.9465e-79	13	TUBB2B	2.73129	3.68596e-42	13	TNR
1.31719	0	13	PLCB1	0.85296	1.79451e-60	13	KLHL32	1.71628	4.24412e-124	13	TAC1	1.68776	1.13426e-125	13	RALYL	1.71808	8.33891e-79	13	TXNRD1	2.87405	1.90595e-41	13	GALNT13
1.31286	0	13	SEZ6L	1.03997	1.04427e-49	13	FOXG1	1.50867	5.36015e-123	13	FAT3	1.53557	2.36178e-123	13	EFNA5	1.68011	1.56459e-78	13	RPS2	3.26373	2.40075e-41	13	EPB41L2
1.31133	0	13	HECW1	0.825037	4.85872e-49	13	TMSB4X	1.36856	4.58232e-120	13	PTPRN2	1.54709	9.51007e-120	13	SYN3	2.17711	6.56643e-77	13	STMN1	2.34126	1.71536e-38	13	SH3RF3
1.30177	0	13	BICD1	0.95896	5.21466e-44	13	STEAP1B	1.34461	1.07887e-119	13	MYT1L	1.51972	2.47692e-119	13	KCTD16	1.72197	3.04547e-76	13	RPS9	2.49101	4.48743e-38	13	DSCAML1
1.30155	0	13	SSTR2	0.802739	3.31606e-43	13	STMN1	1.44997	4.33709e-118	13	CAMK4	1.37686	2.36347e-118	13	NELL2	1.66176	1.94931e-75	13	RPS23	2.50434	3.96384e-37	13	SMOC1
1.29075	0	13	DOK6	0.908064	8.64206e-43	13	MARCKS	1.47562	9.27678e-118	13	PCP4	1.34822	5.44606e-118	13	ERC2	1.84088	5.82722e-74	13	RPL10	2.98465	4.5445e-37	13	DSCAM
1.27284	0	13	TENM4	0.950103	3.82372e-35	13	APOO	1.49374	1.3381e-115	13	RYR2	1.31914	8.43676e-118	13	AC007563.2	1.77918	1.62235e-72	13	RPL15	2.64051	8.06577e-37	13	FYN
1.25491	0	13	NRG1	0.800234	3.92953e-21	13	PTMA	1.48358	1.22427e-113	13	SORCS1	1.36276	1.01719e-116	13	SYT1	1.67035	3.80626e-72	13	FTH1	2.88253	1.39516e-36	13	OPCML
1.22937	0	13	ELMO1	0.831755	2.55649e-20	13	RPL4	1.36792	1.27952e-113	13	IQCJ-SCHIP1	1.51468	1.76635e-116	13	AC011287.1	1.93201	8.27926e-68	13	TMSB10	2.35169	2.32764e-36	13	MDGA2
1.21524	0	13	EPHB1	0.861196	1.10547e-16	13	EEF2	1.43959	1.4968e-112	13	CACNB2	1.28928	2.24435e-113	13	SV2B	1.69495	1.36908e-67	13	RPS19	2.73997	1.99273e-34	13	TMEM108
1.21019	0	13	SPIRE1	0.812331	1.74066e-13	13	NEUROD2	1.5052	9.77586e-111	13	DGKH	1.52789	1.7844e-111	13	CADPS2	1.72194	3.25133e-67	13	EEF2	2.52261	2.35042e-34	13	SOX6
1.20238	0	13	RASGRP1	0.759957	1.02596e-12	13	SEMA3A	1.52151	1.93554e-108	13	SLC35F3	1.39353	1.8362e-111	13	ADGRL2	2.07504	3.55273e-66	13	TUBA1B	2.83735	4.68046e-33	13	POLR2F
1.20049	0	13	DACH1	0.777848	5.04312e-12	13	RPS11	1.56123	1.21754e-106	13	KCNIP4	1.36552	2.71553e-109	13	TMEM132D	1.69353	6.17748e-63	13	MAP1B	2.37818	1.40262e-32	13	PLCB1
1.19603	0	13	ZHX3	0.810976	1.42633e-11	13	RNF182	1.44468	1.7677e-106	13	RIC8B	1.28841	3.19232e-109	13	CADPS	1.72516	1.84427e-61	13	MARCKSL1	2.24585	1.7973e-32	13	UST
1.19473	0	13	DLEU2	0.798119	3.62233e-08	13	RPL15	1.3883	5.12561e-106	13	ADCY5	1.44443	7.6284e-109	13	DPP10	2.0784	3.67522e-60	13	FABP7	2.15215	1.25955e-28	13	SEMA5A
1.17278	0	13	CCDC88C	0.72319	5.00223e-07	13	RPS6	1.34052	6.30922e-102	13	ATP2B1	1.31997	2.53378e-108	13	ZNF385B	1.75758	3.01782e-46	13	HMGB2	2.4621	2.21714e-28	13	MBP
1.17197	0	13	SEZ6	0.746638	6.39118e-07	13	RPL6	1.45188	1.1915e-97	13	GNAL	1.30242	9.23878e-108	13	KHDRBS3	1.79372	1.82519e-42	13	TOP2A	2.32956	3.82547e-26	13	PCDH11X
1.16837	0	13	PPP2R2B	0.732201	0.0836938	13	MARCKSL1	1.53755	1.32651e-96	13	RYR3	1.32575	5.76629e-107	13	ATRNL1	2.21178	3.0301e-42	13	CENPF	2.43962	1.06676e-25	13	RAPGEF1
1.16717	0	13	LINC01965	0.730007	0.700406	13	CD24	1.42431	4.25952e-94	13	MACROD2	1.28463	9.49582e-106	13	LRP1B	2.33587	1.04951e-40	13	STMN2	2.59914	2.51472e-22	13	KAZN
1.16	0	13	PRDM16	0.781903	1	13	INA	1.35185	7.28201e-88	13	ROBO2	1.29875	6.87923e-97	13	KCNH7	1.67774	1.77795e-27	13	VIM	2.2923	1.3969e-18	13	FGF12
1.15797	0	13	KCNN3	0.715151	1	13	PABPC1	1.68955	1.64263e-85	13	SEMA6D	1.32946	1.82578e-95	13	KCNQ5	1.83137	4.36959e-19	13	MEF2C	2.53294	8.39569e-12	13	FRMD4A
3.68271	0	14	CLU	2.5406	0	14	IL1RAPL2	2.31503	0	14	KCNC2	3.65296	0	14	ADGRV1	1.98027	1.26302e-271	14	DAAM2
3.3866	0	14	RNF219-AS1	1.69443	0	14	FOXP1	2.26329	0	14	DLX6-AS1	3.17279	0	14	RYR3	1.63588	1.41007e-203	14	SPON1
3.36737	0	14	AQP4	1.46869	0	14	PTPRK	2.19786	0	14	KCNJ3	3.10387	0	14	TPD52L1	1.66372	8.79515e-202	14	GLIS3
3.25996	0	14	GFAP	1.46314	0	14	RORA	1.85206	0	14	CXCL14	3.07772	0	14	RNF219-AS1	1.6969	5.36589e-194	14	RNF219-AS1
3.24718	0	14	LINC00609	1.43579	0	14	FAM19A1	1.82012	0	14	NHS	3.07617	0	14	ATP1A2	1.64339	2.69673e-182	14	TNC
3.11268	0	14	RFX4	1.42544	0	14	PTCHD1-AS	2.2631	5.04016e-297	14	CCK	2.95141	0	14	RFX4	1.28773	9.55434e-178	14	GFAP
3.03001	0	14	TNC	1.40152	0	14	SAMD5	3.99206	5.41245e-258	14	ADARB2	2.93537	0	14	HPSE2	1.40409	1.06469e-169	14	LRIG1
2.93797	0	14	NEAT1	1.39715	0	14	KIRREL3	2.49345	1.99327e-232	14	LINGO2	2.93238	0	14	CABLES1	1.44365	2.46874e-168	14	RGMA
2.90121	0	14	GLIS3	1.36852	0	14	AL033504.1	1.85178	3.35563e-204	14	GABBR2	2.93121	0	14	GJA1	1.85574	4.13188e-162	14	AC002429.2
2.86224	0	14	DAAM2	1.36582	0	14	LDB2	1.81297	1.53242e-194	14	KCNT2	2.87953	0	14	BMPR1B	1.524	2.24194e-160	14	DCLK2
2.83282	0	14	SPARCL1	1.33606	0	14	PRKCB	2.69974	5.65781e-185	14	FSTL5	2.87879	0	14	GFAP	1.40508	4.72409e-159	14	CSGALNACT1
2.80203	0	14	IGFBP5	1.32858	0	14	RALYL	2.6703	6.83714e-180	14	GRIP1	2.81927	0	14	SLC4A4	1.98768	5.12527e-158	14	DPP10
2.75747	0	14	APOE	1.31684	0	14	KLHL1	2.0365	2.83938e-175	14	CCSER1	2.81162	0	14	GNA14	1.40878	7.09954e-150	14	ARHGEF4
2.74501	0	14	CACHD1	1.25558	0	14	RORB	2.11232	3.5868e-162	14	GRIK2	2.79663	0	14	AQP4	1.31771	8.84299e-142	14	ADAMTS9
2.71863	0	14	NTRK2	1.2443	0	14	GRM7	2.07885	3.67751e-160	14	DAB1	2.76603	0	14	RANBP3L	1.33942	6.40941e-140	14	GRAMD2B
2.69877	0	14	CD44	1.23834	0	14	KCNIP4	2.47869	3.14269e-159	14	CNTNAP2	2.64769	0	14	GLIS3	1.71493	9.95591e-139	14	RFX4
2.69524	0	14	ITPKB	1.22104	0	14	FSTL5	1.88754	3.6715e-159	14	CCDC85A	2.61652	0	14	SLC7A11	1.35071	1.80564e-138	14	EEPD1
2.555	0	14	LRIG1	1.20872	0	14	ARHGAP15	2.18328	1.68608e-158	14	ERBB4	2.58763	0	14	LINC00499	1.2456	1.40184e-136	14	FAM189A2
2.53643	0	14	ABCA1	1.17103	0	14	ZNF385B	1.7524	2.13618e-150	14	MYRIP	2.55122	0	14	ZNF98	1.56384	4.1161e-136	14	FOXO1
2.38548	0	14	CST3	1.13912	0	14	FOXP2	1.74195	4.50426e-148	14	GABRB2	2.51433	0	14	APOE	1.26541	5.97294e-133	14	ANOS1
2.38398	0	14	GRAMD2B	1.1179	0	14	FAM189A1	1.96685	1.91009e-146	14	RGS12	2.50894	0	14	ALDH1L1	1.2414	1.81621e-131	14	ADCY8
2.36124	0	14	AQP4-AS1	1.08571	0	14	PTPRD	2.24465	5.36345e-142	14	GRIK1	2.48267	0	14	HIF3A	1.24559	2.66134e-128	14	PITPNC1
2.35372	0	14	FAM189A2	1.06818	0	14	RYR2	1.73858	2.30627e-141	14	KAZN	2.48031	0	14	ETNPPL	1.10232	5.23887e-126	14	ANGPT1
2.35217	0	14	ANOS1	1.06749	0	14	LUZP2	1.67192	1.37459e-138	14	GRIA1	2.44303	0	14	RGS20	1.20445	2.28099e-125	14	ADCY2
2.30923	0	14	OGFRL1	1.0581	0	14	LYPD6B	1.93146	3.57762e-136	14	C8orf34	2.42135	0	14	F3	1.11698	6.99766e-122	14	DTNA
2.26794	0	14	WWTR1	1.04684	0	14	TOX	1.70442	9.80211e-136	14	KCNH7	2.41423	0	14	SLC14A1	1.38599	4.23914e-121	14	SEMA5A
2.25591	0	14	TIMP3	1.03577	0	14	KCNQ5	1.78435	1.86619e-135	14	FGF14	2.35069	0	14	PRDM16	1.28017	1.21372e-119	14	CTNNA2
2.25437	0	14	ZFP36L1	1.02394	0	14	CCDC85A	2.175	1.60405e-133	14	SYNPR	2.27111	0	14	NHSL1	1.28497	1.25631e-113	14	SPARCL1
2.21436	0	14	DPP10	1.01959	0	14	AGBL4	1.68997	4.50706e-130	14	ATP8A2	2.30059	2.27068e-297	14	AC002429.2	1.16416	6.18423e-108	14	LINC00609
2.20404	0	14	PFKFB3	0.995521	0	14	CHSY3	2.00484	1.11352e-128	14	ZNF385D	3.96668	5.55802e-286	14	GPC5	1.18909	1.43501e-105	14	TNIK
2.18564	0	14	ID4	0.990764	0	14	KAZN	2.00952	1.81696e-124	14	MTUS2	2.40616	9.92244e-286	14	PARD3B	1.4018	3.44619e-104	14	GPC5
2.15017	0	14	EEPD1	0.973697	0	14	GABRB1	2.3182	4.97837e-121	14	CNTN5	2.77078	9.79342e-279	14	PARD3	1.26363	9.47345e-100	14	AQP4-AS1
2.10393	0	14	PITPNC1	0.970274	0	14	LRRC4C	1.71956	2.40955e-119	14	DLGAP1	4.11595	3.78997e-277	14	SLC1A2	1.17422	1.72185e-96	14	ID2
2.10029	0	14	NR4A3	0.966882	0	14	ROBO1	1.67508	5.07481e-119	14	NRG3	2.5723	2.96653e-260	14	NKAIN3	1.18141	1.85876e-89	14	SLC25A18
2.09693	0	14	AC002429.2	0.965557	0	14	UST	1.96675	1.55461e-116	14	CNTN4	2.57839	3.39853e-247	14	ZNRF3	1.61107	4.46695e-89	14	CACHD1
2.09522	0	14	GJA1	0.956558	0	14	ADAMTSL3	2.16223	2.9745e-116	14	CHRM3	3.23852	6.31173e-244	14	PITPNC1	1.44666	7.25531e-89	14	WWTR1
2.08949	0	14	TTYH1	0.955278	0	14	MDGA2	2.13188	4.95626e-116	14	GRIN2A	2.4655	4.96702e-240	14	PREX2	1.16606	8.41601e-89	14	TJP1
2.06605	0	14	FAT1	0.953022	0	14	RUNX1T1	1.66607	1.30118e-102	14	SDK1	3.07987	8.19068e-233	14	SLC1A3	1.10256	2.58237e-88	14	SEMA6A
2.05559	0	14	CNN3	0.952066	0	14	NEBL	1.6804	3.85992e-102	14	PLD5	2.3349	3.32999e-228	14	AHCYL1	1.14863	2.05015e-87	14	CD44
2.04162	0	14	HSPB8	0.942364	0	14	CACNA1A	1.64632	3.33345e-100	14	PRELID2	2.53798	6.98316e-195	14	MSI2	1.21979	6.60501e-87	14	NTRK2
2.00232	0	14	DCLK2	0.932914	0	14	CELF4	2.5393	1.40233e-98	14	GALNTL6	2.42704	4.76247e-190	14	DNAH7	1.184	4.65635e-86	14	PPFIA1
1.99596	0	14	BCAN	0.931031	0	14	GHR	1.824	1.8727e-98	14	THSD7A	2.86524	3.43846e-173	14	DTNA	1.15838	8.9419e-84	14	AHCYL1
1.98692	0	14	FAM182B	0.925587	0	14	AJ009632.2	1.64682	2.61356e-98	14	SYT1	2.54883	3.00376e-172	14	GPM6A	1.2391	5.13676e-79	14	CTNNA3
1.97736	0	14	ATP1A2	0.919671	0	14	PPP2R2C	1.73213	5.32957e-98	14	SNTG1	2.23028	1.19145e-162	14	AL589740.1	1.20111	9.69891e-73	14	CADPS
1.9595	0	14	CRYAB	0.9151	0	14	CELF2	2.26112	4.28969e-86	14	UNC5D	2.32502	2.44742e-159	14	TNIK	1.14139	5.60144e-69	14	PTPRT
1.93093	0	14	GINS3	0.913627	0	14	LINGO2	1.77039	2.37464e-85	14	INPP4B	2.26282	1.3813e-155	14	CLU	1.28529	4.43912e-68	14	ABCA1
1.91778	0	14	ITGA6	0.911731	0	14	PPFIBP1	1.91189	2.10175e-72	14	THSD7B	2.3412	6.72778e-151	14	CTNNA2	1.18269	7.26213e-68	14	TIMP3
1.90512	0	14	SAMD4A	0.910675	0	14	CNTNAP3B	1.68554	9.67458e-67	14	MYO16	2.50439	3.18173e-147	14	SORBS1	1.30363	5.10032e-51	14	PRMT9
1.89831	0	14	ANGPT1	0.901992	0	14	MAGI2	2.13264	2.2853e-61	14	SGCZ	2.42726	2.19144e-146	14	NEAT1	1.12431	9.99768e-48	14	CALN1
1.89187	0	14	KCNN3	1.03123	7.45242e-144	14	SGCZ	2.2105	2.34507e-49	14	FGF13	2.82122	4.74045e-116	14	SAMD4A	1.19387	1.754e-32	14	TFRC
2.90311	0	15	AC105402.3	1.88695	0	15	CDH13	1.72892	0	15	CCK	2.75834	0	15	SST	2.45885	0	15	CLMP
2.49629	0	15	TUBA1A	1.88185	0	15	STK32B	1.61487	0	15	KCNH5	2.46447	2.37026e-281	15	GRIN3A	2.17623	1.7677e-284	15	HECW1
2.45067	0	15	MT-CO1	1.58724	0	15	CUX2	1.59806	0	15	AC073365.1	2.79972	3.82512e-254	15	NXPH1	2.18768	6.34243e-268	15	KCNQ3
2.44043	0	15	MTRNR2L8	1.56104	0	15	DAB1	2.07705	9.0177e-272	15	RORB	3.92347	1.32658e-241	15	GRIK1	2.38401	5.19429e-265	15	GRAMD1B
2.35025	0	15	MT-CO2	1.51023	0	15	CCBE1	1.8872	2.2474e-268	15	TRHDE	2.79646	7.2552e-212	15	SYNPR	2.27056	9.16931e-265	15	UNC5D
2.34753	0	15	MT-CO3	1.43524	0	15	MCTP1	1.92591	1.29903e-262	15	CPNE4	2.02187	7.10137e-195	15	PLCH1	2.17606	1.69468e-257	15	RBFOX3
2.34005	0	15	MT-ND4	1.37397	0	15	ITPR1	1.66822	1.78715e-232	15	POU6F2	1.66394	2.7206e-192	15	SLC27A6	1.90878	9.72094e-249	15	EPHA3
2.30772	0	15	MT-ATP6	1.36792	0	15	TMOD1	1.58278	1.07935e-229	15	CABP1	1.99435	2.84329e-179	15	GRIK3	1.54578	2.04153e-245	15	SSTR2
2.23808	0	15	TUBB2B	1.25748	0	15	HS6ST3	1.72541	8.39381e-224	15	CLSTN2	1.66347	4.66888e-177	15	FBN2	1.8965	3.16495e-245	15	LRP8
2.23488	0	15	MT-CYB	1.21935	0	15	IQCJ-SCHIP1	1.6127	2.35147e-221	15	NR2F1-AS1	1.59132	7.98206e-161	15	GAD1	2.15928	3.49244e-244	15	DOK6
2.18331	0	15	MT-ND3	1.14837	0	15	PRSS12	1.88549	2.76423e-221	15	OLFM3	2.09052	4.15828e-154	15	SHISA6	1.77152	8.51881e-238	15	CASC15
2.12609	0	15	MT-ND1	1.12806	0	15	CDH4	2.30503	2.81933e-210	15	LINGO2	2.56837	1.94624e-144	15	KIAA1217	2.34275	1.66795e-233	15	SORBS2
2.10219	0	15	TUBB	1.09702	0	15	ADGRL2	2.14567	5.15619e-206	15	AC090568.2	2.29217	3.91809e-140	15	KIF26B	1.55749	3.72876e-227	15	SEZ6
2.07239	0	15	EEF1A1	1.08298	0	15	SPON1	1.68003	1.31432e-195	15	GABBR2	2.50284	3.86865e-130	15	XKR4	1.93624	5.43114e-227	15	MLLT3
2.06005	0	15	RPS4X	1.07096	0	15	EPHA6	2.0704	4.82452e-193	15	NELL2	1.75011	8.69385e-129	15	COL25A1	1.69816	9.46989e-204	15	CNR1
2.05778	0	15	FABP7	1.05286	0	15	TMTC1	1.71909	1.23012e-192	15	SH3GL2	2.66853	5.73794e-117	15	ROBO2	1.38913	1.33536e-199	15	AUTS2
2.01258	0	15	ACTG1	1.04546	0	15	BMPR1B	2.22047	1.39872e-192	15	FAM19A2	2.19083	1.43904e-115	15	CDH9	1.80578	9.24581e-194	15	MYT1L
1.99001	0	15	TMSB4X	1.01181	0	15	SNTG2	1.60249	1.09337e-189	15	HCN1	1.61926	3.3154e-114	15	WLS	1.44623	1.78025e-191	15	ROBO2
1.89341	0	15	MT-ND5	0.974323	0	15	KIF26B	2.07562	6.46801e-187	15	UNC5D	1.8526	3.83619e-114	15	TENM1	1.43545	5.07463e-190	15	TTYH2
1.87574	0	15	RPL13	0.969895	0	15	RAI14	1.72262	1.17737e-184	15	ST6GALNAC5	2.1405	5.22118e-113	15	GRIP1	1.72696	3.20534e-185	15	TENM4
1.83376	0	15	RPS15	0.956027	0	15	SLC44A5	1.81867	9.39812e-182	15	NRGN	1.86613	1.80598e-112	15	SOX6	1.79611	6.80583e-183	15	SLC22A23
1.82076	0	15	MT-ND2	0.94923	0	15	PRLR	1.80335	4.656e-179	15	TUBA1B	2.28272	1.364e-107	15	GRIK2	1.49736	3.87597e-182	15	NKAIN1
1.79041	0	15	RPL29	0.917982	0	15	FGF12	1.74061	9.82683e-179	15	KCNB2	1.58665	3.03888e-102	15	PCDH15	1.88618	3.62498e-181	15	ELMO1
1.74327	0	15	DHFR	0.906517	0	15	SATB2	2.33307	2.35448e-176	15	KHDRBS2	1.58731	5.3807e-102	15	NRXN3	1.46681	2.53288e-170	15	SOX11
1.89538	2.88073e-295	15	RPL10	0.901935	0	15	RBFOX1	2.30842	2.84996e-172	15	TSHZ2	1.62747	3.04629e-97	15	ADCY8	1.78305	3.61898e-170	15	PTPRD
1.86693	1.79298e-291	15	ACTB	0.901694	0	15	DLGAP2	1.89674	2.29099e-168	15	LRFN5	2.06596	3.02576e-95	15	PCDH11X	1.34714	3.29767e-163	15	KALRN
1.90996	3.59584e-281	15	RPL15	0.892298	0	15	MAN1C1	1.68654	1.56053e-160	15	DCLK1	1.79744	5.91427e-95	15	SPOCK3	1.30332	9.97001e-153	15	DISP3
1.937	2.02309e-280	15	EEF2	0.880576	0	15	FAM19A1	2.03184	9.71596e-160	15	SYT1	1.79388	2.56893e-93	15	RAB3C	1.50324	1.40088e-149	15	LYPD6
1.68699	9.46328e-278	15	RPL32	0.862065	0	15	TENM4	1.79786	3.30369e-159	15	KCNH7	2.08798	3.12773e-89	15	TENM3	1.70331	1.2182e-146	15	GPR39
1.75082	4.33497e-271	15	RPS24	0.860837	0	15	LDLRAD4	1.76267	1.1917e-158	15	ADGRL2	1.92246	1.7981e-87	15	ZNF385D	1.34307	6.88476e-142	15	PLCB1
1.72101	2.31471e-264	15	RPL19	0.831448	0	15	MEF2C	1.68416	1.6362e-158	15	LDB2	1.87345	3.76749e-87	15	PTPRM	1.37357	1.66229e-132	15	LINC01122
1.96656	2.35273e-261	15	STMN2	0.828881	0	15	NDST3	1.93169	2.03219e-154	15	RALYL	1.51182	6.21558e-87	15	RBFOX1	1.29602	2.13622e-130	15	ELAVL2
2.02088	1.08028e-258	15	STMN1	0.813722	0	15	TDRD7	1.73378	2.55938e-153	15	THRB	2.01277	7.77713e-87	15	PCDH11Y	1.32643	1.97568e-129	15	AFDN
1.7586	7.81657e-258	15	UBC	0.812146	0	15	PID1	1.66776	1.36534e-152	15	EFNA5	1.84024	8.55234e-87	15	CNTNAP2	1.37245	4.91436e-124	15	ZNF804A
1.83273	9.63778e-252	15	CALM1	0.962741	1.19621e-302	15	PLXNA4	2.08952	2.87437e-152	15	KCNIP4	1.93548	1.95717e-86	15	NETO1	1.40901	2.46855e-120	15	SLC24A2
1.73016	3.41326e-249	15	RPLP1	0.852308	1.31024e-301	15	VLDLR-AS1	1.59445	1.5074e-151	15	SYN2	1.74893	6.41793e-85	15	ASTN2	1.44841	5.44558e-113	15	NRG1
1.698	6.53842e-246	15	OOEP	0.804371	3.767e-293	15	FAM13A	1.71062	3.29114e-148	15	DLGAP2	1.52522	9.71066e-85	15	ELAVL2	1.48253	7.71888e-111	15	FGF13
1.69192	1.44646e-244	15	STEAP1B	0.806295	1.02888e-289	15	ANKRD44	1.63519	6.74402e-148	15	GABRG2	1.60889	4.97853e-83	15	RUNX1T1	1.26191	3.76047e-109	15	CLVS1
1.80352	1.69892e-243	15	FTH1	0.849357	2.27061e-286	15	DOK5	1.722	1.55581e-147	15	MEF2C	1.86551	8.1756e-83	15	ROBO1	1.34811	2.35898e-107	15	CUX2
1.72195	6.16528e-243	15	APOO	1.06748	4.83713e-286	15	FAM19A2	1.75986	1.85064e-143	15	KHDRBS3	1.94531	9.93745e-83	15	MGAT4C	1.3856	3.82093e-106	15	EPHB1
1.78931	1.74716e-241	15	RPL11	0.768649	1.39257e-281	15	LINC01102	1.88336	8.42284e-143	15	NEGR1	1.4826	3.66571e-78	15	SNRPN	1.30748	7.928e-105	15	CA12
1.67785	2.28184e-237	15	PTMA	0.780248	8.39279e-280	15	LIMCH1	1.96215	1.53535e-139	15	IQCJ-SCHIP1	1.83388	1.63831e-75	15	PAM	1.51243	4.48375e-103	15	FRMD4B
1.69194	6.80387e-234	15	RPL4	0.782055	8.31388e-268	15	MDGA1	1.67524	2.36347e-139	15	TOX	1.89598	3.30219e-74	15	GPC6	1.33882	4.64519e-101	15	AFF2
1.68114	3.80657e-230	15	RPS6	0.766575	2.37349e-245	15	NCALD	1.71188	4.37246e-135	15	R3HDM1	2.07915	1.18477e-72	15	TRHDE	1.25518	2.56072e-99	15	PLCB4
1.81265	5.76487e-224	15	TUBB2A	0.806757	2.86618e-236	15	DYNC1I1	1.79501	2.61411e-134	15	PTPRT	1.56525	4.13464e-72	15	CDH8	1.27531	6.03896e-99	15	LRRC7
1.7526	5.05117e-220	15	TMSB10	0.77264	9.68063e-230	15	MN1	1.95752	3.10788e-132	15	CNTN5	1.46493	1.28279e-68	15	DAPK1	1.25659	1.80069e-96	15	PLXNA4
1.69276	2.27358e-216	15	TXNRD1	0.844543	7.62992e-200	15	KLHL29	1.76658	1.55064e-131	15	PTPRD	1.48836	2.86429e-68	15	STXBP6	1.24659	1.12981e-92	15	SYT1
1.79745	8.95736e-215	15	MARCKSL1	0.884841	3.07994e-181	15	GRIA4	1.64198	8.52412e-130	15	CNTNAP2	1.54719	4.6368e-66	15	GRID2	1.2954	9.70848e-92	15	SLCO5A1
1.69888	6.54673e-195	15	PEBP1	1.11669	1.71217e-148	15	KCNIP4	1.77436	1.7878e-129	15	FAM155A	1.6197	5.11958e-66	15	DAB1	1.34404	2.0456e-82	15	ZNF423
1.70532	2.37714e-172	15	ENC1	0.929266	1.04791e-99	15	ABI3BP	1.91565	2.69371e-100	15	FAM19A1	1.79855	6.97583e-51	15	CDH13	1.46826	8.19107e-75	15	SYN3
2.93068	0	16	FAM19A1	3.06842	0	16	SORCS1	3.41453	0	16	GFAP	2.73039	0	16	PLCH1	1.40296	4.0454e-299	16	ATP2C2
2.32977	0	16	IQCJ-SCHIP1	2.71807	0	16	HS3ST4	2.89492	0	16	SLC14A1	1.59047	4.27697e-250	16	PHLDB2	2.0095	1.14667e-290	16	VAV3
2.31288	0	16	GRM7	2.58421	0	16	TLE4	2.63841	3.06122e-257	16	RNF219-AS1	1.46906	1.9317e-243	16	AC246817.1	2.32009	8.56919e-257	16	AC007402.1
2.29596	0	16	KCNIP4	2.35585	0	16	TRPM3	2.3376	4.94973e-241	16	MRVI1	1.4789	2.53669e-197	16	MYLK	1.98638	2.07847e-254	16	KCNIP1
2.29224	0	16	RALYL	2.23906	0	16	GRIK3	2.32664	6.59646e-229	16	ATP1A2	1.87936	6.62596e-181	16	OTOGL	1.4699	3.48895e-207	16	NPAS3
2.23783	0	16	PTPRK	2.22278	0	16	FOXP2	2.53021	1.97643e-227	16	HIF3A	1.35428	1.4627e-180	16	COBLL1	2.089	1.79343e-192	16	LUZP2
2.20782	0	16	LRRC4C	2.17742	0	16	SLC35F3	2.1826	9.47646e-227	16	ETNPPL	2.57132	2.79598e-180	16	AC109466.1	1.801	2.41069e-187	16	DPF3
2.18652	0	16	FOXP1	2.07782	0	16	PDZD2	2.28666	1.45031e-221	16	CD44	2.34461	1.57288e-179	16	CPNE4	1.57236	1.41036e-184	16	EGFR
2.11663	0	16	RYR2	2.00099	0	16	CDH18	3.12665	2.7792e-218	16	RFX4	2.09114	7.0725e-177	16	AC008415.1	1.62399	9.23175e-176	16	SLC24A3
2.01379	0	16	SYBU	1.99288	0	16	DLC1	2.20508	1.07167e-216	16	AQP4	2.19494	4.49032e-172	16	RORB	1.65218	4.93009e-175	16	MAP3K1
1.99077	0	16	KLHL1	1.90836	0	16	GAS7	3.1141	1.45368e-197	16	ADGRV1	1.79733	3.77183e-166	16	AC073365.1	1.55579	2.69392e-172	16	CSMD1
1.9268	0	16	KCNQ5	1.69676	0	16	PAPPA2	2.62835	2.16196e-195	16	FAM189A2	2.29202	1.22389e-160	16	TRHDE	1.5004	2.336e-171	16	MCC
1.91006	0	16	LINGO2	1.69115	0	16	ZNF385D	2.19682	6.99447e-192	16	BMPR1B	1.40116	7.39436e-145	16	MSC-AS1	1.72608	1.04738e-168	16	KCND2
1.90507	0	16	PTPRD	1.67585	0	16	RYR3	2.05174	4.22303e-185	16	ALDH1L1	1.63073	6.4337e-141	16	KCNH5	1.19501	2.83876e-167	16	AC124254.1
1.88868	0	16	IL1RAPL2	1.67414	0	16	PDE1A	2.79268	1.06376e-174	16	ADCY2	1.81483	4.02371e-129	16	POU6F2	1.50853	5.88093e-162	16	KAT2B
1.88378	0	16	CALN1	1.63203	0	16	IGSF21	3.01241	1.70152e-167	16	PITPNC1	1.43458	1.91273e-128	16	PARM1	1.43976	1.3444e-154	16	RORA
1.87876	0	16	CELF2	1.60862	0	16	CNTNAP5	1.98251	3.54919e-167	16	PRDM16	2.01876	1.17951e-121	16	PTPRT	1.7217	1.34396e-152	16	PTPRT
1.85202	0	16	FRMPD4	1.60683	0	16	PEX5L	2.52361	3.92389e-166	16	GLIS3	1.92322	2.5764e-121	16	MGAT4C	1.56921	5.26644e-149	16	RGS7
1.80901	0	16	R3HDM1	1.57972	0	16	RGS6	2.04158	1.3701e-165	16	RANBP3L	1.34247	2.2633e-120	16	TTN	1.35422	1.10513e-146	16	NCKAP5
1.78969	0	16	SYN3	1.57111	0	16	SEMA3E	2.50632	4.08046e-162	16	HPSE2	2.09222	8.22853e-120	16	ZNF804B	1.42412	3.18994e-135	16	LDLRAD3
1.7715	0	16	ARPP21	1.56672	0	16	ZNF385B	2.80411	3.1075e-159	16	SLC1A2	1.51852	3.16924e-119	16	ANO3	1.23587	5.98988e-127	16	AGAP1
1.76137	0	16	RORB	1.53682	0	16	GRM3	2.8345	3.12725e-146	16	DTNA	1.8747	2.30418e-116	16	TSHZ2	1.36577	7.47184e-126	16	DPP6
1.75429	0	16	OPCML	1.51687	0	16	DPP10	2.65246	6.68007e-146	16	SORBS1	1.52755	2.43161e-112	16	COL5A2	1.30645	1.0742e-122	16	SEZ6L
1.74429	0	16	LUZP2	1.49081	0	16	KCNMA1	2.10293	9.14333e-137	16	GNA14	1.29265	1.42602e-109	16	PCBP3	1.3192	5.29344e-122	16	SPATA6
1.72229	0	16	PRKCB	1.48218	0	16	MDGA2	2.21095	5.44361e-134	16	ANGPTL4	1.71631	7.86196e-108	16	SEMA6D	1.11331	1.33388e-118	16	ILDR2
1.72206	0	16	LDB2	1.47607	0	16	NLGN1	2.34136	4.34265e-132	16	MSI2	1.47257	8.06352e-104	16	PTPRD	1.19764	8.95243e-118	16	KLHL4
1.71328	0	16	ZNF385B	1.46737	0	16	LINC01435	2.19468	1.62366e-130	16	SPARCL1	1.56457	5.66672e-103	16	SCHLAP1	1.36415	2.40682e-114	16	DCC
1.70261	0	16	MACROD2	1.41973	0	16	EPB41L4A	2.38863	1.36988e-116	16	ITPKB	1.80507	7.26538e-103	16	DCC	1.26831	3.56919e-114	16	ERBB4
1.68826	0	16	CNTN4	1.40414	0	16	ZFHX3	2.04357	1.57914e-115	16	PARD3	1.73643	3.55035e-102	16	FAM19A1	1.38485	6.32674e-113	16	AL591686.2
1.68221	0	16	AC008591.1	1.38419	0	16	NUAK1	2.07774	2.70361e-115	16	GPM6A	1.38521	1.07608e-97	16	UNC13C	1.19089	8.71634e-113	16	BRINP3
1.67901	0	16	FGF12	1.373	0	16	MARCH3	3.19861	1.57293e-112	16	DPP10	1.77191	9.61656e-96	16	CNTN5	1.19363	1.84184e-110	16	ARHGEF26
1.65729	0	16	PTCHD1-AS	1.37197	0	16	EPHB1	2.27022	8.84323e-110	16	LRIG1	1.49186	7.39566e-95	16	NEGR1	1.08532	6.0262e-108	16	GRIK4
1.65583	0	16	PCSK2	1.36542	0	16	GABRG3	1.9502	4.68947e-105	16	BCL6	1.7096	9.01247e-94	16	NTNG1	1.14935	6.12155e-105	16	DTNA
1.65072	0	16	CHSY3	1.35912	0	16	ASIC2	1.97623	3.3491e-102	16	GPC5	1.32011	2.15224e-90	16	NREP	1.07395	3.52792e-104	16	ETV1
1.6485	0	16	CSMD2	1.34809	0	16	PPM1E	2.22604	2.45755e-99	16	TPD52L1	1.79228	1.03744e-89	16	AJ009632.2	1.43008	1.70643e-103	16	ESRRG
1.62616	0	16	PRICKLE2	1.31088	0	16	RGS7	2.18173	1.65465e-97	16	ABLIM1	1.47141	1.71213e-89	16	PDE10A	1.16775	4.60606e-103	16	TGFB2
1.58684	0	16	NWD2	1.30625	0	16	KIAA1671	2.05547	5.78739e-97	16	FAM107A	1.5747	1.88614e-89	16	UNC5D	1.17651	7.59259e-99	16	SLC6A11
1.56168	0	16	UNC5C	1.28509	0	16	CDHR3	2.27743	2.81501e-94	16	TRPM3	1.64362	3.48184e-87	16	GRM7	1.07303	1.54905e-97	16	PIK3R1
1.55979	0	16	MEF2C	1.27139	0	16	OCA2	1.9428	8.4088e-94	16	PRKG1	1.39655	5.13475e-87	16	CDH8	1.38403	1.05575e-93	16	CAMK2D
1.54986	0	16	MAGI2	1.26313	0	16	OLFM3	2.2004	1.17158e-89	16	ARHGEF4	1.35658	4.68353e-81	16	KCNB2	1.06332	1.23062e-88	16	LRP1B
1.54101	0	16	PPFIBP1	1.25845	0	16	NTRK3	2.20902	4.39734e-88	16	AC002429.2	1.30423	2.50532e-80	16	RGS7	1.07386	2.20855e-87	16	CDH20
1.54085	0	16	DYNC1I1	1.25098	0	16	SOBP	1.94641	4.90995e-85	16	MGAT4C	1.53608	1.59827e-79	16	SNTG1	1.0808	1.56095e-83	16	NOVA1
1.51769	0	16	DOK5	1.24795	0	16	AFDN	1.93001	9.33984e-81	16	SPON1	1.3835	3.2256e-79	16	GUCY1A2	1.10868	6.01578e-83	16	UST
1.51556	0	16	CSMD1	1.21937	0	16	RYR2	1.98851	2.77743e-76	16	AHCYL1	1.42453	1.06806e-78	16	KHDRBS2	1.07665	1.97973e-81	16	ARHGAP31
1.50876	0	16	FAM189A1	1.21665	0	16	ZFPM2	1.9608	8.09085e-75	16	SFXN5	1.29359	1.83371e-75	16	LRRC4C	1.11869	8.14244e-81	16	ZFPM2
1.5073	0	16	ADAMTSL3	1.2154	0	16	STARD13	2.09254	1.29765e-66	16	KCNN3	1.46354	1.46725e-74	16	IQCJ-SCHIP1	1.11282	1.30654e-78	16	LRRTM3
1.49549	0	16	CACNA1C	1.21205	0	16	KIAA1217	1.9288	1.65858e-64	16	DCLK2	1.56131	4.59605e-74	16	AC090568.2	1.12786	1.93435e-57	16	HIP1
1.48004	0	16	PPP2R2C	1.19992	0	16	SLIT1	2.19477	4.43268e-59	16	CABLES1	1.30244	6.9948e-69	16	NR2F1-AS1	1.341	6.36522e-56	16	CTNNA3
1.47817	0	16	MDGA2	1.19293	0	16	OSBPL10	2.0287	1.19784e-51	16	ZNRF3	1.38247	2.6878e-54	16	PRKG1	1.11184	1.97324e-43	16	SLC4A4
1.47586	0	16	SAMD5	1.19002	0	16	GRIK4	2.11418	2.13707e-38	16	RNF19A	1.35808	1.35484e-50	16	PDZRN4	1.54197	1.95231e-18	16	RGS6
2.93857	0	17	EEPD1	2.2515	0	17	IL1RAPL2	2.01913	1.07244e-264	17	TLL1	2.70757	0	17	GAD2	2.11655	2.51058e-236	17	EPHA3
2.92153	0	17	ADGRV1	1.91409	0	17	POU6F2	1.89441	1.57673e-230	17	PCDH11Y	2.51374	0	17	BTBD11	2.21981	9.52897e-232	17	GRAMD1B
2.86424	0	17	GLI3	1.76269	0	17	SAMD5	2.22794	6.52868e-201	17	TRHDE	2.0197	0	17	TAC1	2.20181	1.36652e-231	17	HECW1
2.79607	0	17	TNC	1.67326	0	17	KCNQ5	2.29709	1.61518e-194	17	KCNT2	1.91063	0	17	MYO5B	2.0241	1.73653e-224	17	CLMP
2.67587	0	17	PTN	1.67113	0	17	AL033504.1	2.12644	1.68191e-190	17	GFRA1	1.90825	0	17	SULF1	1.38045	2.52136e-224	17	EOMES
2.66407	0	17	TMEM132B	1.55011	0	17	PTPRK	1.73756	1.74047e-188	17	SEMA5B	1.75967	0	17	LHX6	2.05985	1.8509e-214	17	UNC5D
2.62443	0	17	LTBP1	1.54917	0	17	FOXP1	2.40902	2.6472e-183	17	ZNF804B	2.07849	1.90273e-273	17	AC010127.1	1.42692	4.12747e-210	17	SSTR2
2.52611	0	17	SHROOM3	1.45285	0	17	CCDC85A	2.38698	4.61336e-168	17	GPR149	1.90976	9.14179e-272	17	TRPC4	1.73012	1.57419e-209	17	CASC15
2.46381	0	17	PARD3B	1.42575	0	17	ZNF804B	2.72484	2.12555e-164	17	LUZP2	2.20884	8.41861e-257	17	ANK1	1.83534	3.9355e-206	17	LRP8
2.45078	0	17	MAST4	1.38476	0	17	ESRRG	1.77815	4.41998e-161	17	CPNE4	3.01496	4.496e-250	17	NXPH1	1.84069	1.73738e-198	17	KCNQ3
2.30037	0	17	PRDM16	1.33508	0	17	FOXP2	2.87668	3.06771e-157	17	FOXP2	2.68733	3.66701e-241	17	GAD1	1.19188	1.44386e-190	17	PPP1R17
2.297	0	17	IQGAP2	1.31954	0	17	DPP10	3.47358	1.18682e-150	17	GALNTL6	1.79701	7.39597e-224	17	CNTNAP3	1.50646	9.45146e-186	17	ROBO2
2.28999	0	17	SLC1A3	1.29981	0	17	INPP4B	2.07315	1.39633e-147	17	TAC1	1.66912	8.81448e-214	17	AL033504.1	1.6369	4.40335e-178	17	KALRN
2.28884	0	17	LRRC3B	1.29476	0	17	RALYL	3.28734	7.62587e-144	17	NRG1	2.33283	2.09349e-204	17	MYO16	1.67004	4.76243e-174	17	MLLT3
2.24825	0	17	LINC01965	1.28972	0	17	GRM7	2.81015	2.45169e-136	17	CNTN5	1.83316	8.87598e-203	17	SAMD5	1.48944	7.63707e-167	17	TTYH2
2.21758	0	17	PTPRM	1.25077	0	17	ADAMTSL3	2.43497	1.38176e-135	17	ADARB2	1.7313	1.09715e-200	17	SLC35F4	1.85301	1.88448e-153	17	TENM4
2.21661	0	17	MMD2	1.24829	0	17	SPOCK1	2.42817	5.23534e-132	17	FRAS1	1.68785	3.16504e-186	17	RUNX2	1.47036	5.28706e-150	17	SOX11
2.19412	0	17	PTPRZ1	1.24041	0	17	ZNF385B	2.01668	3.11462e-129	17	PMEPA1	2.08665	5.08784e-184	17	VWC2	1.6727	5.36699e-147	17	SLC22A23
2.18786	0	17	CREB5	1.23818	0	17	SGCZ	2.41441	9.52908e-128	17	NETO1	2.75145	1.53562e-171	17	CNTNAP3B	1.79535	3.95953e-144	17	GPR39
2.17461	0	17	FBXL7	1.21471	0	17	LRP1B	1.66545	1.17986e-123	17	NTNG1	2.66373	1.05034e-167	17	ZNF385D	1.20427	8.03178e-144	17	AUTS2
2.16638	0	17	PREX2	1.20286	0	17	KLHL1	2.13766	8.67234e-123	17	PCSK2	2.12568	7.06913e-156	17	TENM1	1.52402	1.43809e-142	17	AL589740.1
2.12528	0	17	GPC5	1.19303	0	17	RUNX1T1	1.97182	1.4865e-119	17	ALK	1.75045	3.6428e-148	17	NHS	1.26145	1.57932e-142	17	SEZ6
2.10352	0	17	MOXD1	1.18121	0	17	LRRC4C	1.71218	2.46448e-115	17	AC013652.1	1.74088	7.29941e-145	17	CPLX1	1.87925	5.39001e-139	17	FGF13
2.05588	0	17	LIPG	1.17683	0	17	HS3ST2	2.07157	1.30067e-114	17	DCLK1	2.35808	8.37789e-142	17	PTPRM	1.43018	1.38139e-134	17	CACNA2D1
2.03438	0	17	AC131571.1	1.1703	0	17	SASH1	1.96865	1.72481e-114	17	RIMS2	1.83031	1.82731e-137	17	ADCY8	1.76814	3.35656e-132	17	RBFOX3
2.03086	0	17	FBN2	1.14618	0	17	KCNH7	2.61736	1.80499e-114	17	SEMA6D	1.9564	1.79638e-136	17	SOX6	1.51282	1.53569e-129	17	KIF26B
2.00774	0	17	SAMD4A	1.14308	0	17	TRPC7	2.07107	2.80944e-113	17	GABRG3	2.67298	4.27357e-131	17	KCNC2	1.4404	3.64103e-127	17	NKAIN1
1.93636	0	17	RGS20	1.13945	0	17	NECAB1	1.94189	1.91245e-112	17	RARB	2.20684	4.76981e-131	17	ADAMTS9-AS2	1.64961	2.90638e-126	17	ELMO1
1.92087	0	17	AP002989.1	1.13628	0	17	FAM189A1	1.72658	4.86134e-112	17	C8orf34	2.41878	2.4919e-129	17	ZNF804A	1.51013	1.37856e-125	17	DOK6
1.87517	0	17	SLCO1C1	1.12916	0	17	MYRIP	1.98372	6.81334e-112	17	GPR158	2.56104	9.95485e-129	17	KIAA1217	1.30466	4.10349e-122	17	ELAVL2
1.86522	0	17	FHOD3	1.09995	0	17	MDGA2	2.92527	6.53421e-109	17	PHACTR1	2.4133	3.08467e-126	17	SLIT2	1.40216	1.64658e-120	17	LYPD6
1.85916	0	17	ZFP36L1	1.06177	0	17	SEMA6D	2.17707	2.29498e-108	17	SLC35F1	1.8213	1.90075e-119	17	SNRPN	1.5276	8.28288e-119	17	PLCB4
1.85413	0	17	NEAT1	1.0504	0	17	NWD2	2.08741	3.83921e-108	17	PLCB1	1.71719	5.92174e-119	17	ELAVL2	1.41764	8.69786e-119	17	PLPPR1
1.82468	0	17	LAMA1	1.04156	0	17	EFNA5	2.25216	1.05964e-107	17	PDE10A	2.35489	2.43507e-116	17	GRIP1	1.16766	2.18643e-112	17	CNR1
1.82297	0	17	DACH1	1.03634	0	17	CNTN4	2.03892	1.13905e-105	17	EPHA6	2.70861	1.46492e-112	17	ERBB4	1.24678	9.20239e-108	17	AFDN
1.81086	0	17	COL11A1	1.03258	0	17	C8orf34	2.12402	1.23287e-105	17	PBX3	2.19333	3.59262e-112	17	TENM3	1.39611	4.57181e-103	17	CA12
1.79958	0	17	BOC	1.02893	0	17	THSD7B	1.96763	1.79246e-103	17	ASIC2	1.76675	9.04327e-111	17	ADAMTS17	1.31529	1.41027e-97	17	ZNF423
1.79924	0	17	HMGCS1	1.02755	0	17	LRFN2	1.63973	7.46695e-97	17	ACTN2	2.09122	2.78834e-109	17	PAM	1.38246	1.70399e-95	17	SIPA1L2
1.78212	0	17	ATP1A2	1.02219	0	17	CSGALNACT1	1.83534	2.01354e-96	17	SORCS2	1.88752	5.53952e-101	17	KCNAB1	1.19687	2.05138e-93	17	CORO1C
1.76607	0	17	TRIM9	1.02122	0	17	MACROD2	1.66683	7.51621e-94	17	GRIP1	1.73684	1.8783e-98	17	FGF12	1.30271	7.32461e-91	17	ZNF804A
1.76588	0	17	SFRP1	0.997452	0	17	LINGO2	1.69458	5.86481e-91	17	PTPRO	1.65454	1.58196e-94	17	ZMAT4	1.39658	1.73822e-87	17	SLCO5A1
1.75965	0	17	ID4	0.97819	0	17	PRKCB	1.72233	1.71227e-87	17	RBFOX1	1.9247	7.5255e-93	17	CNTNAP2	1.13879	8.2214e-77	17	PLXNA2
1.75028	0	17	PLEKHG1	0.976294	0	17	UNC5C	1.72211	8.41537e-86	17	SNTG1	1.75844	5.15184e-92	17	GABRG3	1.15322	1.33391e-75	17	LINC01122
1.74791	0	17	AKAP12	0.953837	0	17	PLXNA4	1.6781	5.01739e-80	17	STXBP5L	1.67972	1.29304e-89	17	SLC44A5	1.15774	5.21964e-69	17	EPHB1
1.74003	0	17	TMEM163	0.946815	0	17	CA10	1.67807	1.31731e-75	17	CDH11	1.73935	7.03589e-89	17	XKR4	1.25245	1.44128e-67	17	PTPRD
1.71821	0	17	NOTCH2	0.944753	0	17	SLC24A2	1.81528	1.38586e-74	17	AL589740.1	2.11644	7.22546e-72	17	EPHA6	1.15798	1.03523e-66	17	AFF2
1.71621	0	17	SLC1A2	0.935564	0	17	GABRB1	1.65313	8.18615e-74	17	RYR2	1.63111	1.26314e-61	17	SPARCL1	1.3027	5.52029e-66	17	SLC39A11
1.70725	0	17	PEA15	0.922507	0	17	CELF2	1.65701	4.24825e-72	17	RYR3	2.03821	3.50283e-60	17	SGCZ	1.14109	1.7901e-64	17	GPR137C
1.69423	0	17	AC002429.2	0.918548	0	17	DLGAP2	1.70806	6.72944e-72	17	ATP2B1	2.52494	1.65818e-52	17	DPP10	1.1646	3.06353e-64	17	SORBS2
1.69165	0	17	ELOVL5	0.916359	0	17	LDB2	1.88088	4.32262e-67	17	GRIK1	1.658	2.96087e-36	17	GPC6	1.20223	4.40575e-57	17	MED12L
3.55566	0	18	KIAA1217	3.56817	0	18	AC007402.1	2.49189	0	18	TAC3	2.80611	0	18	SEMA3E	2.25722	2.66655e-278	18	CLMP
3.15068	0	18	GALNTL6	3.41961	0	18	EGFR	1.88473	0	18	SCN7A	1.51503	5.34657e-273	18	SULF1	2.36022	8.96559e-242	18	MYT1L
3.01374	0	18	NXPH1	2.71528	0	18	ZEB1	1.78408	0	18	AC007614.1	3.15363	5.72437e-197	18	ADAMTSL1	2.20076	3.4824e-198	18	DOK6
2.83473	0	18	SPOCK3	2.36889	0	18	DPF3	2.03203	4.30288e-250	18	CHRM2	3.03117	1.55932e-158	18	HS3ST4	2.33588	5.5925e-197	18	SORBS2
2.71658	0	18	PTCHD4	2.3457	0	18	HIP1	1.81456	5.17567e-232	18	GFRA2	1.66792	2.23417e-137	18	RYR3	2.01011	1.18437e-192	18	KCNQ3
2.63191	0	18	PTPRT	2.33771	0	18	RFX4	1.70569	2.21041e-173	18	PCDH8	1.41793	3.21368e-137	18	GRIK3	1.89513	3.284e-186	18	MT-CO3
2.59865	0	18	GRIK1	2.23968	0	18	LDLRAD3	1.65301	4.35265e-156	18	CTXND1	1.66726	5.93654e-134	18	SEMA3A	1.84284	3.65499e-182	18	SLC24A2
2.59642	0	18	SHISA6	2.19713	0	18	SPATA6	2.08092	4.95282e-134	18	NXPH1	2.74311	2.50734e-129	18	KIAA1217	2.03092	1.21893e-178	18	UNC5D
2.52751	0	18	KCNC2	2.18108	0	18	KAT2B	2.61806	1.10066e-133	18	VSTM2A	2.08731	5.57661e-107	18	PDZRN4	1.92332	1.33625e-169	18	MT-CO1
2.46657	0	18	XKR4	2.16824	0	18	VAV3	1.89046	2.28653e-129	18	ELAVL2	1.87556	7.7731e-107	18	FOXP2	1.97206	2.56953e-163	18	CUX2
2.44205	0	18	TRHDE	2.13312	0	18	SLC24A3	2.11195	1.19025e-127	18	DLX6-AS1	1.48693	4.52404e-106	18	SYNPO2	1.57975	4.77205e-156	18	SOX11
2.40649	0	18	LINC01322	2.12683	0	18	RORA	2.5476	1.48784e-125	18	NELL1	1.39825	7.74051e-105	18	TRMT9B	1.56606	9.26682e-153	18	EPHA3
2.3014	0	18	CACNA2D3	2.12604	0	18	PTPRZ1	2.8927	3.00583e-115	18	LINGO2	1.83717	6.49723e-103	18	PCDH11X	1.82204	2.44148e-151	18	MLLT3
2.24683	0	18	TENM2	2.12019	0	18	LRIG1	2.13441	1.71601e-103	18	GULP1	1.9665	6.76709e-103	18	CLSTN2	1.53291	4.37623e-150	18	SRRM4
2.2459	0	18	CNTNAP2	2.10996	0	18	CDH20	2.81902	1.26382e-100	18	LINC01322	2.00313	7.89337e-101	18	MCTP1	1.79475	6.0399e-150	18	GRAMD1B
2.16378	0	18	CDH9	2.07521	0	18	QKI	1.9758	8.92037e-97	18	TRPM3	1.85381	9.72088e-96	18	MDGA2	1.34373	2.90138e-149	18	AUTS2
2.08316	0	18	DLGAP2	2.03409	0	18	DOCK1	1.81492	3.59322e-95	18	CPNE4	1.65895	1.23787e-94	18	EPHA5	1.4234	2.23165e-146	18	NKAIN1
2.01836	0	18	GRIK2	2.00213	0	18	CHD7	1.82233	4.23585e-89	18	SLIT1	1.63526	4.06589e-93	18	TLE4	1.88797	9.47671e-146	18	LRRC7
2.00183	0	18	NETO1	1.99788	0	18	SHROOM3	1.71814	7.29795e-88	18	GAD2	1.60073	6.28234e-91	18	PCSK5	1.77812	1.44929e-144	18	MT-ND1
1.98413	0	18	SYNPR	1.98986	0	18	NCKAP5	1.92083	1.11417e-87	18	PTCHD4	1.66049	1.04004e-89	18	LINC01122	1.60606	3.97103e-141	18	RBFOX3
1.94245	0	18	FGF14	1.9892	0	18	MAP3K1	2.04355	6.67307e-86	18	PRR16	1.46998	2.091e-89	18	MIR137HG	1.58887	6.11391e-140	18	LRP8
1.94242	0	18	GRIN3A	1.97866	0	18	NPAS3	1.97216	2.22808e-85	18	EPHA4	1.55316	6.71592e-89	18	PRKAG2	1.56405	7.1471e-140	18	HECW1
1.87909	0	18	KLHL5	1.9429	0	18	CREB5	2.50627	2.08109e-83	18	GALNT17	2.7207	6.63217e-88	18	ROBO2	1.4291	4.45899e-138	18	CASC15
1.87369	0	18	GRM5	1.90346	0	18	ZBTB20	1.67171	3.24785e-80	18	PCSK5	1.98794	1.39138e-86	18	DPP10	1.43989	1.38537e-133	18	MT-ATP6
1.82321	0	18	RASGRF2	1.89452	0	18	DCLK2	2.39196	1.52774e-78	18	GNAS	1.5038	7.71485e-86	18	FRAS1	1.41641	9.79898e-133	18	MT-CO2
1.81302	0	18	KCNAB1	1.88886	0	18	SLC1A3	2.30154	7.09772e-78	18	KCTD16	1.56513	5.44676e-85	18	CADPS	1.50391	1.34522e-131	18	MT-CYB
1.81141	0	18	ASTN2	1.88729	0	18	SEZ6L	1.87755	1.32453e-76	18	CELF4	1.71232	1.05067e-83	18	FRMPD4	1.48288	4.27392e-131	18	PTPRD
1.80088	0	18	PTPRM	1.87469	0	18	MAML2	1.82091	2.46427e-75	18	SLC24A3	2.09157	2.20907e-81	18	NRG1	1.51778	2.4344e-130	18	SLC22A23
1.74988	0	18	GRIA1	1.87259	0	18	PARD3B	1.88247	8.05647e-73	18	GABRG3	1.74982	1.83065e-80	18	OLFM3	1.50112	3.87316e-129	18	CNR1
1.71635	0	18	SCN1A	1.85094	0	18	CECR2	1.88971	1.89455e-72	18	ZDHHC21	2.37106	9.92444e-80	18	ASIC2	1.62879	4.08711e-121	18	FRMD4B
1.69517	0	18	TENM3	1.84859	0	18	SLC1A2	1.96847	2.6156e-72	18	NRG1	1.87185	9.12311e-79	18	RALYL	1.53075	7.20535e-118	18	LINC01122
1.68048	0	18	TIAM1	1.84839	0	18	MSI2	1.71059	7.11271e-72	18	GRM8	1.63625	5.27505e-78	18	SLIT3	1.3037	1.50162e-117	18	MIAT
1.67163	0	18	ADCY2	1.80698	0	18	ADAMTS6	1.84363	1.95202e-71	18	MTUS2	1.47977	1.02513e-77	18	SH3GL2	1.3227	3.82481e-106	18	PLCB1
1.66392	0	18	ST6GALNAC5	1.78492	0	18	MCC	1.98284	4.38553e-70	18	SNTG1	2.19242	1.36535e-77	18	TRPM3	1.39253	6.20075e-105	18	PLXNA2
1.64569	0	18	EPHA6	1.76337	0	18	TCF7L2	1.90042	1.13903e-69	18	GRIA1	1.54259	5.25443e-77	18	DLC1	1.46289	2.0132e-104	18	ZNF804A
1.63772	0	18	FAM19A2	1.74282	0	18	LINC01965	1.81086	2.96036e-69	18	GRIA4	1.63664	7.93733e-74	18	LRP1B	1.5635	1.05453e-98	18	ELMO1
1.61263	0	18	MAF	1.71794	0	18	TLK1	2.05554	1.61921e-68	18	AC073050.1	1.51046	1.68532e-72	18	SLC8A1	1.39252	8.67535e-97	18	SYT1
1.61158	0	18	CHRM3	1.71374	0	18	SLC4A4	1.65982	2.45012e-68	18	ZMAT4	1.39377	6.23862e-72	18	ADCY1	1.29843	3.13359e-93	18	TENM4
1.59627	0	18	TRPM3	1.70903	0	18	GLI2	2.08762	2.02399e-66	18	ROBO1	1.4226	2.24825e-71	18	PTPRR	1.33713	2.46292e-90	18	NRP1
1.59254	0	18	CHRM2	1.70046	0	18	PHLPP1	1.82944	1.30133e-65	18	CADPS	1.4512	3.75493e-71	18	AFF3	1.67106	4.8077e-85	18	RBFOX1
1.58642	0	18	NRXN3	1.69467	0	18	WSCD1	2.09546	2.21221e-64	18	FGF13	1.50905	6.79647e-70	18	SORBS2	1.31812	3.29696e-79	18	MT-ND2
1.54583	0	18	PCDH15	1.68462	0	18	KCNIP1	1.82062	5.22398e-63	18	KCNB2	1.58702	1.64485e-69	18	CDH18	1.26256	3.06427e-76	18	NRG1
1.5411	0	18	MTUS2	1.67768	0	18	TCF7L1	1.70032	3.45891e-62	18	NBEA	1.47004	4.93678e-69	18	CACNA2D3	1.36809	4.59006e-76	18	PLXNA4
1.51662	0	18	GPC6	1.67222	0	18	AL591686.2	1.628	8.24956e-62	18	AC124312.1	1.42112	1.50327e-67	18	BMPER	1.30048	1.06453e-74	18	LINC02055
1.48603	0	18	TMEFF2	1.65901	0	18	AC099792.1	1.98171	1.13159e-60	18	PCSK1N	1.39164	2.35925e-67	18	NELL2	1.27408	3.39972e-73	18	AFF2
1.48036	0	18	SNRPN	1.64564	0	18	NFIA	1.7478	2.67477e-58	18	PLXNA2	1.65017	2.46556e-67	18	CADPS2	1.30969	9.2033e-66	18	FAM155A
1.47859	0	18	NXPH2	1.63788	0	18	AC087564.1	1.69515	8.23462e-58	18	NFIB	1.57461	8.60366e-60	18	RYR2	1.74694	1.43339e-65	18	CNTNAP2
1.83064	5.60165e-302	18	GABRG3	1.63358	0	18	LTBP1	1.69642	1.80854e-57	18	AC025159.1	1.42629	1.01309e-58	18	CNTNAP5	1.27674	2.37793e-54	18	SH3RF3
1.73534	2.83535e-259	18	SLIT2	1.9792	4.07299e-284	18	CAMK2D	1.7	1.2302e-56	18	AC092691.1	1.85702	4.556e-58	18	SGCZ	1.29944	8.63341e-43	18	EML6
1.52261	1.87378e-179	18	SGCZ	2.29914	9.24228e-179	18	TMEM132D	1.70309	3.0666e-55	18	KCNQ1OT1	1.54105	1.45334e-45	18	ZNF385B	1.3443	9.93492e-22	18	AC105402.3
3.1065	0	19	SGCZ	2.58161	0	19	TLE4	4.61979	0	19	SST	2.80973	0	19	EYA4	3.39137	0	19	PCDH15
3.00716	0	19	IL1RAPL2	2.38853	0	19	RGS6	1.72669	1.1664e-216	19	LHX6	2.71193	0	19	KIT	3.33581	0	19	LHFPL3
2.97843	0	19	KCNQ5	2.28885	0	19	SORCS1	1.81837	1.19777e-207	19	RAB3B	2.12988	0	19	SV2C	2.99858	0	19	CA10
2.86655	0	19	ZNF804B	2.19024	0	19	HS3ST4	2.32303	9.3003e-179	19	GRIN3A	1.85232	0	19	PKP2	2.92369	0	19	FGF14
2.6934	0	19	LRP1B	2.11819	0	19	PEX5L	4.45362	4.8425e-176	19	NPY	2.57907	9.46294e-261	19	GAD2	2.89061	0	19	OPCML
2.68569	0	19	PTPRK	2.00152	0	19	GRIK3	2.15766	9.54268e-142	19	ELAVL2	2.2199	4.75742e-251	19	GRIN3A	2.86841	0	19	NXPH1
2.59739	0	19	POU6F2	1.81223	0	19	BCL11B	2.53847	1.51261e-123	19	NXPH1	1.98637	6.13749e-249	19	AC137770.1	2.74352	0	19	MDGA2
2.59612	0	19	UNC5C	1.71638	0	19	CPNE4	2.16934	9.2642e-117	19	KCNC2	2.28381	8.57843e-218	19	SPHKAP	2.69831	0	19	CHRM3
2.57407	0	19	RALYL	1.70342	0	19	GAS7	2.15249	1.88542e-116	19	PLCH1	3.91082	5.72451e-215	19	FGF13	2.59785	0	19	TNR
2.46007	0	19	KLHL1	1.67851	0	19	TRPM3	1.77671	1.10568e-107	19	AL445623.2	1.85746	2.20744e-202	19	NRIP3	2.23804	0	19	SCN1A
2.34976	0	19	LRRC4C	1.56244	0	19	AC109466.1	2.77177	2.83628e-83	19	SYNPR	1.95908	6.07364e-193	19	TOX2	2.19635	0	19	SLC2A13
2.32832	0	19	MDGA2	1.54586	0	19	IGSF21	1.68056	7.54619e-70	19	AFF2	2.83735	1.6469e-183	19	MYO16	1.78486	0	19	COL20A1
2.28718	0	19	DPP10	1.54137	0	19	NUAK1	2.27042	3.44425e-68	19	CHRM3	2.16045	2.33196e-182	19	PDGFD	1.79165	7.54858e-299	19	PTPRE
2.27982	0	19	GRM7	1.49334	0	19	FOXP2	3.83247	4.39618e-68	19	GRIK1	2.42018	7.85847e-173	19	NXPH1	2.34775	4.43338e-295	19	CNTN1
2.24429	0	19	SAMD5	1.49254	0	19	DLC1	2.26298	1.45682e-67	19	ST6GALNAC5	2.75484	3.12471e-166	19	ALK	2.59962	1.20111e-293	19	CSMD3
2.119	0	19	AL033504.1	1.48623	0	19	ZNF385D	2.38056	9.90489e-66	19	XKR4	2.67929	1.02626e-163	19	PTCHD4	2.22774	8.3114e-291	19	XKR4
2.08455	0	19	CCDC85A	1.48432	0	19	KLHL32	2.78693	8.71495e-65	19	GRIK2	2.98955	6.45985e-150	19	GRIK1	2.09993	2.6962e-289	19	SORCS3
2.08172	0	19	RIT2	1.48314	0	19	ATP2C2	2.30958	9.70338e-64	19	OXR1	3.27778	4.8399e-135	19	PRELID2	2.75242	1.12155e-277	19	KCNIP4
2.06688	0	19	SEMA6D	1.48286	0	19	KAZN	2.06688	6.67676e-60	19	CADPS	2.67074	9.6474e-135	19	UNC13C	2.84844	3.34377e-263	19	LRRC4C
2.04566	0	19	ZNF385B	1.47623	0	19	LDB2	1.98685	2.28287e-59	19	RAB3C	3.32296	9.09298e-130	19	ADARB2	1.97009	6.0732e-257	19	SH3D19
2.02622	0	19	DLGAP2	1.45898	0	19	TOX	1.97154	1.84416e-58	19	PAM	1.82282	5.5004e-129	19	EGFR	1.80238	2.48127e-253	19	DISC1
2.02314	0	19	MYRIP	1.45775	0	19	SEMA3E	2.75149	4.93779e-58	19	KIAA1217	3.15714	2.0828e-127	19	SGCZ	1.77907	1.6602e-246	19	LINC01322
1.96894	0	19	FAM189A1	1.35787	0	19	TSHZ3	2.90674	4.2615e-57	19	TRHDE	2.38296	2.23287e-123	19	FSTL5	1.8807	1.76082e-245	19	KHDRBS3
1.92886	0	19	OPCML	1.31884	0	19	KCNMA1	2.22678	2.27661e-56	19	TENM1	1.83993	3.43948e-118	19	NYAP2	1.79003	3.05659e-240	19	SHISA9
1.92589	0	19	RYR2	1.30801	0	19	RYR2	2.20491	1.08886e-55	19	GRIP1	2.2824	2.0621e-113	19	NTNG1	2.39101	3.47963e-239	19	CSMD1
1.8824	0	19	CALN1	1.28227	0	19	EPHB1	2.3379	5.81211e-55	19	CDH9	2.01215	9.7046e-113	19	KCNIP1	1.97951	1.22611e-236	19	GALNT13
1.87927	0	19	CNTN4	1.27819	0	19	NCKAP5	2.28689	1.00677e-54	19	SOX6	1.85064	2.73085e-112	19	ADAMTSL3	2.43647	1.30385e-232	19	KCND2
1.87862	0	19	ARPP21	1.27767	0	19	OPCML	1.69833	1.61611e-54	19	KCNB2	1.97774	5.45858e-111	19	KIAA1211	1.95523	8.27074e-232	19	SGCD
1.86876	0	19	FOXP1	1.26645	0	19	FRAS1	2.18071	1.0424e-53	19	NELL1	3.0644	3.12676e-109	19	GRIP1	1.95644	1.72603e-231	19	GRM5
1.82115	0	19	ADAMTSL3	1.26216	0	19	ARHGAP26	1.89775	3.41936e-51	19	FBN2	2.77263	7.61078e-108	19	SLC6A1	2.34183	3.39618e-230	19	FGF12
1.77841	0	19	LINGO2	1.25566	0	19	MAGI1	2.37398	4.73327e-51	19	PCDH15	2.35151	5.24989e-104	19	RAB3C	1.84451	1.96565e-228	19	KCNIP1
1.77781	0	19	PRICKLE2	1.25561	0	19	PDE1A	2.09161	1.56719e-47	19	ROBO1	2.33229	1.81955e-95	19	MGAT4C	2.34724	3.4951e-228	19	SGCZ
1.77365	0	19	CELF2	1.24991	0	19	CRYM	1.87662	1.28003e-46	19	TENM2	2.12408	9.53643e-91	19	PTPRM	2.41061	2.29295e-225	19	CNTNAP5
1.76692	0	19	NECAB1	1.22793	0	19	BCL2	1.74854	3.28893e-45	19	CCSER1	2.34385	2.57779e-90	19	PTPRT	1.96023	5.96502e-225	19	DNM3
1.76224	0	19	MACROD2	1.20852	0	19	PDZD2	1.7998	7.26093e-45	19	UNC5D	2.05046	1.50948e-88	19	ZNF385D	2.37083	1.70582e-218	19	MMP16
1.75654	0	19	C8orf34	1.19484	0	19	SYT6	1.82557	5.54171e-43	19	FAM155A	2.02804	1.00266e-86	19	ATP8A2	2.02991	2.40872e-217	19	PDZD2
1.7188	0	19	NWD2	1.18161	0	19	CACNB4	1.97563	1.38413e-41	19	CDH13	2.08637	2.4377e-86	19	KCNAB1	2.01394	8.75429e-214	19	ADGRL3
1.71864	0	19	SYN3	1.17233	0	19	SORCS2	1.92483	1.49539e-41	19	ZNF385D	2.13584	6.95143e-86	19	KAZN	1.99048	6.9249e-213	19	DPP6
1.69533	0	19	PRKCB	1.14561	0	19	PCDH7	1.73963	2.17089e-41	19	DLGAP1	2.06362	1.29635e-83	19	MTUS2	2.24426	7.09472e-213	19	DSCAM
1.68987	0	19	IQCJ-SCHIP1	1.13027	0	19	AGAP1	2.00803	3.60263e-38	19	ADGRL2	2.07519	1.54481e-82	19	GRIN2A	2.09418	1.59649e-211	19	EPN2
1.68553	0	19	SPOCK1	1.12391	0	19	ETV1	2.14054	3.83743e-36	19	MGAT4C	2.09957	1.02011e-81	19	DNER	1.95821	2.05313e-202	19	BRINP3
1.66514	0	19	SYBU	1.11922	0	19	AC114689.3	1.77359	1.12391e-34	19	NETO1	2.00102	4.94222e-79	19	KCNC2	1.94296	1.82848e-200	19	LRP1B
1.66277	0	19	THSD7B	1.11538	0	19	SLC24A2	2.65246	2.33642e-33	19	CNTNAP2	1.829	8.76018e-78	19	FGF14	1.83476	1.94148e-191	19	SEMA5A
1.65706	0	19	SULF1	1.10664	0	19	GRM3	1.78763	4.39635e-33	19	CDH8	1.90973	9.89028e-78	19	TMEM132D	2.00071	8.22211e-187	19	XYLT1
1.65159	0	19	EFNA5	1.10551	0	19	AC008415.1	1.72964	1.98233e-31	19	NEGR1	1.94921	2.39617e-76	19	MACROD2	1.79116	5.75974e-186	19	AGAP1
1.64122	0	19	KHDRBS2	1.09196	0	19	MDGA2	2.09856	2.85529e-29	19	ROBO2	1.8658	1.60055e-72	19	FBXL7	2.10687	4.23285e-181	19	CHST11
1.63747	0	19	PPP2R2C	1.08236	0	19	SSBP3	1.94394	1.90592e-23	19	PTPRT	1.8476	5.07128e-64	19	PID1	1.85719	1.54335e-177	19	KIF13A
1.6289	0	19	NKAIN2	1.06611	0	19	SOX5	2.20333	2.20661e-23	19	GALNTL6	1.98241	6.12204e-64	19	GRIA4	1.82503	3.81968e-153	19	GRIA4
1.62595	0	19	FRMPD4	1.21951	6.90924e-276	19	CLSTN2	1.90695	4.80573e-21	19	CNTN5	2.01476	8.82866e-53	19	UNC5D	1.92328	1.70812e-147	19	LRRTM4
1.62269	0	19	ESRRG	1.11862	9.16773e-233	19	SLC35F3	3.13289	2.89363e-13	19	NOS1	2.01834	1.30803e-40	19	CDH13	1.84189	7.5489e-134	19	GRM7
2.62425	0	20	IQCJ-SCHIP1	2.26892	0	20	MT-CO1	2.44947	6.25962e-32	20	PTPRC	3.89174	0	20	CXCL14	1.91601	1.78153e-271	20	CLMP
2.47075	0	20	FAM19A1	2.1175	0	20	MT-CYB	1.44911	5.50022e-28	20	SLA	1.78282	4.54628e-302	20	NR2F2	1.90673	2.41563e-173	20	DOK6
2.15168	0	20	CCBE1	2.08663	0	20	MT-CO2	1.31534	9.6938e-26	20	FLI1	2.17387	2.36145e-274	20	NR2F2-AS1	1.69469	4.78036e-167	20	KCNQ3
2.12577	0	20	DAB1	2.0661	0	20	MT-CO3	2.00449	7.18797e-24	20	IQGAP2	3.83288	1.21163e-158	20	RELN	1.61491	1.54449e-162	20	EPHA3
2.02693	0	20	FGF12	2.03819	0	20	MT-ATP6	1.84817	1.23733e-23	20	FP671120.1	2.06648	6.11395e-150	20	DLX6-AS1	1.27909	5.71353e-157	20	RBFOX3
1.97329	0	20	CDH13	2.00861	0	20	MT-ND3	1.70134	1.35912e-21	20	IKZF1	1.61182	1.15078e-129	20	BTBD11	1.7553	3.55276e-156	20	MYT1L
1.8762	0	20	SYBU	1.95584	0	20	MT-ND4	2.16047	5.08451e-16	20	SYNE2	1.83898	2.26263e-127	20	GAD2	1.67626	3.3082e-148	20	CUX2
1.87272	0	20	ITPR1	1.87856	0	20	MT-ND2	1.86998	7.8486e-16	20	ARHGAP15	3.42644	3.36119e-122	20	ADARB2	1.52846	1.79965e-146	20	UNC5D
1.85134	0	20	EPHA6	1.87688	0	20	MT-ND1	1.76853	3.99744e-15	20	FP236383.1	2.8395	5.48603e-119	20	CNR1	1.20225	1.4318e-137	20	AUTS2
1.84446	0	20	MCTP1	1.02786	2.62957e-278	20	MAP1B	2.40497	4.67016e-14	20	SOX4	3.0176	1.22227e-115	20	FSTL5	1.36623	6.51466e-136	20	MLLT3
1.83153	0	20	KCNIP4	1.7438	9.59951e-215	20	MT-ND5	1.83227	2.46353e-13	20	SOX11	1.65835	6.06513e-115	20	CHRNA7	1.60105	1.36376e-133	20	SORBS2
1.81859	0	20	DLGAP2	1.80124	4.96496e-213	20	DHFR	1.66121	3.49841e-10	20	DHFR	2.22411	6.02388e-96	20	THSD7B	1.09342	1.5552e-130	20	SRRM4
1.75529	0	20	CELF2	1.66335	2.15492e-147	20	TUBA1A	1.3276	4.71259e-10	20	MYO1F	2.53679	1.33375e-87	20	ZNF385D	1.39407	8.68195e-129	20	SLC24A2
1.73845	0	20	CALN1	1.16166	3.6348e-137	20	STMN2	2.49185	4.92584e-10	20	RIPOR2	1.74112	5.86941e-83	20	ADRA1A	1.4218	2.28429e-127	20	KCNB2
1.73741	0	20	R3HDM1	1.44439	1.48027e-104	20	TUBB2B	1.2996	5.94411e-09	20	MT-CO2	2.08076	3.09501e-82	20	PLD5	1.34767	1.04594e-125	20	GRAMD1B
1.73567	0	20	MEF2C	1.18139	1.40826e-58	20	FP236383.1	1.44008	6.45155e-09	20	MT-CO3	1.94677	4.05983e-81	20	GRIK1	1.03493	2.55097e-123	20	NKAIN1
1.72593	0	20	CNTN4	1.09033	1.66868e-44	20	CALM1	2.18747	1.12921e-08	20	TBXAS1	2.17411	1.18005e-80	20	RGS12	1.13557	5.67919e-123	20	CNR1
1.72212	0	20	STK32B	1.25403	1.32637e-43	20	TUBB	1.55704	2.04411e-08	20	MT-CO1	2.17151	2.26606e-79	20	C8orf34	1.24089	9.08833e-122	20	HECW1
1.66673	0	20	CSMD1	1.38159	1.45587e-38	20	EEF1A1	1.44533	1.38008e-07	20	DOCK2	1.71433	1.30362e-78	20	EGFR	1.27002	5.59157e-121	20	FRMD4A
1.64177	0	20	ADAMTSL1	1.11559	2.61434e-38	20	FP671120.1	2.33095	2.46956e-07	20	VCAN	2.33601	6.5368e-78	20	GRIP1	1.06738	7.43531e-118	20	ST8SIA2
1.62534	0	20	ARPP21	1.26186	6.1409e-35	20	RPL13	1.68216	2.55908e-07	20	GPCPD1	1.40616	1.72002e-73	20	COL21A1	1.63424	1.12589e-117	20	LRRC7
1.62244	0	20	CDH12	1.35434	9.88848e-32	20	MT-ND4L	1.99499	2.97287e-06	20	UTRN	2.63867	2.83145e-72	20	CNTN5	1.16287	8.0217e-116	20	NRP1
1.61036	0	20	DYNC1I1	1.22534	5.49947e-28	20	ACTG1	1.45421	6.1683e-06	20	NEDD9	2.75335	1.39561e-70	20	INPP4B	1.28474	1.208e-115	20	SEMA3C
1.60907	0	20	DOK5	1.26501	4.28517e-26	20	RPS4X	1.30199	1.11892e-05	20	HLA-B	2.26781	2.24266e-69	20	GALNTL6	1.36607	9.31015e-114	20	LINC01122
1.60364	0	20	PRR16	1.20398	3.77768e-25	20	TMSB4X	1.46317	0.00065482	20	RPL13	1.38428	1.14224e-68	20	GAD1	1.28545	1.24812e-109	20	PLCB1
1.59359	0	20	DLG2	1.15001	6.53695e-22	20	ACTB	1.30956	0.000726261	20	BTG1	1.73299	2.65908e-67	20	RAB3C	1.05192	4.05831e-109	20	DISP3
1.58302	0	20	SATB2	1.13464	1.48892e-19	20	RPL32	1.44847	0.00113255	20	HLA-A	2.37043	2.60606e-66	20	GRIK2	1.37352	3.3346e-108	20	FGF13
1.58298	0	20	CSMD2	1.12036	3.73376e-18	20	STMN1	1.63513	0.00379074	20	GNG2	1.83166	5.9917e-61	20	DAB1	1.03727	1.21575e-105	20	CASC15
1.55934	0	20	NKAIN2	1.03992	4.98149e-17	20	EEF2	1.545	0.00432718	20	TMSB10	1.39721	2.26771e-55	20	NYAP2	1.03107	1.57249e-103	20	LRP8
1.55019	0	20	KHDRBS2	1.25591	5.17119e-15	20	FABP7	1.3025	0.00550761	20	CMIP	1.38487	2.29087e-53	20	SDK2	1.30878	1.67378e-99	20	ZNF804A
1.52999	0	20	ABI3BP	1.24835	2.13282e-14	20	TUBB2A	2.39968	0.0150526	20	AOAH	2.00733	3.25283e-52	20	SCG2	1.28405	2.38336e-99	20	FRMD4B
1.47983	0	20	ZNF804B	1.08418	2.20912e-14	20	TUBA1B	1.70649	0.0234172	20	CCND3	1.84127	1.78005e-51	20	PRR16	0.999661	2.53256e-98	20	ROBO2
1.47287	0	20	KLHL29	1.19922	2.84135e-14	20	RPS24	1.45473	0.0431467	20	AKNA	1.78525	9.7382e-48	20	ERBB4	1.0384	2.53168e-95	20	SOX11
1.46193	0	20	FRMPD4	1.0832	4.81528e-14	20	TPT1	1.37658	0.0824762	20	B2M	1.70754	2.21751e-46	20	CNTNAP2	1.16178	6.4266e-93	20	TENM4
1.44899	0	20	PCSK2	1.12869	1.05337e-13	20	RPL29	1.43792	0.141021	20	TMEM131L	1.58559	2.53163e-46	20	PTPRM	1.02308	3.43867e-92	20	HUNK
1.42707	0	20	KCNQ5	1.14483	1.14135e-13	20	RPS15	1.74214	0.467712	20	SMAP2	1.55463	2.11182e-44	20	SYNPR	1.67142	5.90248e-89	20	RBFOX1
1.41637	0	20	OPCML	1.33486	5.26291e-13	20	FTH1	1.49196	0.687461	20	TUBB	1.75237	1.67654e-43	20	CNTNAP4	1.31397	1.87782e-88	20	SYT1
1.4148	0	20	RALYL	0.989964	7.12905e-11	20	HSP90AB1	1.29444	0.884692	20	STK10	1.60491	7.00172e-43	20	ROBO2	1.06266	1.84834e-87	20	PTPRD
1.40697	0	20	SYN3	0.990189	2.36735e-10	20	RPS8	1.83917	1	20	STMN2	1.3642	3.08959e-36	20	MGAT4C	1.36968	4.92519e-86	20	CCSER1
1.40457	0	20	SYNE1	1.08507	5.01962e-09	20	TMSB10	1.73946	1	20	GNAS	1.49969	7.80157e-34	20	DNER	1.06718	3.81944e-84	20	SLC22A23
1.35158	0	20	SHISA9	0.987202	4.74485e-08	20	RPL4	1.5592	1	20	FKBP5	1.44506	3.46586e-32	20	EPHA6	1.05286	2.23545e-83	20	SLCO5A1
1.35019	0	20	LIMCH1	1.01995	3.49573e-07	20	RPL6	1.4026	1	20	ABCC1	1.43203	4.40629e-32	20	RPH3A	1.04664	3.87776e-79	20	PLXNA2
1.34362	0	20	PTPRD	0.967933	1.03727e-05	20	PTMA	1.49458	1	20	PDE3B	1.86883	7.35523e-30	20	PRELID2	1.15932	5.6583e-79	20	EPHA5
1.32715	0	20	GRM7	1.13936	4.25709e-05	20	RPL10	1.61799	1	20	VAV3	1.436	3.59263e-29	20	LINGO2	1.43132	6.214e-75	20	CNTNAP2
1.32307	0	20	AC008591.1	0.966699	0.00544418	20	RPL11	1.60502	1	20	UBASH3B	1.39802	6.49881e-24	20	HS3ST5	1.16036	7.41948e-72	20	ELMO1
1.31681	0	20	KIAA0319	1.06069	0.00810506	20	RPS19	1.91132	1	20	PARP8	1.44612	2.70841e-23	20	IL1RAPL2	1.02299	2.21183e-70	20	AFF2
1.31098	0	20	SLC44A5	1.16672	0.0366776	20	RPL15	1.28043	1	20	SAT1	1.4054	1.35847e-22	20	ROBO1	1.07135	2.20288e-65	20	PLXNA4
1.30486	0	20	TMTC1	1.03399	0.0547874	20	MARCKSL1	1.75494	1	20	SMCHD1	1.40372	2.3659e-20	20	CDH9	1.01631	6.92247e-59	20	FAM155A
1.30483	0	20	NECTIN3	0.974881	0.531811	20	RPL14	1.37975	1	20	BASP1	1.3688	2.01811e-14	20	ADAMTS9-AS2	1.15297	4.44843e-51	20	KCTD16
1.28573	0	20	RYR2	0.940019	1	20	RPS2	1.51013	1	20	CEMIP2	1.85309	0.0140841	20	CCK	1.0352	5.52451e-46	20	ANKS1B
4.221	0	21	PCDH15	3.44991	0	21	TRHDE	1.94892	4.25383e-243	21	CHRM2	2.88727	5.56939e-52	21	SPARCL1	2.70389	0	21	CLMP
3.76418	0	21	BCAS1	3.35368	0	21	SHISA6	2.27182	1.56523e-225	21	VWC2L	2.72854	2.75538e-47	21	NEFL	3.00957	2.02126e-282	21	SORBS2
3.71988	0	21	LHFPL3	3.02332	0	21	GRIK1	2.14765	3.62481e-204	21	SEMA3E	2.38465	3.89827e-45	21	CALM1	2.54661	4.92244e-277	21	MYT1L
3.31097	0	21	SEMA5A	2.91117	0	21	KIAA1217	2.39287	1.83277e-193	21	ITGA8	1.87964	6.17183e-44	21	GNAS	2.20165	5.46908e-263	21	RBFOX3
3.30972	0	21	CA10	2.89829	0	21	SPOCK3	1.92463	5.80308e-188	21	TLL1	2.11021	2.03687e-41	21	NORAD	1.90423	3.14746e-255	21	CNR1
3.10145	0	21	TNR	2.8586	0	21	GRIN3A	2.12108	5.36022e-159	21	DIRAS2	2.58256	1.2859e-39	21	MAP1B	2.23735	7.01478e-248	21	CUX2
2.97957	0	21	TNS3	2.79251	0	21	GALNTL6	1.98357	1.09407e-137	21	CRYM	2.15964	1.20855e-38	21	NRGN	2.32841	7.60384e-245	21	KCNQ3
2.90835	0	21	SH3D19	2.55392	0	21	NRXN3	3.72863	2.39574e-134	21	TSHZ2	2.54676	1.58149e-37	21	ATP1A1	1.60387	8.60064e-240	21	SEZ6
2.6966	0	21	SGCD	2.51137	0	21	NETO1	2.74582	6.16655e-134	21	TRHDE	2.4982	2.57787e-36	21	SERINC1	2.40441	6.22672e-236	21	DOK6
2.63984	0	21	GALNT13	2.35896	0	21	CACNA2D3	1.87245	1.2206e-121	21	DPY19L1	1.91958	2.44397e-35	21	GAPDH	1.71436	1.40152e-224	21	NKAIN1
2.62509	0	21	EPN2	2.34012	0	21	ST6GALNAC5	2.41489	4.72933e-109	21	CLSTN2	2.48564	3.28973e-35	21	NEFM	2.33157	9.75879e-219	21	UNC5D
2.61836	0	21	PDE4B	2.27281	0	21	NPAS3	2.19901	6.83496e-103	21	CPNE4	2.10551	3.4235e-35	21	CHN1	2.24173	1.15202e-215	21	MLLT3
2.54236	0	21	LRRC4C	2.26438	0	21	ASTN2	1.88822	3.17694e-102	21	RANBP17	2.08072	4.75801e-35	21	CALM3	1.88199	3.77616e-208	21	LRP8
2.54145	0	21	MEGF11	2.24532	0	21	NXPH1	2.1357	5.44769e-101	21	GHR	1.89647	5.94926e-35	21	HSP90AB1	1.6424	1.88039e-207	21	AUTS2
2.48135	0	21	MMP16	2.24226	0	21	RELN	1.99696	4.12252e-97	21	KCNT2	2.43658	3.26915e-33	21	THY1	2.09309	3.50236e-205	21	GRAMD1B
2.46666	0	21	CDH20	2.23072	0	21	SYNPR	2.7208	3.50392e-95	21	OLFM3	2.07044	4.26996e-33	21	TUBB2A	2.03834	3.83068e-198	21	LRRC7
2.45373	0	21	MAML2	2.16309	0	21	LINC01322	2.77127	1.89918e-91	21	AC090568.2	2.11761	8.82435e-33	21	PSAP	2.1739	8.27915e-194	21	ELMO1
2.43565	0	21	OPCML	2.11951	0	21	GRIK2	2.37494	2.66671e-91	21	TOX	2.47055	1.06156e-32	21	ENC1	1.5157	4.65445e-188	21	MIAT
2.41566	0	21	KIF13A	2.06142	0	21	STXBP6	2.62372	4.25175e-88	21	HTR2C	1.83222	3.13998e-32	21	CAMK2A	1.71759	2.20457e-186	21	CASC15
2.3795	0	21	BRINP3	2.05076	0	21	CDH9	2.10876	3.40447e-86	21	NELL1	1.91144	4.34616e-32	21	VSNL1	1.79355	1.39311e-183	21	SLC22A23
2.29789	0	21	MDGA2	1.98068	0	21	PTPRM	1.80423	1.2228e-83	21	LINC00937	2.09693	6.62594e-32	21	GABRA1	1.92367	5.63498e-180	21	FRMD4B
2.25967	0	21	CHST11	1.95833	0	21	KLHL5	3.54149	8.95786e-83	21	ZNF385D	1.84735	7.79319e-32	21	APLP2	1.57431	6.28167e-180	21	ROBO2
2.2556	0	21	EPB41L2	1.95673	0	21	WLS	2.48868	4.28925e-81	21	MYRIP	1.87818	1.59872e-31	21	RGS4	1.6834	3.26483e-179	21	EPHA3
2.24119	0	21	LINC00511	1.91181	0	21	CNTNAP2	2.25072	1.78545e-77	21	LINGO2	1.87938	4.32889e-31	21	SNAP25	1.39892	3.67499e-176	21	DISP3
2.20914	0	21	KAT2B	1.83677	0	21	TENM3	1.9433	2.82104e-77	21	PRR16	1.93595	5.19681e-31	21	RTN1	1.53816	1.15194e-173	21	SRRM4
2.19067	0	21	DOCK10	1.83479	0	21	TENM2	1.97846	1.19466e-71	21	KCNB2	2.1446	7.72592e-31	21	CALY	1.7263	3.15075e-171	21	PLCB1
2.18786	0	21	GRID2	1.80016	0	21	SLC35F3	2.68958	2.31667e-71	21	CDH18	1.9498	1.1975e-30	21	TUBA1B	1.67859	3.76693e-171	21	HECW1
2.18743	0	21	DPP6	1.78906	0	21	PLCH1	1.81724	3.89815e-71	21	FSTL5	1.96189	1.77476e-30	21	CHGA	1.73306	1.93197e-170	21	LINC01122
2.17977	0	21	XYLT1	1.77191	0	21	ADCY8	1.87077	6.5299e-70	21	GRM8	2.03483	3.00956e-30	21	RTN3	1.53932	1.66166e-160	21	SLC24A2
2.14796	0	21	SCN1A	1.72943	0	21	MARCH11	2.79738	3.08347e-69	21	ASIC2	2.28666	5.0887e-29	21	CLU	2.07675	5.94164e-159	21	NRG1
2.14056	0	21	SOX6	1.71846	0	21	DPP6	2.15703	3.10263e-69	21	HS3ST4	1.93634	5.82206e-29	21	ENO2	1.67904	1.17261e-158	21	PTPRD
2.13418	0	21	ZCCHC24	1.71734	0	21	PAWR	2.24918	3.36768e-69	21	DCLK1	2.03163	1.23907e-28	21	PKM	1.49776	7.82754e-157	21	SOX11
2.11764	0	21	LRP1B	1.71424	0	21	XKR4	2.24457	6.05775e-67	21	ADAMTSL1	2.19959	1.89764e-27	21	TSPAN7	1.59459	2.243e-153	21	PLXNA2
2.0933	0	21	APBB2	1.69817	0	21	PTCHD4	1.79567	6.40083e-67	21	SLC44A5	2.02547	3.66997e-27	21	PRNP	1.57406	9.20273e-151	21	NTM
2.07718	0	21	CSMD1	1.68145	0	21	PAM	2.441	1.31109e-65	21	KHDRBS2	2.01404	4.7243e-27	21	DKK3	1.54506	2.65589e-147	21	TENM4
2.06563	0	21	PTPRZ1	1.63825	0	21	TIAM1	1.8437	2.88985e-65	21	SDK1	1.85548	5.16873e-27	21	SARAF	1.81645	1.09113e-146	21	EML6
2.05111	0	21	POLR2F	1.62918	0	21	SOX6	1.94356	6.50449e-65	21	LDB2	2.04304	2.04396e-26	21	STMN2	1.57935	4.78577e-145	21	PLXNA4
2.04917	0	21	KCND2	1.61701	0	21	MAN1A1	1.82859	1.46002e-63	21	BASP1	1.82618	3.3169e-26	21	ITM2C	1.67483	1.10274e-142	21	EPHA5
2.04155	0	21	TCF7L2	1.6059	0	21	KCNC2	1.91125	4.81881e-62	21	MGAT4C	2.01227	1.27778e-25	21	PCSK1N	1.3844	3.2356e-142	21	SETD7
2.02228	0	21	UST	1.58823	0	21	PTPRT	1.9599	6.49237e-62	21	EML6	1.94458	3.14728e-25	21	FAIM2	1.39778	4.06766e-141	21	PPFIA2
2.00405	0	21	COL20A1	1.57073	0	21	TRPC6	2.16662	3.65163e-60	21	CNTN4	2.01733	2.47388e-24	21	CCK	1.5898	7.55993e-139	21	GPR39
1.98549	0	21	SIRT2	1.54756	0	21	GAD1	1.84504	2.58023e-58	21	GABRG3	2.17667	2.43913e-23	21	ATP1B1	1.43278	2.11079e-131	21	CLVS1
1.98119	0	21	SMOC1	1.5349	0	21	AC027288.3	1.92912	2.12202e-56	21	CADPS	2.05057	5.12165e-23	21	TMSB10	1.46124	2.71069e-128	21	AFF2
1.97912	0	21	NTN1	1.50748	0	21	RGS6	2.20401	5.11396e-56	21	DAB1	2.06924	7.85371e-23	21	CLSTN1	1.49893	2.17638e-127	21	ZNF804A
1.96256	0	21	KANK1	1.50559	0	21	UNC13C	1.98032	1.42228e-55	21	ERC2	1.88496	1.71384e-22	21	LMO4	1.37563	3.20202e-127	21	PAK5
1.95733	0	21	DSCAM	1.48876	0	21	SNRPN	1.96738	6.6203e-54	21	MDGA2	1.88884	1.75517e-22	21	TMEM59L	1.5898	1.56299e-120	21	SYT1
1.95254	0	21	SULF2	1.48022	0	21	OXR1	1.89503	5.17092e-53	21	OXR1	2.00279	6.18169e-20	21	BSG	1.37939	3.667e-100	21	ZNF423
1.92875	0	21	NOVA1	1.47385	0	21	LHFPL3	2.06421	1.34862e-51	21	NEGR1	1.8495	9.64694e-20	21	YWHAG	1.53964	1.4571e-98	21	SH3RF3
1.88645	0	21	SLC2A13	1.46768	0	21	SPATS2L	1.8472	2.10191e-49	21	SNTG1	1.93478	4.87929e-19	21	CREG2	1.49254	4.42138e-92	21	FAM155A
1.88401	5.04393e-303	21	PPP1R16B	1.46401	0	21	FGF14	1.8768	1.84322e-48	21	SYT1	1.82437	2.10683e-16	21	SLC22A17	1.38796	3.33048e-78	21	KHDRBS2
4.15254	0	22	HS3ST4	3.59678	0	22	HS3ST4	4.30815	0	22	CLDN5	2.45831	0	22	LINC02196	1.34548	0	22	CELF4
3.48601	0	22	CDH18	2.92408	0	22	FAM160A1	2.82978	0	22	LEF1	1.86437	4.54907e-140	22	LINC02232	1.88477	7.61476e-264	22	ZNF536
3.29161	0	22	TRPM3	2.76874	0	22	CDH18	2.81828	0	22	ITIH5	1.33096	1.71173e-139	22	TNNT2	1.26702	2.76707e-245	22	CNTNAP4
2.97517	0	22	SORCS1	2.60761	0	22	ZFHX3	2.47681	5.98927e-277	22	CFH	2.22601	4.78529e-131	22	AC016687.2	1.00202	8.10088e-242	22	GAD2
2.77179	0	22	GAS7	2.5287	0	22	TRPM3	3.45751	2.28213e-234	22	COBLL1	2.5222	3.06258e-130	22	IL1RAPL2	1.20059	9.93841e-241	22	ST8SIA5
2.74309	0	22	KIAA1217	2.49213	0	22	DLC1	2.60842	2.64102e-175	22	DCN	1.71694	7.60276e-111	22	HS3ST2	2.28369	1.56745e-233	22	DLX6-AS1
2.69999	0	22	LINGO2	2.43479	0	22	SLIT3	3.21005	1.11667e-129	22	ARHGAP29	1.82273	3.15096e-106	22	RXFP1	1.07207	2.45326e-184	22	RIPOR2
2.60507	0	22	FAM160A1	2.3969	0	22	ASTN2	2.53106	1.32062e-124	22	ADGRF5	1.61401	2.53486e-96	22	DACH1	1.35418	1.16136e-182	22	NMNAT2
2.59306	0	22	TLE4	2.33406	0	22	KIAA1217	3.1201	1.72164e-117	22	EPAS1	1.83038	1.1468e-91	22	FOXP2	1.04189	3.83686e-176	22	GAD1
2.5043	0	22	DLC1	2.2216	0	22	TLE4	4.56508	3.88787e-92	22	ADAMTS9	2.45649	2.07829e-88	22	TOX	2.71738	2.09164e-168	22	NRXN3
2.41004	0	22	DPP10	2.12939	0	22	GAS7	2.49025	1.60764e-83	22	IGFBP7	1.70122	1.45692e-86	22	KCNH5	1.4136	1.65539e-167	22	MYT1L
2.36097	0	22	GABRG3	2.12354	0	22	GSG1L	4.40896	3.13989e-78	22	FLT1	1.90973	4.55907e-85	22	CPNE4	1.79372	1.15703e-148	22	CCSER1
2.35131	0	22	GRIK3	2.07919	0	22	NPAS2	2.78166	5.7159e-78	22	NID1	1.98375	1.83158e-81	22	RORB	1.03261	9.16406e-145	22	SRRM4
2.33714	0	22	KHDRBS3	2.06649	0	22	PRKG1	3.23333	3.0813e-67	22	ATP10A	2.04167	5.9643e-81	22	PDZRN4	1.08511	4.01168e-138	22	CACNA1B
2.30099	0	22	ASTN2	2.02001	0	22	LMO3	2.5196	2.97498e-64	22	HLA-E	1.67925	6.68989e-81	22	EPHA3	1.77315	9.88326e-137	22	GRIA1
2.2675	0	22	LMO3	1.91918	0	22	GRIK3	2.79757	3.94989e-64	22	PECAM1	1.57224	2.30682e-73	22	AC019211.1	1.24452	1.74995e-136	22	DLGAP2
2.25145	0	22	PDE1A	1.87555	0	22	LINGO2	2.82011	8.49368e-58	22	COL4A2	2.0922	1.06574e-69	22	TSHZ2	1.48095	8.35763e-120	22	ATRNL1
2.22997	0	22	ZFPM2	1.86809	0	22	MLIP	2.51931	4.0072e-54	22	RBPMS	1.7124	3.77638e-67	22	CLSTN2	1.24426	1.57857e-117	22	THRB
2.21146	0	22	MDGA2	1.8275	0	22	EPB41L4A	2.92685	2.63056e-48	22	PDGFRB	1.33206	1.06618e-66	22	AC067956.1	1.01862	1.07473e-114	22	RIMS2
2.20035	0	22	SLIT3	1.79474	0	22	CLSTN2	2.64682	8.29164e-47	22	AC092957.1	1.79346	5.87316e-62	22	DCC	1.16214	1.44062e-111	22	HIVEP3
2.19135	0	22	UNC13C	1.76719	0	22	UNC13C	2.69601	1.14397e-42	22	PODXL	1.41003	4.4412e-58	22	CCDC85A	1.56395	3.69974e-111	22	PDE4D
2.12965	0	22	PDZD2	1.73146	0	22	STARD13	3.42744	2.74417e-42	22	VWF	1.47791	2.07902e-56	22	POU6F2	2.35264	1.48744e-107	22	ADARB2
2.11961	0	22	EFNA5	1.7076	0	22	ST18	2.86452	9.14143e-40	22	EGFL7	1.32364	5.15661e-56	22	SLIT1	1.64417	3.21034e-107	22	RUNX1T1
2.05136	0	22	NLGN1	1.69897	0	22	NGEF	2.49928	1.54741e-39	22	COLEC12	1.21653	5.92492e-54	22	RARB	2.23877	9.5239e-106	22	ERBB4
1.98637	0	22	CALN1	1.67712	0	22	TMEM178A	2.9562	6.76796e-38	22	TIMP3	1.33427	8.81501e-54	22	CCDC3	1.24506	2.43252e-101	22	PTPRN2
1.96715	0	22	KLHL1	1.65292	0	22	CDH10	2.62282	9.34241e-35	22	EBF1	1.86185	2.06192e-53	22	FAM19A2	1.182	1.65168e-95	22	PDE4DIP
1.96514	0	22	DOCK9	1.64899	0	22	SORCS1	2.54298	2.22699e-31	22	RBMS3	1.46537	2.16183e-52	22	KCNB2	1.03052	3.73536e-94	22	ERC2
1.94561	0	22	KCNMA1	1.61977	0	22	POU6F2	2.87595	2.81887e-30	22	ABCB1	1.52145	3.12174e-52	22	PCLO	1.21173	6.67824e-90	22	MSRA
1.92561	0	22	MLIP	1.60922	0	22	BRINP3	2.45051	4.33197e-30	22	PTPRG	1.39237	3.54278e-49	22	FSTL4	1.34477	1.044e-89	22	SLAIN1
1.92126	0	22	NPAS2	1.59953	0	22	COL12A1	2.75863	1.94774e-27	22	LHFPL6	1.32164	1.37684e-47	22	EPHA5	1.7452	3.21011e-89	22	PDZRN3
1.91324	0	22	ZNF385D	1.58707	0	22	NR4A2	2.51713	3.40921e-27	22	PDZRN3	1.42756	1.85594e-47	22	CREG2	1.16187	1.18568e-87	22	FAM19A2
1.90896	0	22	CDH10	1.57902	0	22	KHDRBS3	2.51082	3.42612e-22	22	THSD4	1.48674	2.76139e-47	22	UNC5D	1.07928	8.62573e-87	22	SYT1
1.89519	0	22	MTUS2	1.57697	0	22	GABRG3	2.46323	1.5183e-21	22	BACE2	1.51733	4.56789e-47	22	CTNNA2	0.958616	1.98044e-86	22	SHTN1
1.89248	0	22	POU6F2	1.56258	0	22	CACNB2	2.45046	2.60864e-21	22	TACC1	1.40709	4.26205e-46	22	NELL2	0.984794	4.80892e-83	22	XKR4
1.8434	0	22	CACNB2	1.52466	0	22	PDE1A	2.49606	5.01974e-21	22	ZEB1	1.49763	3.32447e-45	22	KHDRBS2	1.00635	1.6795e-80	22	KIAA1211
1.84047	0	22	CNTNAP5	1.51279	0	22	AC004158.1	2.67015	1.03264e-20	22	USP53	1.52163	3.96498e-45	22	KCNQ5	1.05173	3.79343e-79	22	CUX2
1.83888	0	22	OPCML	1.50769	0	22	GARNL3	3.08195	1.89231e-19	22	PLEKHG1	1.22382	6.25001e-45	22	FAM189A1	0.965521	1.73122e-77	22	ZEB2
1.83643	0	22	OSBPL10	1.50401	0	22	MTUS2	2.41788	6.15184e-19	22	EPS8	1.313	6.79602e-44	22	CCK	1.64145	1.75021e-76	22	CNTNAP2
1.82481	0	22	RGS6	1.49317	0	22	GNAL	2.44078	1.70513e-17	22	ANO2	1.41068	1.23965e-43	22	ZNF385B	0.995863	2.91169e-74	22	GRIN2B
1.82323	0	22	GNAL	1.4905	0	22	NLGN1	2.96186	9.88586e-16	22	AKAP12	1.57991	2.64624e-43	22	AC090568.2	1.45904	1.1391e-72	22	TENM2
1.79604	0	22	EPB41L4A	1.47534	0	22	KCNAB1	2.5525	4.63491e-14	22	MECOM	1.26652	1.33258e-42	22	GABRG3	1.21931	1.37518e-70	22	MEF2C
1.793	0	22	SLC35F3	1.47239	0	22	DOCK9	2.86168	1.23564e-13	22	SLC2A3	1.30392	7.7876e-41	22	NRGN	1.51448	7.84353e-65	22	NKAIN2
1.79023	0	22	HS3ST5	1.44056	0	22	OSBPL10	2.53919	2.88772e-13	22	ATP1A2	1.27979	1.57709e-40	22	ADGRL2	1.27473	2.32273e-59	22	NXPH1
1.77601	0	22	RGS7	1.41799	0	22	PLEKHA5	3.10502	1.06059e-12	22	LAMA2	1.44836	1.46752e-39	22	RALYL	0.984726	6.79361e-58	22	MOB3B
1.77228	0	22	CHRM3	1.41446	0	22	ZFPM2	2.46353	1.84094e-08	22	BSG	1.4557	1.89471e-37	22	LINC01725	1.13253	2.58943e-55	22	CNTN5
1.77206	0	22	ADAMTSL1	1.40432	0	22	DPP10	2.55028	9.59363e-08	22	ABCA9	1.23714	2.85823e-36	22	PCDH10	0.986626	6.79812e-51	22	FRMPD4
1.76018	0	22	PCSK5	1.40017	0	22	LRMDA	2.7013	6.17775e-07	22	ELOVL7	1.21855	6.72806e-30	22	KCNIP4	0.936309	2.86001e-49	22	EPHA6
1.75809	0	22	TMEM178A	1.39978	0	22	TSHZ3	2.68796	0.000100567	22	GALNT18	1.20856	1.28078e-28	22	STXBP5-AS1	0.940857	4.15068e-49	22	GRIA4
1.75713	0	22	ZFHX3	1.37525	0	22	HCRTR2	4.06308	0.00930024	22	CEMIP	1.65216	1.26569e-21	22	AC109466.1	0.989456	7.59958e-33	22	RBFOX1
1.74734	0	22	CACNA2D3	1.35624	0	22	RAPGEF5	2.57642	1	22	TSHZ2	1.22604	1.66232e-16	22	AC008415.1	0.923819	7.9402e-25	22	GRM7
3.16317	0	23	HS3ST4	3.87021	0	23	LHFPL3	1.46028	1.11482e-18	23	OPALIN	3.99709	0	23	HTR2C	3.00134	0	23	CFAP54
2.49813	0	23	SORCS1	3.86712	0	23	PCDH15	1.38345	1.29637e-18	23	LINC00844	3.11296	1.01414e-257	23	IFNG-AS1	2.66424	0	23	CFAP299
2.49293	0	23	TLE4	3.07719	0	23	SEMA5A	1.28394	4.50118e-17	23	HHIP	1.74957	5.68344e-255	23	FER1L6-AS2	2.62903	0	23	DNAH9
2.28407	0	23	RGS6	2.76391	0	23	MAML2	1.41236	7.63926e-17	23	PALM2	1.67729	2.13699e-197	23	SAMD3	2.59003	0	23	DNAH7
2.26439	0	23	CDH18	2.7572	0	23	EPN2	1.61127	9.2712e-17	23	PLP1	1.96576	2.83912e-153	23	NXPH2	2.48988	0	23	ARMC3
2.26266	0	23	TRPM3	2.66699	0	23	CA10	1.21671	2.51361e-16	23	ERMN	2.02671	2.81773e-129	23	TLL1	2.42478	0	23	CFAP47
2.12765	0	23	GRIK3	2.57706	0	23	SMOC1	1.40938	4.59915e-16	23	RHOU	2.86641	4.42248e-120	23	ITGA8	2.32642	0	23	DNAH11
2.08696	0	23	GAS7	2.51446	0	23	SOX6	1.43713	5.0211e-16	23	CNP	2.42558	5.36434e-119	23	NPSR1	2.25706	0	23	VWA3A
2.06995	0	23	PEX5L	2.48648	0	23	TNS3	1.16163	5.1059e-16	23	LPAR1	2.19062	3.97047e-105	23	PCP4	2.25384	0	23	CFAP43
1.87202	0	23	PDE1A	2.48425	0	23	CHST11	1.10585	2.51863e-15	23	PLLP	1.80438	7.93714e-101	23	SEMA3E	2.21015	0	23	DNAH6
1.84989	0	23	LMO3	2.48233	0	23	KAT2B	1.21653	9.14129e-15	23	MAL	1.86663	4.17757e-96	23	CHRM2	2.05295	0	23	LRRC9
1.82467	0	23	ZNF385D	2.45317	0	23	SH3D19	1.35898	9.96884e-15	23	NKX6-2	2.5868	8.59155e-96	23	LINC01811	2.03169	0	23	DNAH12
1.76272	0	23	EFNA5	2.40796	0	23	LINC00511	1.35385	1.72816e-14	23	TMEM144	1.80545	6.17545e-93	23	BCL11B	1.90544	0	23	SPATA17
1.7548	0	23	MDGA2	2.40159	0	23	KIF13A	1.28084	2.4166e-14	23	CLMN	2.06662	2.98916e-92	23	CDH6	1.8062	0	23	NEK5
1.74118	0	23	DLC1	2.38406	0	23	TNR	1.07567	3.05637e-13	23	CDH19	1.67968	2.0903e-89	23	SPHKAP	1.72998	0	23	ZBBX
1.72451	0	23	KLHL1	2.33513	0	23	MEGF11	1.15926	3.19817e-13	23	CD9	2.27194	1.75082e-88	23	CRYM	1.7162	0	23	DTHD1
1.72062	0	23	KHDRBS3	2.31187	0	23	PDE4B	1.28001	5.23208e-13	23	LINC01608	3.25508	2.56095e-88	23	TSHZ2	1.71351	0	23	KIAA2012
1.70997	0	23	ADAMTSL1	2.30694	0	23	XYLT1	1.2359	6.3812e-13	23	AL359091.1	2.25067	2.23298e-86	23	VWC2L	1.71219	0	23	CFAP46
1.67308	0	23	LINGO2	2.25043	0	23	CDH20	1.0857	6.13961e-12	23	MYRF	2.23365	1.90332e-80	23	GRM8	1.70257	0	23	CFAP61
1.66107	0	23	OPCML	2.20756	0	23	KANK1	1.22596	7.88877e-12	23	MAG	2.2921	6.53255e-73	23	TRMT9B	1.66774	0	23	ADGB
1.65408	0	23	PDZD2	2.19077	0	23	SGCD	1.14434	8.23187e-12	23	FA2H	3.52258	2.84923e-70	23	ZNF385D	1.57633	0	23	TCTEX1D1
1.65366	0	23	GABRG3	2.16207	0	23	ZEB1	1.11599	3.06357e-11	23	LINC00639	1.9231	1.7892e-62	23	GHR	1.55319	0	23	FHAD1
1.60818	0	23	RYR2	2.14666	0	23	DISC1	1.13102	4.09766e-11	23	PPP2R2B	1.97338	1.05103e-61	23	COL12A1	1.54096	0	23	TEKT1
1.60144	0	23	ASTN2	2.12666	0	23	ZCCHC24	1.09596	4.76834e-11	23	NFASC	1.8881	3.55969e-55	23	LINC00937	1.4697	0	23	DNAAF1
1.59893	0	23	KCNMA1	2.12411	0	23	TCF7L2	1.12753	5.02741e-11	23	SIK3	1.55739	6.03742e-54	23	C8orf34	2.17631	8.28059e-298	23	LRRIQ1
1.59491	0	23	IGSF21	2.10867	0	23	MMP16	1.1342	6.56124e-11	23	TTLL7	2.01831	1.99217e-51	23	PRR16	1.78309	1.76655e-289	23	SPAG17
1.5777	0	23	KIAA1217	2.10422	0	23	MAP3K1	1.17683	7.05525e-11	23	CREB5	2.06377	1.36819e-50	23	HS3ST4	1.47391	8.00554e-264	23	CCDC173
1.55159	0	23	LRP1B	2.10228	0	23	BRINP3	1.08836	7.26162e-11	23	KCNH8	1.56276	5.47981e-48	23	SEMA5B	1.52531	8.77661e-238	23	CFAP70
1.54126	0	23	ZNF385B	2.10199	0	23	PTPRZ1	1.14564	7.64545e-11	23	RNASE1	1.98207	7.33238e-48	23	CPNE4	2.06636	2.78728e-236	23	DCDC1
1.50994	0	23	CLSTN2	2.08276	0	23	SPATA6	1.07153	2.32499e-10	23	EDIL3	2.16137	2.57707e-46	23	DIRAS2	1.78933	1.63703e-233	23	FRMPD2
1.48171	0	23	RALYL	2.05275	0	23	DOCK10	1.11091	3.6318e-10	23	PHLDB1	1.83263	2.98404e-43	23	TRHDE	1.46594	3.52525e-231	23	RPGR
1.47524	0	23	UNC13C	2.04037	0	23	MYT1	1.49125	4.51714e-10	23	FTH1	2.67032	1.43254e-42	23	ASIC2	1.45644	4.48385e-226	23	SPAG1
1.45728	0	23	KAZN	2.02895	0	23	GALNT13	1.28869	6.7545e-10	23	LAMP2	1.61907	2.81239e-42	23	SORCS2	1.57053	5.73296e-223	23	WDR78
1.4489	0	23	CNTNAP5	1.9958	0	23	CHD7	1.09424	9.02331e-10	23	KLHL32	1.73474	5.19332e-42	23	DPY19L1	2.16158	9.26305e-219	23	PACRG
1.44807	0	23	ADCY1	1.98872	0	23	AGAP1	1.17494	1.02141e-09	23	LAMA2	1.53243	1.82255e-39	23	LUZP2	2.05807	2.57143e-211	23	CFAP44
1.442	0	23	CRYM	1.98007	0	23	PEAK1	1.13922	1.14474e-09	23	MBP	1.70875	1.98166e-39	23	RANBP17	2.3091	1.29407e-199	23	C8orf34
1.43473	0	23	GRM5	1.98003	0	23	GPC5	1.12626	1.2836e-09	23	CLDND1	1.83003	1.08688e-38	23	AC090568.2	1.50379	3.06361e-182	23	SPEF2
1.433	0	23	NLGN1	1.96354	0	23	KCND2	1.10306	3.05469e-09	23	PLA2G16	1.7035	5.4501e-37	23	OLFM3	1.77745	3.5162e-182	23	WDR49
1.42102	0	23	C8orf34	1.9624	0	23	ARHGAP42	1.13734	3.35088e-09	23	CTNNA3	1.63722	1.9309e-36	23	PLXNA4	1.75779	1.85048e-172	23	CCDC30
1.40602	0	23	TSHZ3	1.95916	0	23	HIP1	1.12801	3.64991e-09	23	PIP4K2A	1.76012	3.85355e-36	23	ZNF385B	2.26599	3.90952e-169	23	AGBL4
1.40259	0	23	DPP10	1.86748	0	23	SULF2	1.10226	7.56096e-09	23	SVEP1	1.73049	7.53473e-36	23	KCNT2	1.80779	5.16864e-169	23	NEK11
1.38814	0	23	ZFPM2	1.86632	0	23	TMEM132D	1.093	2.06506e-08	23	PRR18	1.81894	1.23733e-35	23	TOX	2.10517	3.79096e-164	23	TMEM232
1.38142	0	23	FAM160A1	1.86472	0	23	TMEM132C	1.12334	2.96689e-08	23	CNTN2	1.63221	4.35162e-34	23	CLSTN2	1.82008	1.93675e-155	23	GLIS3
1.3804	0	23	RGS7	1.85785	0	23	DGKG	1.14597	8.63444e-08	23	MIR181A1HG	1.70296	3.24004e-33	23	MYRIP	1.93553	2.59058e-147	23	HYDIN
1.37804	0	23	LDB2	1.85262	0	23	COL9A1	1.12703	3.8344e-07	23	ZEB2	1.53983	5.79902e-33	23	CDH8	1.97775	2.90127e-147	23	LINC00907
1.37028	0	23	SLC35F3	1.84018	0	23	QKI	1.30267	4.23162e-07	23	CRYAB	1.6278	2.92201e-32	23	KCNB2	1.9088	4.14967e-145	23	LINC00609
1.36817	0	23	FOXP2	1.83882	0	23	NTN1	1.12702	5.65327e-06	23	TUBA1A	1.57066	8.12543e-32	23	PCDH11Y	1.67672	3.87837e-142	23	NEBL
1.33258	0	23	OLFM3	1.82854	0	23	COL20A1	1.11107	0.000182118	23	TMEFF2	1.63075	4.64101e-31	23	ADAMTSL1	1.47174	1.36385e-126	23	CEP126
1.32816	0	23	RYR3	1.81825	0	23	AC004852.2	1.10137	0.000292901	23	SUN2	1.61198	7.88254e-28	23	DAB1	1.50023	2.38389e-116	23	GRIN2A
1.76768	6.20782e-234	23	ASIC2	2.04374	6.39357e-252	23	AC007402.1	1.08573	0.00164163	23	AC006059.1	1.55522	6.50145e-26	23	EML6	1.51448	8.84333e-109	23	WWC1
2.27473	0	24	DAB1	3.27308	0	24	DIAPH3	3.50261	0	24	CFAP157	2.01062	0	24	Z93403.1	1.58134	2.99032e-104	24	SPON1
2.11555	0	24	CDH13	3.18437	0	24	APOLD1	3.27106	0	24	DTHD1	1.81121	0	24	AC099673.1	1.50028	7.12111e-87	24	GINS3
2.08693	0	24	MCTP1	2.97557	0	24	AC016205.1	3.21562	0	24	ADGB	2.25615	4.96714e-289	24	AC099520.1	1.34097	2.62787e-84	24	LRIG1
2.07635	0	24	SATB2	2.74869	0	24	LINC01965	2.75908	0	24	CFAP73	2.07839	1.08683e-261	24	LINC02267	1.50032	3.21177e-81	24	RGMA
1.95796	0	24	CCBE1	2.53416	0	24	CENPF	2.56079	2.71152e-184	24	COL8A1	1.80938	2.08529e-241	24	AL138720.1	1.337	1.33945e-77	24	RFX4
1.9203	0	24	PLXNA4	2.44601	0	24	GLI3	2.67515	3.15542e-166	24	CFAP52	1.80437	3.38876e-239	24	OTX2-AS1	1.13002	1.67585e-76	24	SPARCL1
1.86268	0	24	HS6ST3	2.37027	0	24	TMEM132D	2.78601	6.59619e-162	24	MYLK3	1.86123	5.68579e-238	24	LINC02511	1.00895	1.64929e-72	24	NRG3
1.85895	0	24	KIF26B	2.2981	0	24	MMS22L	2.96183	2.98319e-160	24	FRMPD2	2.0993	6.37387e-229	24	EMCN	1.26761	3.37069e-66	24	AQP4
1.81841	0	24	STK32B	2.29692	0	24	BRIP1	2.56208	6.18609e-156	24	TCTEX1D1	1.88092	7.34959e-216	24	AC096719.1	1.46421	4.18613e-66	24	OGFRL1
1.81286	0	24	CDH4	2.25704	0	24	SYNE2	3.67449	1.11452e-150	24	SPAG17	2.14544	1.03153e-195	24	AC068633.1	1.13915	2.50692e-65	24	GLIS3
1.77442	0	24	SNTG2	2.23904	0	24	ADGRV1	2.91764	1.34732e-143	24	DNAAF1	2.15952	7.10362e-190	24	CNBD1	1.14941	5.94604e-65	24	GFAP
1.73833	0	24	ITPR1	2.21391	0	24	NUSAP1	3.28587	9.38692e-142	24	LMNTD1	1.82912	6.34828e-181	24	TARID	1.29475	3.26968e-64	24	GRAMD2B
1.73322	0	24	SLC44A5	2.19642	0	24	TOP2A	3.52758	1.11937e-140	24	WDR49	1.85065	5.6407e-172	24	XACT	1.2652	1.58906e-63	24	RNF219-AS1
1.68813	0	24	RBFOX1	2.18762	0	24	PRDM16	3.63554	2.91877e-140	24	DNAH11	2.21452	3.0177e-171	24	AC016766.1	1.06571	1.67389e-62	24	PITPNC1
1.68546	0	24	NKAIN2	2.18078	0	24	LTBP1	3.49028	8.35403e-136	24	CFAP47	1.9652	3.54823e-148	24	AC009975.1	1.07237	2.59136e-62	24	ADCY8
1.63089	0	24	CUX2	2.12951	0	24	SMC4	3.0843	2.34168e-133	24	DNAH5	2.01926	8.1312e-144	24	BANK1	1.53168	4.36765e-62	24	IGFBP5
1.589	0	24	FAM19A1	2.11424	0	24	GLI2	3.39415	9.39493e-131	24	CAPS	2.25931	8.16641e-144	24	LINC02240	1.18119	2.82653e-60	24	DCLK2
1.51068	0	24	NCALD	2.10891	0	24	ASPM	3.45215	2.51523e-127	24	ARMC3	2.08681	1.08983e-142	24	CCDC26	0.906784	1.3467e-58	24	LINC00609
1.43724	0	24	LIMCH1	2.09206	0	24	KNL1	2.96131	1.37099e-110	24	DNAH12	1.82744	1.27612e-142	24	ERVMER61-1	0.976109	5.51684e-57	24	SLC7A11
1.43625	0	24	DOK5	2.09101	0	24	ZEB1	4.60408	2.97549e-108	24	CFAP299	3.1829	4.49408e-142	24	EYS	1.41086	8.89749e-57	24	AC002429.2
1.43608	0	24	DLGAP2	2.0871	0	24	KIF15	2.71393	5.74256e-106	24	SPATA17	2.41631	3.63939e-136	24	USH2A	1.38423	1.19757e-55	24	GPC5
1.42177	0	24	TMOD1	2.04157	0	24	NKAIN3	2.73602	3.15636e-105	24	NEK5	1.86321	1.03693e-131	24	MYO3B	1.33074	1.30999e-55	24	AQP4-AS1
1.40409	0	24	KLHL29	2.02854	0	24	EZH2	3.27352	8.23479e-103	24	VWA3A	1.83082	4.82569e-125	24	LINC00871	1.11664	1.88196e-54	24	ANOS1
1.40146	0	24	TENM4	2.02277	0	24	DLEU2	2.76022	2.84059e-92	24	SGMS2	1.89422	1.99386e-123	24	AC024230.1	1.15903	2.0826e-54	24	FOXO1
1.39757	0	24	EPHA6	2.01362	0	24	LINC01572	2.55195	1.83893e-91	24	KIAA2012	1.82451	1.46102e-116	24	CD36	0.970981	1.03868e-50	24	DTNA
1.39294	0	24	SLC22A23	2.00121	0	24	MKI67	2.68263	1.97183e-85	24	LRRC9	2.31657	1.48281e-106	24	MALRD1	1.08374	6.12886e-50	24	AC091826.2
1.39115	0	24	FAT3	1.98714	0	24	AL589740.1	3.53996	2.61777e-84	24	CFAP43	1.89125	9.45658e-105	24	AC112206.2	1.02835	4.90004e-49	24	SEMA5A
1.38386	0	24	PRSS12	1.96357	0	24	CENPP	2.69887	2.40439e-77	24	PAMR1	1.95545	2.08254e-104	24	LINC01830	0.935491	2.01285e-47	24	ADCY2
1.37352	0	24	CACNA2D1	1.96175	0	24	CENPE	3.16838	2.2752e-76	24	LRRIQ1	2.06097	3.80422e-104	24	LINC01090	0.934841	1.33551e-46	24	ANKFN1
1.26045	0	24	VLDLR-AS1	1.95744	0	24	ATAD2	3.34063	2.59448e-74	24	LINC01088	1.80507	1.63231e-98	24	LINC00534	0.938896	9.77748e-46	24	FAM182B
1.2408	0	24	RAI14	1.94881	0	24	AC091057.6	2.88505	9.78729e-74	24	CFAP46	1.96553	7.26246e-98	24	AC007319.1	0.93899	4.42501e-44	24	ID2
1.19964	0	24	RNF182	1.94381	0	24	BRCA1	2.54644	6.50321e-72	24	TTC6	2.61673	2.83916e-95	24	AC007402.1	1.01578	2.017e-43	24	MGAT4C
1.18159	0	24	CDH11	1.94219	0	24	KIF18B	2.64628	3.75992e-64	24	ZBBX	2.52196	2.85753e-88	24	AC058822.1	0.95366	6.44562e-43	24	CAMK2G
1.14037	0	24	MPPED1	1.92501	0	24	SHROOM3	4.08	1.24101e-62	24	CFAP54	1.92728	2.71592e-84	24	TTC6	0.949334	4.42569e-42	24	ABCA1
1.13592	0	24	NELL2	1.91802	0	24	RAD51B	2.92907	2.26958e-61	24	STK33	2.08074	3.63829e-74	24	AL391117.1	1.04753	5.02923e-41	24	PMP2
1.10032	0	24	KCNK2	1.91027	0	24	MELK	3.43169	4.76321e-61	24	DCDC1	2.27346	1.3637e-70	24	RUNX1	0.885713	1.51404e-40	24	TNIK
1.08862	0	24	LINC01102	1.89085	0	24	GTSE1	4.02903	7.53755e-61	24	DNAH9	1.85722	4.24254e-70	24	CHODL	0.94684	4.91612e-40	24	AHCYL1
1.07882	0	24	DSCAM	1.88706	0	24	NFIA	2.90769	4.63288e-60	24	CFAP44	2.12033	4.77208e-66	24	AGBL1	0.988553	1.2904e-39	24	ARAP2
1.0784	0	24	AFF3	1.86834	0	24	TMTC2	3.43654	5.53864e-51	24	DNAH7	2.02232	1.50617e-55	24	PCAT1	1.04575	3.34291e-38	24	GRIK1
1.05874	0	24	LRRC7	1.82393	0	24	EGFR	2.65813	4.2526e-48	24	SPEF2	1.92723	4.15996e-54	24	AP000311.1	0.939315	3.43364e-38	24	BMPR1B
1.03478	0	24	NDST3	1.82213	0	24	FBXL7	2.90934	5.72314e-48	24	CFAP70	1.95442	6.23613e-54	24	DACH2	0.862272	1.37569e-37	24	SASH1
1.01606	0	24	ARPP21	1.80924	0	24	MIS18BP1	2.70125	5.03985e-46	24	MOK	1.91804	1.63842e-51	24	LINC01470	0.822588	1.10503e-33	24	ECE1
1.05788	1.1743e-302	24	DLG2	1.80618	0	24	FANCI	2.65386	1.38261e-39	24	CASC2	1.87184	1.93244e-44	24	LINC00276	0.929011	6.52645e-33	24	MMD2
1.078	1.78753e-295	24	TMTC1	1.79844	0	24	C21orf58	2.86093	2.5988e-38	24	DNAH6	2.03518	2.31469e-44	24	SUGCT	0.942454	2.2049e-32	24	ARHGAP24
1.1847	7.42915e-295	24	FRMD4B	1.78734	0	24	KIF4A	3.05435	1.16979e-34	24	ULK4	2.58988	3.27875e-40	24	LINC00486	0.840117	1.90728e-31	24	NR3C2
1.27567	2.15172e-292	24	FGF12	1.7656	0	24	PARD3B	2.59042	1.90791e-34	24	CRB1	1.85782	8.30321e-40	24	AL390957.1	1.00206	2.76796e-31	24	MOXD1
1.68443	2.6784e-292	24	IQCJ-SCHIP1	1.76377	0	24	PLCE1	2.83419	9.95574e-32	24	C8orf34	2.31781	6.28021e-39	24	COL19A1	0.879582	3.17128e-28	24	ITGA6
1.18308	1.22381e-289	24	ADGRL2	1.75446	0	24	CNTLN	2.64885	2.30576e-30	24	TMEM232	1.88848	5.59985e-38	24	CFAP299	0.827873	1.11184e-23	24	SLC25A18
1.02081	2.69834e-247	24	DYNC1I1	1.74234	0	24	TPX2	2.91925	2.59398e-29	24	HYDIN	2.15973	5.81439e-38	24	AC113414.1	0.874774	6.5845e-16	24	KCTD1
1.01589	4.78645e-155	24	DPYD	1.74201	0	24	BICC1	2.56418	3.41329e-29	24	AGBL4	1.84349	4.66348e-18	24	TBC1D19	0.864092	4.01231e-07	24	CLSTN2
2.60255	0	25	NXPH1	2.91488	0	25	HS3ST4	3.29549	0	25	SLC5A7	2.26066	0	25	POSTN	1.84196	2.95597e-113	25	AFF3
2.38559	0	25	GRIA4	2.91173	0	25	CDH18	2.41528	1.17684e-148	25	COL6A6	1.74884	1.32046e-175	25	MCTP2	1.76131	7.51454e-104	25	TMEM108
1.94636	0	25	ANGPT2	2.81762	0	25	TRPM3	4.26624	2.47601e-90	25	TRPC3	2.10452	2.72531e-133	25	NR4A2	2.44693	1.64243e-103	25	KIF26B
1.89548	0	25	GRIA1	2.36873	0	25	SORCS1	2.24953	1.21624e-56	25	CD36	1.63853	1.953e-116	25	ATP10A	1.58186	8.27519e-103	25	DLEU2
1.87202	0	25	ERBB4	2.30653	0	25	GAS7	3.21834	5.61894e-47	25	CHRM2	2.00611	1.58112e-105	25	KLHL1	1.36169	1.76976e-94	25	SYNE2
1.84817	0	25	ZNF536	2.18247	0	25	TLE4	2.85114	1.2428e-42	25	AC025809.1	1.91274	1.93048e-104	25	THEMIS	1.10376	2.07472e-94	25	CRHR2
1.58433	0	25	MOB3B	2.16395	0	25	GRIK3	2.4444	1.48253e-42	25	PCDH11Y	2.13663	5.35427e-88	25	NTNG2	2.73394	4.49421e-94	25	TMEM132D
1.49825	0	25	NRXN3	2.12532	0	25	SLC35F3	3.62499	2.14517e-34	25	TACR1	1.81818	1.07018e-85	25	KCNIP2	1.60822	4.43934e-90	25	DAPK2
1.36584	0	25	SLC6A1	2.08521	0	25	FAM160A1	2.709	8.30019e-25	25	SNTG2	1.89754	3.8081e-82	25	GALNT14	1.68029	6.04856e-89	25	LINC01965
1.35757	0	25	GAD1	1.95067	0	25	DPP10	3.81386	5.4063e-20	25	CPNE4	2.17519	9.95616e-72	25	DACH1	1.32362	2.07316e-88	25	SETBP1
1.25176	0	25	GRIP2	1.92273	0	25	DLC1	2.39612	5.67969e-20	25	GRK5	1.77011	2.3159e-68	25	CHRM2	1.24017	4.61857e-86	25	EOMES
1.25171	0	25	RIPOR2	1.80765	0	25	SLIT3	2.47944	7.62595e-20	25	MCC	2.03265	6.35574e-64	25	CNTN6	1.36638	1.46852e-80	25	WSCD1
1.18347	0	25	LHX6	1.74635	0	25	LMO3	3.99945	1.42038e-19	25	CLSTN2	1.75616	4.5117e-55	25	SLC26A4	1.42051	4.23672e-80	25	NEDD4L
1.12069	0	25	GAD2	1.71651	0	25	PDE1A	2.86134	5.43373e-19	25	TSHZ2	3.28088	6.18931e-54	25	SYNPR	1.1895	2.90318e-77	25	ZMIZ1
1.13684	2.20182e-286	25	PLS3	1.6712	0	25	KIAA1217	2.96351	2.2955e-18	25	PLCB4	1.75648	3.6699e-52	25	AFF2	1.26852	6.00256e-74	25	PAK3
1.57182	9.50848e-285	25	AC092691.1	1.64084	0	25	PDZRN4	2.48734	1.09685e-16	25	IQSEC3	3.28895	2.95673e-50	25	ZNF804B	1.34641	1.34038e-73	25	NKAIN3
1.3568	2.07185e-280	25	ST18	1.59319	0	25	ZFHX3	3.03155	2.51397e-16	25	LHFPL6	2.45674	8.06479e-50	25	FRAS1	1.09569	2.43809e-73	25	MAGI1
1.15207	1.35705e-260	25	PDZRN4	1.59305	0	25	PDZD2	2.62763	3.17456e-16	25	PDZRN4	2.33664	2.45127e-48	25	NWD2	1.43299	1.47323e-72	25	NNAT
1.64099	4.24854e-260	25	NRCAM	1.55576	0	25	GSG1L	2.32552	1.3353e-14	25	PPM1E	1.78728	2.1805e-46	25	NPY1R	1.15903	1.08064e-69	25	AL589740.1
1.68736	3.34184e-255	25	DGKB	1.54884	0	25	ZFPM2	2.18363	6.90846e-14	25	SV2C	2.28793	1.66173e-44	25	RGS12	1.21634	2.79536e-67	25	HES6
1.15239	2.23107e-253	25	SOX6	1.50032	0	25	SPHKAP	2.44513	1.87457e-13	25	SLC44A5	2.00962	1.03299e-39	25	AC110023.1	1.06344	1.90365e-66	25	DLL1
1.14264	3.47291e-252	25	MTSS1	1.47422	0	25	ASIC2	2.87953	2.20364e-12	25	RAB3C	1.61841	7.61993e-37	25	RIT2	1.21964	3.58075e-62	25	ZEB1
1.29055	2.01007e-234	25	DACH2	1.46914	0	25	GABRG3	2.51053	3.26395e-12	25	ZMAT4	1.71448	1.00678e-36	25	MAMDC2	1.23691	2.43691e-60	25	CCND2
1.18118	6.97322e-229	25	LSAMP	1.46437	0	25	EPB41L4A	2.40165	3.37615e-12	25	KLHL29	2.01583	2.80487e-36	25	CLSTN2	1.06558	3.27673e-60	25	PSD3
1.21002	4.27589e-228	25	PIP5K1B	1.4622	0	25	MDGA2	2.30095	7.00317e-12	25	CACNB4	1.93692	6.05713e-36	25	SATB2	1.13496	1.40837e-59	25	LRP8
1.11015	6.75117e-224	25	EYA1	1.46084	0	25	ZNF385D	2.48292	3.7811e-11	25	TMTC1	1.94843	4.85856e-33	25	PDZRN4	1.40308	5.4053e-59	25	ACVR2A
1.52401	2.34988e-214	25	KIRREL3	1.45629	0	25	NLGN1	2.71062	6.29004e-11	25	GPR158	1.91971	5.2038e-33	25	CPNE4	1.07855	2.66931e-56	25	CELSR1
1.16377	1.28434e-203	25	CNTNAP4	1.44541	0	25	KCNMA1	2.91381	1.66515e-10	25	TMEM132D	2.33726	5.95096e-33	25	ERC2	1.08682	4.12913e-55	25	TFDP2
0.961457	6.83417e-200	25	CHD7	1.43551	0	25	OSBPL10	2.56128	2.19147e-10	25	CCDC146	2.36803	3.98701e-32	25	KCTD16	1.35581	1.41433e-53	25	DLGAP1
0.994523	1.23356e-196	25	RUNX1T1	1.37555	0	25	CRYM	3.61696	2.83411e-10	25	INPP4B	2.24307	1.14493e-31	25	SORBS2	1.18761	9.32705e-52	25	CDON
0.939717	4.04915e-185	25	MSRA	1.33558	0	25	ST18	2.28191	3.14213e-10	25	EML5	1.72413	2.76507e-31	25	INPP4B	1.2708	1.05364e-51	25	ELAVL2
1.01063	1.21591e-182	25	RAB3IP	1.3298	0	25	UTRN	3.58732	4.60962e-10	25	SGCZ	1.83658	3.15309e-31	25	ARPP19	1.3725	3.38959e-50	25	PRAG1
0.973559	1.46258e-177	25	STXBP5L	1.32347	0	25	CLSTN2	2.59816	5.53651e-10	25	CAMK2D	1.77258	4.33731e-31	25	TRHDE	1.48192	7.41291e-50	25	DSCAML1
1.18284	3.5537e-171	25	THSD7B	1.31453	0	25	TMEM178A	2.22517	6.42336e-10	25	CDH8	1.87429	1.01907e-29	25	CADPS	1.11311	2.01289e-46	25	CDH23
1.145	2.11312e-167	25	TOX	1.31438	0	25	MLIP	2.60831	8.78217e-10	25	SLC2A13	1.73849	1.49746e-28	25	TENM3	1.47238	4.749e-46	25	MAML3
1.12966	1.35829e-163	25	FAM19A2	1.31427	0	25	2022-03-03	3.04451	8.86137e-10	25	EPHA6	1.77373	2.72578e-28	25	AK5	1.05418	3.20812e-44	25	ELMO1
0.977717	9.73521e-148	25	SUB1	1.27304	0	25	PAPPA2	2.96588	9.5148e-10	25	CADPS	1.78077	4.53011e-28	25	TENM4	1.15072	4.18686e-43	25	DACH1
0.946688	6.46119e-146	25	NYAP2	1.27148	0	25	NGEF	3.52331	9.75528e-10	25	ERC2	2.12705	5.20937e-28	25	NRG1	1.22676	7.22138e-43	25	FOXP2
0.993053	9.4054e-139	25	UNC5D	1.26806	0	25	SOBP	2.45724	1.48434e-09	25	RIMS1	1.78517	5.3666e-28	25	ADAM23	1.07491	2.50638e-39	25	SNCAIP
1.05396	2.61058e-135	25	LARGE1	1.26765	0	25	IGSF21	2.72593	1.97001e-09	25	RALYL	2.0276	7.4389e-28	25	KCNIP4	1.08256	6.81585e-38	25	ACTR3B
0.980648	7.93845e-134	25	SDK2	1.26411	0	25	STARD13	2.19649	2.0605e-09	25	PCSK2	1.85714	2.48367e-27	25	TMEM132D	1.05383	2.65046e-36	25	NOL4L
1.05986	1.90373e-121	25	EDIL3	1.25253	0	25	CNTNAP5	2.23918	2.13835e-09	25	ADCY2	1.68032	1.87632e-25	25	ZNF804A	1.06249	3.70967e-36	25	GLI2
1.12395	4.36129e-104	25	LINC00854	1.24735	0	25	PALM2	2.99776	5.05478e-09	25	RGS7	1.75668	3.75233e-25	25	CADPS2	1.02693	7.14619e-36	25	DLEU7
0.960413	6.93592e-94	25	PDGFD	1.24664	0	25	LINGO2	3.06862	1.2572e-08	25	FAM155A	1.75858	8.07163e-25	25	CDH12	1.05247	9.00763e-36	25	CBFA2T2
1.11536	3.14767e-92	25	SPOCK1	1.2403	0	25	GNAL	2.20618	1.69746e-08	25	ASIC2	1.61059	8.20188e-24	25	CNTN4	1.06522	5.11582e-35	25	HUNK
1.26494	9.66614e-89	25	ETV1	1.23899	0	25	UNC13C	2.71627	3.18401e-08	25	DPP6	1.728	1.86364e-23	25	CUX1	1.31074	7.73906e-34	25	SVIL
1.07859	1.61711e-79	25	GRIK4	1.23143	0	25	NPAS2	2.34513	5.47229e-08	25	SYT1	1.61194	6.13568e-23	25	VPS13D	1.00609	9.36451e-34	25	LIMD1
1.18893	1.01672e-48	25	LINC01322	1.23075	0	25	KHDRBS3	2.41923	1.09562e-07	25	ROBO2	1.7334	7.057e-22	25	SEMA6D	0.999466	2.98727e-32	25	STXBP6
1.33905	1.49505e-44	25	STARD13	1.32644	1.11197e-302	25	RGS6	2.84676	1.42887e-07	25	LRP1B	1.64235	1.17042e-20	25	STPG2	1.23411	1.82801e-26	25	ENOX1
1.34351	2.589e-30	25	PDE1C	1.27554	3.17206e-300	25	ASTN2	2.28185	7.09996e-07	25	PRKCA	1.62435	2.7885e-16	25	CCK	0.984222	4.12309e-25	25	CDK6
3.50591	0	26	SORCS1	2.75681	0	26	HS3ST4					1.68941	8.58918e-131	26	GPR149	2.45827	3.7486e-203	26	KCNQ1OT1
3.36754	0	26	HS3ST4	2.31691	0	26	KIAA1217					1.71339	8.05413e-70	26	FAM19A4	2.54303	1.02019e-182	26	AC007402.1
2.93828	0	26	TLE4	2.26194	0	26	UTRN					1.63075	3.45468e-64	26	SVIL	1.42928	1.26229e-156	26	BEST3
2.86636	0	26	TRPM3	2.16141	0	26	SGCZ					2.04996	4.29066e-54	26	AC010127.1	1.8818	1.63128e-156	26	MEGF11
2.5179	0	26	PEX5L	2.15628	0	26	KCNJ6					2.16848	4.84316e-53	26	ANK1	2.40985	3.51774e-153	26	HIP1
2.51201	0	26	KLHL1	2.14745	0	26	SORCS1					2.40186	1.03261e-52	26	MYO16	1.93933	3.09011e-148	26	LINC01322
2.50659	0	26	SLC35F3	2.13204	0	26	ABI3BP					2.60623	4.97981e-47	26	ALK	1.81594	1.12021e-146	26	DOCK10
2.46418	0	26	PDZD2	2.11677	0	26	GALNT17					4.15432	8.09069e-47	26	ZNF385D	1.87474	8.53404e-142	26	SLIT1
2.45105	0	26	GRIK3	2.11436	0	26	GRIK3					2.58449	6.59189e-44	26	CNTNAP3B	1.93759	4.59777e-141	26	PCDH15
2.42935	0	26	GAS7	2.08146	0	26	POU6F2					2.16298	7.27394e-44	26	CA8	1.407	1.47447e-137	26	DLL3
2.42647	0	26	ZNF385B	2.06447	0	26	GABRG3					1.76245	1.24082e-41	26	TOX3	1.44348	2.51291e-137	26	OLIG1
2.42296	0	26	RGS6	2.04823	0	26	ADAMTSL1					2.18429	7.50315e-39	26	PLCXD3	2.03883	1.37271e-135	26	GALNT13
2.3496	0	26	MDGA2	1.93863	0	26	CNTNAP5					3.14503	7.56179e-39	26	THSD7A	1.45698	3.92117e-134	26	MYO5C
2.34821	0	26	FOXP2	1.86702	0	26	CLSTN2					2.32899	2.17658e-37	26	VWC2	1.84023	1.18146e-127	26	MAP3K1
2.29698	0	26	RYR2	1.86121	0	26	LMO3					2.05595	4.25451e-37	26	ADCY8	1.81649	4.24084e-125	26	SLC24A3
2.28786	0	26	PDE1A	1.8581	0	26	PALM2					2.39692	1.25156e-36	26	TENM1	1.6162	1.861e-120	26	GALNT10
2.23779	0	26	GABRG3	1.82943	0	26	INPP4B					2.01412	1.41031e-36	26	GULP1	1.58317	5.41078e-117	26	NKD1
2.23073	0	26	RALYL	1.79647	0	26	FRAS1					1.74656	2.08317e-35	26	HPSE2	1.79515	5.85351e-117	26	NOVA1
2.15248	0	26	DLC1	1.78052	0	26	PDZRN4					1.7016	2.69989e-35	26	MIR4500HG	1.6598	1.95936e-114	26	SH3D19
2.14253	0	26	RYR3	1.76774	0	26	CDH10					2.14437	2.93286e-33	26	PLD5	1.92007	2.06251e-113	26	GRIK2
2.10993	0	26	CNTNAP5	1.73648	0	26	TLE4					2.5466	6.99912e-33	26	FSTL5	1.63144	1.03394e-110	26	EGFR
2.10939	0	26	OPCML	1.72075	0	26	HCRTR2					1.79807	5.65912e-32	26	FGF13	1.78016	5.59063e-110	26	AC007376.2
2.10101	0	26	IGSF21	1.71588	0	26	SLIT3					1.73174	7.17385e-32	26	KIAA1211	1.68868	7.97568e-110	26	ETV1
2.06745	0	26	KCNMA1	1.6527	0	26	KCNAB1					2.22701	2.61074e-30	26	SDK1	1.65738	1.33237e-109	26	EPN2
2.06591	0	26	CDH18	1.63677	0	26	MLIP					2.39036	1.67262e-29	26	CALN1	1.68117	2.0815e-108	26	SEZ6L
2.02887	0	26	GRM3	1.62225	0	26	GAS7					2.13062	8.83504e-29	26	ZNF804A	1.7257	3.46823e-108	26	LHFPL3
2.02349	0	26	NLGN1	1.61272	0	26	TMEM132D					3.53668	7.07591e-28	26	CNTN5	1.44234	1.42846e-107	26	CD82
2.01926	0	26	RGS7	1.56299	0	26	GNAL					1.78255	2.26344e-25	26	TMEM132C	1.32817	7.87022e-106	26	IGSF9B
2.00276	0	26	ZNF385D	1.50485	0	26	LINC01435					2.12057	2.00586e-24	26	GRIA1	1.61654	2.89139e-105	26	CCDC178
1.99409	0	26	DPP10	1.5026	0	26	OLFM1					1.68335	4.53582e-24	26	TRMT9B	1.46328	7.2142e-105	26	CHD7
1.94854	0	26	EFNA5	1.43558	0	26	MYO1E					2.15234	1.47462e-23	26	GRIP1	1.52139	4.61305e-100	26	DSCAM
1.88583	0	26	KCNQ5	1.41604	0	26	AJAP1					2.06895	2.20171e-23	26	KCNAB1	1.59803	1.85481e-98	26	LDLRAD3
1.82449	0	26	KHDRBS3	1.3955	0	26	VWC2					3.0306	3.73441e-23	26	DPP10	1.76837	6.64889e-97	26	LUZP2
1.79221	0	26	SYN3	1.3815	0	26	KCNIP1					2.00856	7.13146e-23	26	GABRG3	1.53069	1.12588e-94	26	LINC00511
1.78879	0	26	SEMA3E	1.35764	0	26	FAM160A1					1.77896	2.23643e-21	26	PTCHD4	1.59755	1.37654e-92	26	DPF3
1.77663	0	26	KLHL32	1.3377	0	26	PCAT1					2.16917	2.64848e-21	26	TENM4	1.43307	2.26282e-85	26	DLL1
1.77161	0	26	ZFPM2	1.33528	0	26	SERPINI1					2.14329	7.47366e-21	26	ERBB4	1.40114	1.85906e-73	26	AC004158.1
1.73744	0	26	LDB2	1.32453	0	26	ST18					1.73571	8.54865e-20	26	TRPS1	1.47761	1.08984e-71	26	KCND3
1.73309	0	26	ARPP21	1.31112	0	26	BCL11B					1.66907	8.95158e-20	26	KCNJ6	1.46926	1.20523e-71	26	MAML2
1.71952	0	26	C8orf34	1.5357	8.84919e-301	26	ZNF385D					1.69172	9.37942e-20	26	DLGAP1	1.34446	1.25792e-69	26	NCOR2
1.70483	0	26	LINC01435	1.45075	3.67242e-286	26	OPCML					1.64753	9.05066e-19	26	ZNF804B	1.31022	2.18424e-69	26	TNK2
1.68624	0	26	PPM1E	1.56364	6.58493e-283	26	CAMK2D					1.82323	1.7915e-18	26	DLGAP2	1.3505	2.23621e-69	26	LRRN1
1.67928	0	26	OCA2	1.42237	2.07583e-267	26	KAZN					1.88097	1.08833e-17	26	TMEM132D	1.3431	2.08891e-67	26	SH3KBP1
1.67288	0	26	KAZN	1.58214	4.54053e-262	26	DPP10					1.7492	2.26536e-17	26	RORA	1.59999	2.83529e-66	26	KCND2
1.63836	0	26	LINGO2	1.39615	1.23277e-254	26	TMEM132B					1.62257	5.10193e-17	26	DAB1	1.57702	5.14277e-66	26	CACNA1A
1.6341	0	26	PAPPA2	1.34322	8.64193e-249	26	CACNA1A					1.77248	1.51961e-16	26	FAM19A2	1.33974	2.23768e-64	26	CSMD1
1.62341	0	26	LRP1B	1.34067	1.18748e-239	26	PDE1A					1.83857	4.19163e-16	26	FRMPD4	1.30276	2.55428e-57	26	DPP6
1.61418	0	26	KIAA1217	1.36106	4.47357e-234	26	CELF4					1.85599	2.86594e-15	26	AC073050.1	1.32111	1.0738e-54	26	BRINP3
1.58481	0	26	OSBPL10	1.29788	5.71885e-186	26	GRIK2					1.89787	1.63321e-14	26	TMTC1	1.39135	2.23081e-54	26	DGKH
1.54765	0	26	NTRK3	1.37344	1.41701e-173	26	NCAM2					2.77391	4.69719e-13	26	GALNTL6	1.30957	6.76712e-53	26	NXPH1
3.27839	0	27	RFX4	1.9185	0	27	TLE4					4.1804	1.83151e-138	27	GPR17	1.38584	1.60529e-159	27	ACSBG1
2.97051	0	27	TNC	1.89171	0	27	PEX5L					2.18465	3.55722e-124	27	ADAM33	1.1983	4.26588e-128	27	TBC1D10A
2.8865	0	27	RNF219-AS1	1.77051	0	27	SEMA3E					3.15289	7.04525e-66	27	SOX4	1.30876	3.5556e-122	27	LYN
2.88404	0	27	LRIG1	1.32034	0	27	GRIK3					2.15369	1.6238e-52	27	COL9A1	2.10937	9.17936e-121	27	SLC4A4
2.85451	0	27	GPC5	1.26082	0	27	MEGF11					2.76014	2.19726e-48	27	VCAN	1.70597	1.2055e-112	27	MMD2
2.82292	0	27	CACHD1	1.11098	0	27	SULF2					3.93325	4.42334e-44	27	BCAN	1.18708	1.70147e-109	27	DIO2
2.81377	0	27	DAAM2	1.03015	1.08165e-286	27	LINC02223					1.98633	2.35743e-40	27	STK32A	1.70702	1.97312e-106	27	PREX2
2.78625	0	27	GFAP	1.4915	7.93171e-274	27	SORCS1					3.28309	2.59226e-39	27	SMOC1	1.31116	5.8028e-105	27	MERTK
2.73726	0	27	GLIS3	1.81494	2.08083e-261	27	HS3ST4					3.55838	2.10615e-36	27	SEMA5A	2.23059	5.26408e-104	27	SPARCL1
2.60657	0	27	AC002429.2	2.67136	8.53893e-258	27	ASIC2					2.21349	4.12346e-36	27	AC006058.1	2.21786	1.2051e-103	27	GLUL
2.49569	0	27	AQP4	1.16362	9.08621e-257	27	DLC1					3.67574	1.24704e-33	27	TNS3	1.47748	1.00129e-92	27	SLC1A3
2.48096	0	27	EEPD1	1.41465	2.04231e-242	27	SLC35F3					2.22136	1.5624e-29	27	SEMA5B	1.46054	3.76363e-89	27	TNC
2.46701	0	27	WWTR1	1.46785	8.95343e-233	27	TRPM3					2.17767	3.42332e-28	27	ABTB2	1.28584	6.8551e-88	27	ATP1A2
2.43201	0	27	NEAT1	1.49069	7.7949e-231	27	FOXP2					1.9834	2.13514e-27	27	MEGF11	2.30993	2.60267e-87	27	SLC1A2
2.3981	0	27	CD44	1.01145	7.83009e-231	27	COL12A1					2.32483	1.04931e-26	27	APCDD1	1.98792	3.81383e-85	27	GRM3
2.38808	0	27	FOXO1	1.51639	5.52444e-210	27	PDZD2					2.8409	1.29727e-25	27	TMEM163	1.15697	1.97618e-83	27	SLCO1C1
2.37615	0	27	SPARCL1	1.03659	2.03022e-193	27	TSHZ3					2.50087	5.3483e-25	27	LUZP2	1.88904	7.43809e-83	27	APOE
2.35741	0	27	MMD2	1.32693	8.83942e-193	27	RYR3					2.65983	1.39005e-24	27	LINC01170	1.59798	2.81696e-82	27	CST3
2.3395	0	27	SEMA5A	1.21237	2.33292e-192	27	SULF1					3.83983	8.73075e-23	27	BCAS1	1.27823	5.33377e-80	27	CARMIL1
2.33546	0	27	NTRK2	1.12417	1.38923e-176	27	IGSF21					2.99794	1.48387e-22	27	SOX6	1.41783	2.13819e-79	27	ACSS1
2.29575	0	27	LINC00609	1.03766	1.48334e-165	27	CDHR3					1.9314	1.12118e-20	27	PARD3B	1.20123	5.72926e-79	27	HOPX
2.26719	0	27	RGMA	1.30493	1.57906e-163	27	CLSTN2					2.31308	4.22723e-20	27	LINC00511	1.46357	9.05007e-78	27	FAT3
2.26463	0	27	APOE	0.994351	3.35639e-163	27	ZNF385D					2.49248	4.57965e-19	27	CRB1	1.67797	1.46494e-76	27	CACNB2
2.24495	0	27	PITPNC1	0.891922	2.58192e-159	27	SOX5					2.11392	2.69975e-18	27	LHFPL3	1.59504	5.08465e-75	27	GLUD1
2.22247	0	27	DTNA	1.17716	5.85762e-159	27	ZNF385B					2.28118	1.5758e-16	27	TM7SF3	1.22002	1.76183e-72	27	RGS20
2.21839	0	27	SPON1	1.14175	5.55944e-154	27	RYR2					2.85772	2.40325e-16	27	TNR	1.16654	6.88898e-70	27	PTN
2.20481	0	27	ABCA1	1.00412	6.85693e-154	27	SOBP					2.33542	4.94288e-16	27	SIRT2	1.26422	7.74409e-70	27	AL591686.2
2.20048	0	27	TIMP3	1.07545	1.1712e-152	27	RGS6					2.25815	5.5479e-16	27	COL11A1	1.49931	2.22903e-67	27	DTNA
2.17524	0	27	ITPKB	1.07288	1.62595e-150	27	SLCO3A1					2.42511	2.12423e-15	27	RAPGEF1	1.92551	3.25638e-66	27	GPC5
2.16676	0	27	GRAMD2B	0.99916	7.15297e-143	27	GRM3					2.10312	4.77001e-15	27	LINC00937	1.24262	4.1983e-65	27	SFXN5
2.14302	0	27	SLC1A2	1.04035	5.41501e-141	27	C8orf34					2.17605	7.66192e-15	27	SLC16A10	1.17945	1.19093e-62	27	EEPD1
2.10004	0	27	FAM189A2	0.878513	4.89246e-139	27	GAS7					2.45326	1.1654e-14	27	TCF7L2	2.38625	3.77943e-61	27	ELOVL5
2.08796	0	27	ANOS1	1.10909	1.25084e-138	27	ST6GALNAC5					3.57748	3.81357e-14	27	EPHB1	1.28803	2.70302e-60	27	RNF219-AS1
2.03807	0	27	SLC25A18	1.0106	7.54688e-138	27	KCNMA1					2.05966	7.51288e-14	27	CDK18	1.33214	1.04381e-59	27	SLC25A33
2.03691	0	27	AQP4-AS1	0.88295	3.83962e-136	27	SV2B					2.76101	1.86468e-13	27	FYN	1.50695	7.40925e-55	27	AC002429.2
2.03365	0	27	TFRC	0.962821	2.1892e-132	27	EPHB1					2.14176	1.24394e-12	27	DSCAM	1.18636	2.72496e-54	27	LRRC3B
2.01875	0	27	TJP1	0.892201	3.47016e-130	27	BCL2					2.05041	3.73681e-12	27	NFASC	1.30369	1.16637e-53	27	ITPR2
2.0095	0	27	CLU	1.0727	1.70025e-129	27	EFNA5					2.52378	5.29301e-12	27	MAML2	1.40799	8.86612e-53	27	NEAT1
1.98691	0	27	DCLK2	1.15813	2.31789e-127	27	KIAA1217					3.49087	6.00743e-12	27	TMEM108	1.37863	3.33628e-52	27	ZNRF3
1.9848	0	27	IGFBP5	0.955143	1.04163e-126	27	OPCML					2.09641	6.82926e-12	27	OPHN1	1.37362	1.43268e-50	27	CLU
1.95436	0	27	BMPR1B	0.947801	4.50948e-125	27	SRRM4					1.97692	7.16317e-12	27	XYLT1	1.17918	1.37608e-45	27	TIMP3
1.92693	0	27	ARHGEF4	1.04697	4.87975e-124	27	KCNQ5					1.98077	2.80452e-11	27	AL445250.1	1.19679	1.8244e-45	27	HSPB1
1.92346	0	27	PARD3B	0.914616	2.01944e-119	27	CACNA1E					2.11843	5.93617e-11	27	SH3RF3	1.91862	1.8642e-43	27	TFRC
1.91468	0	27	SASH1	1.03921	2.19123e-119	27	MDGA2					2.84753	9.72539e-11	27	KAZN	1.28207	1.14874e-41	27	GABBR2
1.90682	0	27	CNN3	0.882208	4.52367e-117	27	CACNB4					2.35801	2.18247e-10	27	PKP4	1.38711	3.31589e-40	27	CABLES1
1.9057	0	27	SLC1A3	0.978	4.42202e-114	27	PPM1E					2.96035	1.46413e-09	27	P2RX7	1.31014	1.11655e-35	27	HSP90AA1
1.89329	0	27	ZNRF3	1.0742	1.21299e-113	27	ADAMTSL1					2.19726	1.53224e-08	27	TRIO	1.88514	2.95548e-30	27	HSPH1
1.88006	0	27	ADCY2	0.963793	2.24929e-104	27	AC092683.1					2.54362	3.25727e-08	27	PRICKLE1	1.43262	4.15994e-30	27	MXD1
1.87103	0	27	CDH20	1.77112	3.66173e-96	27	TSHZ2					1.94189	2.16661e-07	27	PPP2R2B	1.59647	1.45073e-27	27	HMGCS1
2.24639	5.65399e-267	27	DPP10	0.874377	4.97424e-63	27	COL25A1					3.38875	0.000453869	27	FRMD4A	1.21599	2.03724e-26	27	NTRK2
3.16105	0	28	LINC00609	2.96794	0	28	PEX5L									5.71443	0	28	BCAS1
3.1127	0	28	GLIS3	2.56529	0	28	XACT									4.26615	0	28	TNS3
2.62945	0	28	ADGRV1	2.52643	0	28	NWD2									3.96323	0	28	PPP1R16B
2.61857	0	28	GFAP	2.19641	0	28	BCL11B									3.54222	0	28	LINC01170
2.61007	0	28	CFAP54	1.89607	0	28	PCSK6									3.48619	0	28	BMPER
2.56478	0	28	AC002429.2	1.80495	0	28	TCERG1L									3.26462	0	28	SIRT2
2.55424	0	28	SAMD4A	1.71383	0	28	GRM8									2.99944	0	28	MBP
2.54274	0	28	ANOS1	1.70396	0	28	SPHKAP									2.95235	0	28	ZNF365
2.42415	0	28	RFX4	1.46381	0	28	COL24A1									2.70521	0	28	AL359091.1
2.40865	0	28	RNF219-AS1	1.31116	0	28	SUSD4									2.51292	0	28	ENPP6
2.31579	0	28	PARD3B	1.27516	0	28	CRYM									2.48159	0	28	CDK18
2.27412	0	28	CD44	1.24678	0	28	RARB									2.47205	0	28	GPR17
2.24206	0	28	NTRK2	1.22956	0	28	SSTR2									2.40914	0	28	CA10
2.24131	0	28	SHROOM3	1.19867	0	28	CPNE8									2.40303	0	28	FA2H
2.23894	0	28	NEAT1	1.18685	0	28	RGMA									3.63739	3.07307e-302	28	TNR
2.22951	0	28	ZFP36L1	1.15936	0	28	CNTN6									2.45831	1.0709e-286	28	SGK1
2.1603	0	28	MAST4	1.08585	0	28	RELN									2.33819	1.4462e-281	28	SLC16A10
2.14926	0	28	GRAMD2B	1.31769	5.09513e-294	28	ARAP2									2.35068	1.9433e-241	28	SLC2A13
2.14909	0	28	DNAH7	1.31176	5.7081e-292	28	SAMD3									2.49634	3.2624e-241	28	NTN1
2.12329	0	28	IQGAP2	1.75693	1.01006e-280	28	SORCS1									2.30516	6.61546e-238	28	SHROOM4
2.12164	0	28	FBXL7	2.1467	4.51454e-260	28	KCNIP4									3.1825	3.13524e-231	28	GALNT13
2.11936	0	28	LTBP1	1.11327	1.39961e-254	28	VWC2									3.91163	7.64176e-231	28	EPB41L2
2.11385	0	28	FAM182B	1.51638	1.20335e-238	28	RIT2									3.74395	1.00607e-229	28	PKP4
2.07789	0	28	ANKFN1	1.3867	3.3906e-231	28	SLIT3									2.99485	1.51674e-223	28	MDGA2
2.07305	0	28	ABCA1	1.20798	3.98172e-223	28	CNTN3									3.68211	2.04258e-216	28	OPCML
2.05337	0	28	PACRG	1.194	2.93476e-222	28	FAM135B									2.86076	3.47859e-208	28	NFASC
2.02901	0	28	EEPD1	1.41134	2.4297e-215	28	ST6GALNAC3									3.33256	2.45132e-192	28	DSCAM
2.01401	0	28	TIMP3	1.39195	9.47688e-212	28	EPHB1									2.88601	2.07683e-189	28	SGCD
1.97844	0	28	AQP4	1.48248	1.188e-208	28	PRR16									2.73545	9.9423e-186	28	SEMA5A
1.97813	0	28	CD38	1.31721	5.04864e-205	28	CACNA2D3									2.90464	3.30201e-182	28	SLC44A1
1.97741	0	28	CFAP47	1.09366	1.93587e-195	28	DANT2									2.51691	1.55347e-181	28	FRMD4B
1.9527	0	28	ITPKB	1.30511	5.7518e-194	28	PTCHD1-AS									2.43925	7.88149e-181	28	SEMA4D
1.94358	0	28	CNN3	1.50121	1.5635e-193	28	NEGR1									3.16996	1.40691e-178	28	FGF12
1.93959	0	28	DAAM2	1.55878	4.53163e-191	28	GRIK2									2.76441	3.70364e-171	28	FYN
1.91433	0	28	GINS3	1.28394	5.88077e-186	28	AGBL4									2.34971	2.11136e-168	28	PLP1
1.90805	0	28	LRIG1	1.16541	2.35991e-180	28	TOX									2.7807	1.82882e-163	28	FRMD5
1.89548	0	28	CLU	1.25543	6.93521e-179	28	SLIT2									2.83785	3.29758e-159	28	CADM2
1.89507	0	28	ID4	1.23322	2.15535e-178	28	CNTNAP5									2.42254	2.03659e-145	28	UST
1.87272	0	28	TNC	1.21381	9.71303e-178	28	UNC13C									2.23612	2.86587e-145	28	DNM3
1.86538	0	28	BMPR1B	1.26567	2.33265e-176	28	KHDRBS2									2.19647	8.27216e-144	28	CAMSAP2
1.84377	0	28	GRIK1	1.54557	5.50458e-176	28	KAZN									2.29537	3.613e-139	28	RNF144A
1.84032	0	28	STON2	1.08275	8.04864e-174	28	DPP6									2.33386	6.11333e-138	28	SEMA6D
1.83948	0	28	WWTR1	1.33009	2.06472e-171	28	ST6GALNAC5									2.60848	5.45517e-134	28	POLR2F
1.83567	0	28	DNAH9	1.15756	9.11808e-170	28	CLSTN2									2.21565	4.52884e-118	28	TMEM163
1.83362	0	28	AQP4-AS1	1.19845	4.59603e-168	28	AC008591.1									2.41792	2.5928e-116	28	PCDH7
1.801	0	28	ARMC3	1.28054	2.08143e-158	28	LDB2									2.29342	1.29202e-111	28	RAPGEF1
1.78341	0	28	WWC1	1.21995	1.33971e-156	28	FAM19A1									2.44799	2.09835e-105	28	ITPR2
1.77101	0	28	WDR49	1.08723	9.67428e-149	28	CHSY3									2.1923	7.28634e-102	28	MACROD2
1.75611	0	28	FOXO1	1.08982	1.19771e-147	28	C8orf34									2.27769	6.1417e-61	28	RASGEF1B
2.02881	8.41286e-119	28	DPP10	1.0902	9.72983e-77	28	KIRREL3									2.82116	4.36495e-58	28	FRMD4A
5.0269	0	29	PLXDC2	4.89871	0	29	LRMDA									3.25654	0	29	CA10
4.83657	0	29	SPP1	4.86672	0	29	PLXDC2									2.88944	0	29	CHRM3
4.80373	0	29	LRMDA	4.6033	0	29	NEAT1									1.96912	0	29	COL20A1
4.29556	0	29	DOCK8	4.46	0	29	SPP1									1.95661	0	29	PDGFRA
4.25908	0	29	SFMBT2	4.38528	0	29	DOCK8									3.21809	5.71742e-295	29	PCDH15
4.00013	0	29	LGMN	4.3004	0	29	SFMBT2									2.88535	1.64733e-285	29	NXPH1
3.96638	0	29	MERTK	4.02512	0	29	SLC9A9									2.26892	2.54054e-260	29	SLC2A13
3.84212	0	29	SLCO2B1	4.0053	0	29	LGMN									2.59518	1.5257e-258	29	TNR
3.84171	0	29	INPP5D	4.00094	0	29	RUNX1									2.82106	6.62675e-235	29	MDGA2
3.81605	0	29	RUNX1	3.85361	0	29	MERTK									3.05507	4.27971e-233	29	LHFPL3
3.78993	0	29	SLC9A9	3.82323	0	29	APBB1IP									2.71992	1.38011e-231	29	FGF14
3.78928	0	29	CTSB	3.78816	0	29	INPP5D									2.04807	1.25729e-225	29	SHISA9
3.77843	0	29	SRGN	3.78338	0	29	SLCO2B1									3.18268	4.71754e-221	29	OPCML
3.65665	0	29	CSF2RA	3.77367	0	29	CTSB									2.58415	2.80239e-216	29	CSMD3
3.59194	0	29	APBB1IP	3.584	0	29	FKBP5									1.85474	1.36589e-215	29	NTN1
3.56464	0	29	NEAT1	3.55827	0	29	CSF2RA									1.98413	4.60487e-209	29	SCN1A
3.51497	0	29	BNC2	3.39551	0	29	SMAP2									2.88995	6.65902e-204	29	FGF12
3.42329	0	29	ITPR2	3.33201	0	29	SAMSN1									1.851	5.48676e-203	29	MEGF11
3.39318	0	29	RBM47	3.32239	0	29	TBXAS1									1.86332	6.26438e-203	29	TNS3
3.31724	0	29	NPL	3.31187	0	29	RBM47									1.99118	1.78995e-201	29	SORCS3
3.3152	0	29	ADAM28	3.29941	0	29	ITPR2									2.22468	4.54826e-201	29	CNTN1
3.26511	0	29	TBXAS1	3.28361	0	29	SRGN									2.32604	1.31365e-197	29	SGCD
3.24238	0	29	SAT1	3.22107	0	29	RHBDF2									1.93855	8.592e-193	29	KHDRBS3
3.23315	0	29	SMAP2	3.18623	0	29	PAG1									2.16723	1.17755e-191	29	SH3D19
3.19147	0	29	DOCK4	3.16111	0	29	C3									2.00403	1.74953e-179	29	GRM5
3.14239	0	29	ATP8B4	3.13632	0	29	ARHGAP26									1.9958	2.93524e-178	29	XKR4
3.08246	0	29	SAMSN1	3.13273	0	29	ADAM28									2.82506	4.06985e-178	29	LRRC4C
3.02171	0	29	C3	3.12481	0	29	TNFRSF1B									2.67741	1.04547e-171	29	CNTNAP5
3.01474	0	29	GNG7	3.10615	0	29	CD83									2.51288	4.2217e-168	29	CSMD1
3.01236	0	29	ARHGAP26	3.09653	0	29	ATP8B4									2.52454	2.34955e-163	29	MMP16
3.00755	0	29	DOCK2	3.08379	0	29	GNG7									2.50608	9.83992e-158	29	KCND2
2.99876	0	29	FKBP5	3.03382	0	29	BNC2									2.10707	1.00929e-150	29	ADGRL3
2.99341	0	29	A2M	2.99415	0	29	SAT1									2.11572	8.80751e-149	29	GALNT13
2.99101	0	29	HIF1A	2.97448	0	29	PDK4									1.92893	1.74291e-148	29	SEMA5A
2.991	0	29	LHFPL2	2.97403	0	29	FLI1									2.42331	1.99207e-144	29	KCNIP4
2.95614	0	29	CSF1R	2.93674	0	29	SLC1A3									1.89946	5.98252e-144	29	GRID1
2.93476	0	29	IPCEF1	2.90809	0	29	CSF1R									2.06343	4.76571e-143	29	LRP1B
2.8838	0	29	TNFRSF1B	2.89808	0	29	RYR1									2.16831	1.05423e-142	29	SGCZ
2.87513	0	29	FLI1	2.87942	0	29	DOCK2									1.97923	2.30848e-141	29	BRINP3
2.87031	0	29	SLC1A3	2.84838	0	29	AOAH									1.87647	3.39621e-139	29	GRIA4
2.86841	0	29	OLR1	2.84185	0	29	GLUL									1.93064	1.04255e-137	29	DPP6
2.86105	0	29	RHBDF2	2.83369	0	29	FYB1									1.99057	2.73397e-131	29	EPN2
2.85073	0	29	BMP2K	2.82801	0	29	BMP2K									1.871	6.49115e-127	29	GRIA2
2.83912	0	29	GNB4	2.79763	0	29	LYN									1.87677	1.65205e-121	29	KIF13A
2.8174	0	29	ARHGAP24	2.77252	0	29	LHFPL2									1.86497	1.33707e-120	29	SEMA6D
2.8119	0	29	PDK4	3.17502	4.78167e-296	29	DOCK4									1.97223	1.9262e-116	29	PDE4B
2.81175	0	29	FYB1	2.82226	2.19856e-262	29	CAPZB									1.87407	7.77393e-112	29	XYLT1
2.80488	0	29	RTTN	3.03551	3.58016e-261	29	ST6GAL1									1.83256	1.44708e-104	29	CHST11
2.78736	0	29	AC074327.1	2.81884	2.89654e-242	29	HIST1H2AC									2.32884	2.11135e-95	29	DSCAM
2.77736	0	29	PTPRJ	3.03801	1.60155e-179	29	HIF1A									2.29663	2.22194e-82	29	CNTNAP2
2.66024	0	30	GALNTL6	1.0642	2.7866e-185	30	RXFP1									1.70646	1.25536e-157	30	SLC6A11
2.22539	0	30	ASIC2	1.96832	8.68368e-173	30	LRMDA									1.65992	1.49117e-130	30	SPON1
2.13801	0	30	CACNA2D3	1.11016	1.13893e-170	30	NR2F2-AS1									1.76179	5.71069e-104	30	LUZP2
1.99796	0	30	SLC35F3	1.04837	1.7368e-159	30	NR4A2									1.85911	8.2239e-101	30	PTPRT
1.87441	0	30	FRAS1	1.08507	6.24721e-156	30	FREM1									1.13695	8.65608e-89	30	ALDH1L1
1.81589	0	30	RARB	0.797976	2.01682e-147	30	SCG2									1.9334	1.00816e-88	30	SLC4A4
1.52548	0	30	MTUS2	1.64802	7.42425e-147	30	CPNE4									1.57008	5.6077e-87	30	DGKG
1.40473	0	30	CPNE4	1.32265	1.37436e-144	30	SYNPR									1.21528	8.54373e-87	30	NPAS3
1.39754	0	30	AC092422.1	0.672407	2.321e-134	30	ATP8B1									1.34548	5.31631e-79	30	DTNA
1.31001	0	30	SV2C	0.930776	1.56679e-129	30	AL391704.2									1.28736	2.22968e-76	30	ITPR2
1.57508	1.10505e-299	30	SPOCK3	0.901996	3.2082e-118	30	AK5									1.36177	4.33987e-76	30	CSGALNACT1
1.4951	6.03944e-298	30	GRM5	0.731652	1.99136e-113	30	SAMD3									1.55782	1.15589e-75	30	AL591686.2
1.56317	3.20665e-279	30	COL25A1	0.969263	9.03926e-113	30	TRHDE									1.79525	5.62143e-73	30	GPC5
1.25604	7.24222e-276	30	SLIT3	1.47063	2.52063e-110	30	ZNF804B									1.37062	4.74101e-71	30	PCDH9
1.17822	4.14886e-256	30	DANT2	0.68907	9.00508e-95	30	NTNG2									1.19056	4.39931e-68	30	NR3C2
1.17801	1.97815e-251	30	KCNAB1	1.07556	1.45597e-92	30	NPAS2									1.24013	2.90837e-67	30	LRIG1
1.38145	3.55543e-247	30	SPHKAP	0.648366	9.53509e-89	30	SNTG2									1.19719	8.32454e-66	30	ERBB4
1.55769	3.55894e-242	30	GNAL	0.663996	3.04584e-88	30	CNTNAP4									1.14269	2.25042e-65	30	RGMA
1.26796	3.30522e-226	30	CDH8	1.07482	1.94356e-86	30	UNC5C									1.30379	9.27239e-63	30	MMD2
1.46018	6.00474e-220	30	CNTNAP5	0.671652	2.26953e-83	30	SPON1									1.17312	1.44215e-61	30	ARHGEF26
1.55571	3.88908e-212	30	MACROD2	0.656	8.02452e-82	30	RASGRF2									1.33838	2.98592e-60	30	ESRRG
1.38737	2.42761e-203	30	HS3ST5	0.676531	3.04425e-77	30	AL033504.1									1.73943	8.95836e-59	30	GABBR2
1.11478	3.94163e-195	30	GABRG3	1.04354	7.63029e-76	30	MTUS2									1.09139	7.70407e-57	30	TNIK
1.2472	5.34856e-185	30	KCTD16	0.926372	2.58236e-75	30	IQCJ-SCHIP1									0.991931	2.16204e-55	30	RORA
1.27327	7.14946e-172	30	CACNA1C	0.690084	3.33064e-71	30	SAMD5									1.11312	4.35213e-55	30	VAV3
1.13128	5.72334e-171	30	RYR3	0.670961	4.03401e-71	30	BRINP1									1.13748	7.1249e-55	30	RGS7
1.1009	1.03568e-168	30	SGCD	0.809298	3.76157e-69	30	KCTD16									1.11003	3.32037e-53	30	HOPX
1.35118	1.2734e-167	30	RIMS2	0.878488	4.91631e-69	30	SPOCK1									1.18331	9.16327e-53	30	SLC1A2
1.16744	4.15718e-166	30	FGF14	0.675674	2.75534e-68	30	FAM189A1									1.0081	8.11228e-52	30	DCLK2
1.16958	1.00551e-163	30	MDGA2	0.712966	1.41891e-67	30	PPFIBP1									1.01822	3.43374e-50	30	GRIK4
1.23899	2.73579e-162	30	GRM3	0.692477	1.95285e-66	30	CCDC146									1.01613	1.22367e-49	30	ZNF521
1.60399	1.12012e-157	30	ZNF385D	0.753803	2.14034e-66	30	KLHL29									0.979337	4.28633e-49	30	TGFB2
1.67989	7.59102e-147	30	KCNIP4	0.678721	1.7161e-64	30	PTPRT									1.21062	2.54719e-48	30	FAT3
1.1325	1.95673e-146	30	RYR2	0.757963	3.14939e-64	30	LMO4									1.09151	1.78297e-47	30	NHSL1
1.33364	6.49214e-140	30	HS3ST4	0.789649	9.97565e-64	30	SEMA6D									1.02778	8.31463e-45	30	RYR3
1.76806	1.49222e-130	30	DCC	0.662421	1.68722e-59	30	DLGAP2									1.32028	5.10486e-44	30	CACNB2
1.28095	1.4064e-124	30	ZMAT4	0.710954	2.8311e-59	30	CNTN4									1.0081	1.66453e-43	30	BMPR1B
1.40579	2.08827e-124	30	HS6ST3	0.673432	9.21673e-58	30	PCSK2									1.08123	4.60442e-38	30	CTNNA2
1.4025	8.35888e-121	30	CNTN5	0.720552	2.20929e-57	30	CDH13									0.997179	1.25732e-37	30	PHYHIPL
1.63231	4.08567e-111	30	CLSTN2	0.967675	7.61563e-56	30	CDH12									1.00461	5.85674e-37	30	LHFPL6
1.14975	9.83844e-97	30	TENM3	0.95364	3.48359e-55	30	TMEM163									1.1557	4.03577e-36	30	NTRK2
1.28232	2.57474e-88	30	CNTNAP2	0.792916	6.98669e-54	30	LTBP1									1.0187	2.05735e-35	30	FOXO1
1.77497	2.685e-77	30	PBX3	0.807881	9.05168e-53	30	GRM7									1.37724	1.62236e-34	30	CACHD1
1.21437	2.20541e-72	30	FOXP1	0.653952	8.62597e-46	30	KCNQ5									1.01323	6.99315e-32	30	ASTN2
1.49038	1.16521e-70	30	UNC13C	1.12305	4.07434e-41	30	LUZP2									0.970115	3.62263e-29	30	CST3
1.14985	2.3715e-70	30	DACH1	1.37866	7.1623e-41	30	GPC5									1.03349	3.4211e-25	30	SEMA5A
1.29144	1.88233e-60	30	FOXP2	0.776861	2.58597e-32	30	GRIK2									1.01867	2.86716e-21	30	FGD4
1.87039	8.38699e-49	30	PDE10A	0.778539	1.46494e-29	30	FSTL5									1.30312	1.31254e-20	30	RGS6
1.34511	4.19653e-45	30	DGKB	0.681103	4.92732e-20	30	LRRTM4									1.01054	1.58347e-17	30	CTNNA3
1.13142	7.65324e-39	30	ZFPM2	0.941851	8.33625e-14	30	PCDH9									1.09234	9.68787e-11	30	ELL2
2.41396	0	31	IL1RAPL2	1.4789	1.37742e-287	31	NTF3									1.94757	2.02985e-233	31	SLA
2.37994	0	31	PEX5L	1.52461	8.47905e-272	31	BOC									1.31985	1.52109e-190	31	PRSS12
2.12561	0	31	KCNQ5	3.01429	1.61717e-161	31	TSHZ2									1.81531	4.70681e-172	31	MPPED1
2.08248	0	31	RALYL	2.684	2.81583e-135	31	CLSTN2									3.0184	3.06041e-168	31	CUX2
1.99765	0	31	NWD2	1.84686	4.54803e-113	31	ZFPM2									1.93745	2.21598e-137	31	SEMA3C
1.8534	0	31	KLHL1	1.44078	1.10065e-102	31	NRP1									3.29069	1.07858e-123	31	RBFOX1
1.72347	0	31	ZNF804B	1.14353	5.97206e-90	31	TSPAN18									1.79472	5.02709e-122	31	NRP1
1.67009	0	31	UNC5C	1.62547	1.45216e-89	31	HS6ST3									2.11315	8.19596e-119	31	MYT1L
1.61743	0	31	CALN1	1.76334	2.8345e-89	31	CACNA2D3									2.46247	2.30347e-117	31	LRRC7
1.60744	0	31	RIT2	1.95112	4.0002e-86	31	ZBTB20									2.82831	7.12855e-115	31	SATB2
1.55828	0	31	RYR2	1.19193	3.52708e-85	31	ADAMTS3									1.29875	1.95332e-112	31	KIAA1324
1.55378	0	31	ZNF385B	1.86411	1.64206e-82	31	NR3C2									1.2328	2.7075e-107	31	RIMBP2
1.54342	0	31	C8orf34	1.76131	3.35561e-81	31	ASIC2									1.23085	8.5135e-103	31	KCNK2
1.47583	0	31	PRKCB	1.26623	8.07715e-71	31	SPHKAP									2.16763	1.73462e-101	31	PLXNA4
1.44061	0	31	ADAMTSL3	1.18684	5.99681e-70	31	SLIT3									1.34168	9.15802e-96	31	CACNA1B
1.38619	0	31	PPP2R2C	1.26823	2.4378e-69	31	FSTL4									2.69408	7.99871e-91	31	NKAIN2
1.33824	0	31	CCDC85A	1.05519	8.15724e-64	31	NTRK3									1.79865	9.73506e-88	31	NELL2
1.4908	1.17836e-299	31	AC008591.1	1.49679	6.09762e-63	31	CPNE4									1.27097	7.12609e-87	31	MYO1D
1.60615	2.27707e-289	31	KHDRBS2	0.879103	5.25576e-61	31	MSRA									1.45368	8.3772e-86	31	PCLO
1.51388	2.35901e-284	31	FAM189A1	1.10922	5.4304e-61	31	DPF3									1.65107	6.02345e-84	31	FRMD4A
1.47615	1.80158e-279	31	CHSY3	1.98944	3.11863e-56	31	DCC									1.76676	1.59816e-83	31	EPHA3
1.69568	1.57656e-272	31	GRM7	0.759232	1.24141e-53	31	KCNJ6									1.5207	2.15755e-83	31	ANKS1B
1.41598	1.43594e-271	31	GRM5	0.963662	1.28958e-53	31	FGFR1									1.2692	1.67441e-82	31	MIAT
1.58781	9.96585e-270	31	MACROD2	1.17216	4.79911e-52	31	PDE1A									1.36641	1.44298e-81	31	KLHL29
1.35757	9.54972e-267	31	DYNC1I1	0.910303	3.50707e-49	31	DGKG									1.92706	4.77042e-80	31	SLC44A5
1.48164	1.43986e-265	31	ARPP21	0.930322	7.02102e-48	31	SH3RF3									2.15056	4.80668e-80	31	CCSER1
1.57205	1.6143e-265	31	FOXP1	1.24795	4.20113e-44	31	EPHA6									1.71095	2.01952e-78	31	LINC01122
1.36355	9.32911e-264	31	SAMD5	0.972634	2.07647e-43	31	KCTD16									1.52041	3.1295e-77	31	FRMD4B
1.31757	4.41811e-256	31	GRIN2B	0.916287	1.46124e-42	31	FAM19A2									1.47153	1.19308e-75	31	HIVEP3
1.32338	1.56305e-254	31	CELF2	0.828195	1.99897e-42	31	SGCD									1.74777	1.84549e-75	31	CCBE1
1.54603	1.23291e-253	31	MDGA2	0.89147	3.92528e-42	31	ABLIM1									1.36012	6.61584e-73	31	SNTG2
1.30964	1.41085e-251	31	PTPRD	0.837372	6.96245e-40	31	CPE									1.4888	6.18311e-71	31	STMN2
1.39541	3.50278e-251	31	DLGAP2	0.981116	3.11388e-39	31	EPHA5									1.58087	1.38596e-70	31	PDE4D
1.51735	1.2777e-247	31	LDB2	1.21109	1.08082e-37	31	ST6GALNAC5									1.59144	9.9901e-70	31	SYT1
1.46193	5.29171e-247	31	LINGO2	1.0568	1.64672e-37	31	FAM189A1									1.55212	2.17762e-69	31	DPYD
1.31591	3.65563e-243	31	SHISA9	0.857487	4.49548e-35	31	PTPRE									1.48968	4.15934e-69	31	ERC2
1.46104	1.41132e-236	31	OPCML	1.04043	7.21119e-35	31	CDH8									1.31301	2.28959e-67	31	DSCAM
1.68394	2.51289e-227	31	PTPRK	0.816505	4.96682e-31	31	STXBP5L									1.48461	2.79695e-67	31	PTPRN2
1.54171	6.13117e-224	31	LRRC4C	0.818546	1.13055e-29	31	KHDRBS2									1.74274	5.09786e-66	31	CDH4
1.65769	3.34463e-222	31	FAM19A1	0.8427	8.96175e-26	31	KCNIP4									1.25066	2.22988e-65	31	FGF13
1.31095	6.94734e-218	31	MYRIP	0.827515	4.36915e-20	31	MT-CO1									1.44205	1.07767e-63	31	UNC5D
1.59246	8.96518e-215	31	IQCJ-SCHIP1	0.968075	4.64348e-20	31	CNTN5									1.23302	8.22427e-62	31	CDH12
1.33953	5.97136e-209	31	AGBL4	1.82338	5.18575e-20	31	HS3ST4									1.45218	2.89296e-60	31	MCTP1
1.55535	8.52449e-195	31	KAZN	1.51291	6.18137e-20	31	AC105402.3									1.35693	1.40711e-59	31	MN1
1.74801	2.24824e-191	31	SGCZ	0.827446	2.08147e-17	31	MAN1A1									1.46704	5.58214e-58	31	TENM4
1.69388	3.54769e-190	31	LRP1B	1.03301	1.40824e-14	31	MTRNR2L8									1.27931	1.71878e-55	31	AFF3
2.04301	1.56348e-181	31	KCNIP4	0.872734	2.00887e-11	31	COL25A1									1.32019	4.23965e-55	31	PLXNA2
1.27178	4.02616e-174	31	SEMA6D	0.800585	7.78123e-10	31	SLCO3A1									1.27808	1.44604e-47	31	BCL11A
1.33969	3.26509e-123	31	DPP10	1.17343	3.20642e-08	31	PDZRN4									1.60108	7.19024e-39	31	DAB1
1.28544	2.67789e-96	31	POU6F2	0.793365	0.000780167	31	TRHDE									1.3841	1.00197e-35	31	HS6ST3
3.6663	0	32	TMEM132D	4.33298	0	32	FN1									2.36159	0	32	P3H2
2.97139	0	32	LINC01965	4.26186	0	32	COLEC12									2.22552	0	32	CYR61
2.42413	0	32	LTBP1	3.86633	0	32	ARHGAP29									1.5489	0	32	CTGF
2.42314	0	32	GLI3	3.86187	0	32	AC092957.1									1.34341	0	32	FNDC1
2.31041	0	32	BOC	3.55412	0	32	EBF1									1.51082	2.4299e-202	32	COL5A1
2.26367	0	32	ADGRV1	3.53923	0	32	SLC7A11									2.19157	2.44133e-168	32	PRR16
2.07756	0	32	DACH1	3.36209	0	32	FLT1									2.22491	2.6501e-165	32	SLIT3
2.02131	0	32	EGFR	3.06833	0	32	BNC2									1.59589	2.45698e-141	32	RBM20
2.00685	0	32	PRDM16	3.02871	0	32	COL1A2									1.78331	9.47336e-116	32	LIPG
1.97722	0	32	AC131571.1	2.94321	0	32	ADAM12									1.954	9.13366e-108	32	PCSK6
1.93328	0	32	CELSR1	2.938	0	32	ITIH5									2.22113	3.22746e-101	32	WWC1
1.80233	0	32	GLI2	2.89614	0	32	COL1A1									2.5348	5.25693e-101	32	SHROOM3
1.76356	0	32	WSCD1	2.87053	0	32	COBLL1									2.33386	2.18726e-100	32	LIMCH1
1.57596	0	32	COL4A5	2.85987	0	32	MIR4435-2HG									2.03009	1.13437e-96	32	TPM1
1.55163	0	32	SFRP1	2.81543	0	32	COL6A3									2.36159	1.69115e-88	32	MID1
1.46244	0	32	MEGF10	2.71179	0	32	IGFBP7									1.79732	1.46145e-87	32	PLCH1
1.43446	0	32	LIPG	2.63412	0	32	LAMA4									1.56279	2.2432e-86	32	WWC2
1.42941	0	32	CRHR2	2.58104	0	32	BMP6									2.17479	1.42177e-84	32	MAST4
1.42191	0	32	STK3	2.54939	0	32	TGFBR3									1.77681	1.78274e-84	32	GRIN2A
1.38764	0	32	PAX6	2.51134	0	32	NID1									1.90381	3.13651e-84	32	PLEKHA7
1.97544	1.88082e-293	32	SHROOM3	2.46027	0	32	CGNL1									1.71142	1.73787e-76	32	ADGRV1
1.57408	3.61527e-286	32	GPR156	2.42429	0	32	COL18A1									1.59069	4.23909e-76	32	SLIT2
1.46823	3.30156e-284	32	ADAMTS6	2.41624	0	32	LEF1									2.12282	5.08614e-76	32	SNTG1
1.43291	4.27309e-281	32	MOXD1	3.15498	1.0884e-299	32	CEMIP									1.72563	2.44748e-75	32	TBC1D1
1.4153	6.97047e-274	32	PARD3B	3.07433	1.25385e-293	32	LINC01088									1.72632	4.0026e-74	32	TMEM163
2.11646	1.33566e-268	32	TMEM132B	3.09397	5.57756e-287	32	ATP1A2									1.77108	4.76022e-74	32	DDAH1
1.65365	4.30708e-266	32	COL11A1	4.34403	1.23251e-283	32	LAMA2									1.38666	3.84977e-73	32	ITGA2
1.49377	1.57304e-265	32	PLCE1	3.55304	6.44323e-271	32	TMEM132C									1.66207	1.66044e-71	32	DOK5
1.55013	1.8613e-265	32	NFIA	2.44164	5.48528e-223	32	RBMS3									1.46555	1.6672e-69	32	FSTL1
1.6619	1.35187e-256	32	PRAG1	2.4301	7.33205e-218	32	WWTR1									1.6507	3.64975e-66	32	PARD3B
1.57264	1.2662e-252	32	PDGFD	2.7647	3.94736e-213	32	LINC02147									1.40784	1.0864e-64	32	PDE1A
1.86616	1.41776e-251	32	ZEB1	2.45889	6.40104e-206	32	PLEKHG1									1.69796	2.781e-64	32	PALLD
1.71133	4.24546e-251	32	AL589740.1	2.47463	3.74983e-204	32	NEAT1									1.47099	3.36644e-64	32	RAI14
1.44596	9.1808e-226	32	ZFHX4	2.58735	6.21939e-172	32	PDE7B									1.65164	7.8551e-63	32	FSTL5
1.68712	1.01225e-224	32	CDON	2.63677	4.75592e-164	32	SIDT1									1.78543	1.94415e-62	32	SAMD4A
1.37495	2.2144e-224	32	SLC1A3	3.16793	6.57746e-162	32	COL4A1									1.53689	4.29653e-60	32	GPC4
1.74381	3.29534e-224	32	NKAIN3	2.79159	2.84065e-158	32	SEMA5A									1.6125	1.9506e-59	32	GLI3
1.58094	2.27573e-222	32	SYNE2	3.85713	1.33058e-136	32	SVIL									1.50675	1.10223e-56	32	PDGFD
1.35315	2.2569e-218	32	DAPK2	3.32752	1.95455e-122	32	DLC1									1.42997	3.8292e-56	32	PCGF5
1.63538	1.69647e-211	32	CREB5	2.71651	2.17952e-121	32	TACC1									1.49204	7.24301e-56	32	COL11A1
1.54985	7.86675e-210	32	PELI2	2.47802	9.75311e-121	32	UACA									1.40024	4.26098e-54	32	FBXL7
1.35869	7.48367e-198	32	EMID1	2.7348	8.24512e-112	32	LHFPL6									1.37084	4.29738e-49	32	AP002989.1
1.53815	5.32528e-195	32	LRRC3B	2.73271	1.41906e-108	32	COL4A2									1.39854	1.29388e-48	32	DACH1
2.35618	8.44482e-194	32	KIF26B	2.69007	8.05463e-108	32	SNED1									1.39179	1.71709e-48	32	NELL1
1.51243	2.87284e-193	32	TMTC2	2.49415	2.76821e-104	32	PARD3									1.71491	4.56342e-48	32	DACH2
1.39928	5.03015e-175	32	ZHX3	2.75101	5.97832e-90	32	SLC1A3									1.46363	2.60687e-42	32	AC131571.1
1.45167	3.72912e-144	32	DLEU2	2.49601	1.5505e-81	32	MYO1B									1.44285	2.19551e-41	32	DNAJC1
1.3987	5.43541e-118	32	MED12L	2.45886	3.07733e-78	32	TIMP3									1.49128	2.35425e-39	32	LINC01965
1.40377	1.54898e-58	32	AL022068.1	3.28325	2.77584e-65	32	AKAP12									1.49024	6.22436e-39	32	FRMPD4
1.35965	1	32	PLCG2	2.37074	9.72465e-42	32	VCL									1.35179	8.11441e-39	32	KCNH8
3.84338	0	33	PBX3													6.23127	0	33	TTR
2.53352	0	33	TSHZ2													6.07804	0	33	HTR2C
2.45632	0	33	LINC01470													5.25717	0	33	AC016152.1
1.92355	0	33	ADARB2													4.34865	0	33	OTX2-AS1
1.54457	1.66409e-223	33	SYNPR													3.89402	0	33	CLIC6
1.90879	9.67286e-220	33	LINC00535													3.85596	0	33	IGFBP7
2.6551	1.3549e-216	33	IL1RAPL2													3.67355	0	33	IL1RAPL2
1.7069	1.4982e-207	33	GRIA1													3.49497	0	33	ROR2
1.8689	2.1963e-199	33	ENOX1													3.46926	0	33	ABCA4
1.80402	1.03859e-187	33	KIRREL3													3.46132	0	33	RBM47
1.94333	8.01375e-185	33	MAML3													3.37033	0	33	MTUS2
2.60107	4.04423e-178	33	FOXP2													3.24523	0	33	SLC13A4
1.31564	3.31103e-176	33	CCSER1													3.17812	0	33	NWD1
1.77905	2.04632e-164	33	TMEFF2													3.14975	0	33	LAMB1
1.13013	5.82071e-162	33	DLX6-AS1													3.14644	0	33	RBMS1
1.30932	6.62991e-153	33	RUNX1T1													3.0191	0	33	TPD52L1
1.27468	4.58229e-149	33	NRXN3													2.84393	0	33	FRAS1
1.4166	1.35693e-139	33	MEIS2													2.75382	0	33	COL21A1
1.54094	1.16868e-135	33	FRY													2.74546	0	33	SPAG17
1.86255	4.92568e-131	33	COL25A1													2.73136	0	33	FAM160A1
1.56997	8.86329e-129	33	PLXNC1													2.69484	0	33	POU2AF1
1.28837	3.5547e-127	33	SLIT1													3.31898	4.832e-295	33	NT5DC1
1.40561	8.84073e-127	33	SDK2													3.05453	9.27616e-288	33	SNTG2
1.72552	3.6439e-124	33	SORCS3													2.99338	3.02167e-281	33	SLC16A12
1.69256	3.7732e-123	33	DGKB													3.97164	9.9886e-273	33	PIP5K1B
1.56418	1.84604e-113	33	RPS6KA2													2.69165	7.1627e-268	33	ARMC3
1.58747	1.20693e-109	33	CACNA2D3													2.93809	6.57277e-253	33	RBMS3
1.43793	1.60772e-109	33	PCDH9													3.45685	6.13815e-248	33	SLC16A10
1.11971	5.5543e-109	33	DCLK2													4.28988	2.73494e-237	33	SULF1
1.18631	2.00399e-105	33	MAGI1													4.06049	6.77776e-218	33	GALNT17
1.12064	2.73498e-104	33	CELF4													2.89738	1.6671e-210	33	SLCO3A1
1.35084	4.33596e-101	33	TSHZ1													2.7765	2.16374e-193	33	DNAH11
1.23235	6.80469e-99	33	SHTN1													3.26298	3.10558e-193	33	PLD5
1.09114	8.84172e-95	33	PBX1													3.14669	3.0198e-182	33	LINGO2
1.37554	4.61834e-94	33	KCNIP1													3.1226	5.04587e-176	33	PCAT1
1.2295	8.60329e-90	33	TMTC2													4.53154	5.48185e-168	33	TRPM3
1.13013	1.90326e-80	33	PDE5A													2.63484	4.70804e-159	33	COLEC12
1.18095	2.67225e-80	33	GLRA2													3.39417	1.31184e-142	33	VAT1L
1.26798	1.00994e-78	33	CACNA1C													3.33499	2.10058e-139	33	CDH12
1.34209	1.43559e-75	33	GRM3													2.70061	1.05573e-125	33	DNAH7
1.84986	2.05932e-75	33	LHFPL6													3.35488	3.09465e-125	33	TRMT9B
1.38294	2.31271e-74	33	ZNF385D													2.66349	1.45822e-120	33	CFAP54
1.13002	6.88945e-73	33	CNTNAP4													2.98351	3.21905e-116	33	KIAA1217
1.61744	9.07916e-71	33	TOX3													3.37002	7.68496e-112	33	TMEM117
1.10501	5.31246e-65	33	MCUB													3.27856	5.12458e-109	33	PDZD2
1.00866	6.71058e-62	33	NXN													2.95812	1.99309e-106	33	PHACTR2
1.01917	3.20525e-47	33	FAM19A2													2.87186	2.86071e-93	33	TENM2
1.85193	3.62479e-46	33	CDH12													2.88041	1.46404e-89	33	PLXDC2
1.07647	5.54748e-43	33	LINC00854													2.9102	6.61184e-88	33	SLC23A2
1.13685	1.25523e-19	33	ADCY2													2.7365	1.8646e-84	33	AGBL4
4.35927	0	34	FN1
4.08914	0	34	CEMIP
4.01112	0	34	FLT1
3.95094	0	34	LAMA2
3.79843	0	34	ARHGAP29
3.55848	0	34	COL1A1
3.55716	0	34	DLC1
3.53438	0	34	COL3A1
3.53259	0	34	EBF1
3.50025	0	34	COL1A2
3.48611	0	34	COLEC12
3.43846	0	34	TACC1
3.37622	0	34	COL4A1
3.30128	0	34	ITGA8
3.28076	0	34	ADAM12
3.20594	0	34	AC092957.1
3.00469	0	34	LINC02147
2.87584	0	34	COL4A2
2.78839	0	34	CFH
2.7078	0	34	ITIH5
2.66677	0	34	SPARC
2.65107	0	34	COL6A3
2.63879	0	34	EPAS1
2.61771	0	34	NID1
2.61369	0	34	MIR4435-2HG
2.58303	0	34	PDE7B
2.56772	0	34	RBPMS
2.56364	0	34	BNC2
2.53766	0	34	WWTR1
2.52403	0	34	COBLL1
2.52036	0	34	VWF
2.50031	0	34	PRKCH
2.47786	0	34	TGFBR3
2.46216	0	34	RBMS3
2.43334	0	34	IGFBP7
2.36395	0	34	LAMA4
2.33813	0	34	COL18A1
2.34475	7.46897e-303	34	SNED1
2.65895	6.76991e-241	34	TMEM132C
2.40093	5.98592e-240	34	TIMP3
2.54506	1.05717e-233	34	LHFPL6
2.59649	2.18598e-233	34	PLEKHG1
2.39157	4.2213e-168	34	SEMA5A
2.73492	3.66497e-166	34	VCL
2.3973	4.18563e-148	34	ATP1A2
2.5795	1.4627e-147	34	SLC7A11
3.2286	1.05389e-143	34	AKAP12
2.79698	8.28202e-131	34	SVIL
2.57353	4.48247e-118	34	HBA2
3.49942	4.95513e-105	34	TTR
3.5071	0	35	HS3ST4
2.99293	0	35	SGCZ
2.98461	0	35	SORCS1
2.77375	0	35	ADAMTSL1
2.73916	0	35	KIAA1217
2.65734	0	35	GABRG3
2.52421	0	35	KCNJ6
2.47472	0	35	POU6F2
2.45671	0	35	GRIK3
2.3105	0	35	CLSTN2
2.30959	0	35	ABI3BP
2.13351	0	35	UTRN
2.11428	0	35	GAS7
2.05542	0	35	PALM2
2.00729	0	35	MLIP
1.96308	0	35	HS3ST5
1.93852	0	35	SLIT3
1.89038	0	35	HCRTR2
1.7734	0	35	ARHGAP20
1.71619	0	35	LINC01435
1.63994	0	35	MTUS2
1.8903	2.59551e-299	35	GNAL
2.50768	1.59812e-298	35	CNTNAP5
1.93915	1.01882e-290	35	ZNF385D
2.1643	4.29322e-276	35	CDH10
2.16984	1.29787e-269	35	GALNT17
1.98289	2.27302e-242	35	TLE4
1.77531	1.05079e-240	35	PDZD2
1.95337	8.40318e-239	35	CALN1
1.82504	1.52179e-237	35	DOCK9
2.511	1.57223e-232	35	OPCML
1.93205	3.7078e-232	35	KHDRBS3
1.89487	6.36109e-226	35	PDE1A
1.84907	3.87551e-225	35	ZFPM2
2.02542	1.39695e-221	35	LMO3
2.41475	5.10152e-209	35	GRIK2
1.81169	1.05476e-208	35	KCNMA1
1.73235	1.21123e-208	35	CNTN1
1.89497	1.431e-202	35	XKR4
1.62513	1.59511e-199	35	ASTN2
1.62167	8.00034e-198	35	C8orf34
2.07988	1.1443e-192	35	SYN3
2.11094	5.0844e-189	35	DPP10
1.97642	8.82855e-185	35	CSMD1
2.04826	1.1347e-179	35	KAZN
1.63661	3.00616e-177	35	CACNA1A
1.66697	4.93661e-173	35	CDH13
1.70658	4.11802e-161	35	NEGR1
1.6357	2.37582e-152	35	GRID2
1.72329	3.3877e-125	35	NCAM2
6.33075	0	36	TTR
6.03551	0	36	HTR2C
5.20777	0	36	AC016152.1
4.3966	0	36	OTX2-AS1
4.39028	0	36	SULF1
4.07161	0	36	IGFBP7
3.89575	0	36	CLIC6
3.4517	0	36	ROR2
3.44121	0	36	ABCA4
3.34544	0	36	NT5DC1
3.31789	0	36	RBM47
3.27971	0	36	NWD1
3.25051	0	36	SLC13A4
3.14389	0	36	COLEC12
3.14388	0	36	SLC16A12
3.07921	0	36	TPD52L1
3.07702	0	36	DNAH11
2.99997	0	36	LINC01088
2.99327	0	36	ARMC3
2.96104	0	36	RBMS1
2.88419	0	36	FYB2
2.88216	0	36	COL21A1
2.85459	0	36	SPAG17
2.83083	0	36	DCDC1
2.72143	0	36	POU2AF1
2.70924	0	36	LMX1A
2.74509	3.63688e-293	36	GHR
3.29371	6.49996e-290	36	CFAP54
2.82015	1.8645e-275	36	RBMS3
3.34503	1.87934e-262	36	PCAT1
2.89678	2.54948e-254	36	LAMB1
3.21166	3.23046e-246	36	DNAH7
3.65457	1.65334e-223	36	VAT1L
3.3951	1.9575e-213	36	SLC16A10
2.98712	2.09589e-194	36	PLD5
3.24041	3.64941e-191	36	PDLIM5
3.0507	7.86985e-169	36	KANK1
2.83622	8.13019e-169	36	ADAMTS17
2.90737	1.51742e-168	36	TIMP3
3.20163	4.10753e-156	36	PHACTR2
3.32921	1.02763e-147	36	PIP5K1B
3.53728	1.13133e-138	36	TMEM117
2.76128	1.25683e-132	36	SH3D19
3.08476	4.48023e-113	36	AGBL4
3.09841	8.91819e-113	36	TRMT9B
3.07169	9.61139e-111	36	PARD3B
3.46158	1.32616e-105	36	TRPM3
3.02497	4.00307e-100	36	PDZD2
2.98014	5.27527e-98	36	GALNT17
2.81429	5.23313e-85	36	SIPA1L1
4.66869	0	37	SLC4A1
3.74759	0	37	SPTA1
3.73244	0	37	HBM
3.2775	0	37	ALAS2
3.15257	0	37	AHSP
2.61215	0	37	TENT5C
2.27138	0	37	EPB42
2.23196	0	37	GYPA
5.3161	1.39482e-131	37	HBB
2.6091	6.11915e-114	37	SLC40A1
3.26911	1.10245e-112	37	SLC2A1
6.29465	2.89729e-108	37	HBA1
2.54165	1.19355e-84	37	TRIM58
2.31536	5.56754e-71	37	BLVRB
4.97758	7.85938e-53	37	SLC25A37
2.53135	1.84904e-51	37	CD36
2.31986	1.73797e-50	37	SLC25A39
2.69098	2.83377e-48	37	RIPOR3
6.72018	2.58599e-45	37	HBA2
2.72282	2.10736e-44	37	NEAT1
2.7703	3.52494e-42	37	TFRC
2.5817	1.14766e-40	37	FECH
3.07821	1.85965e-40	37	ABCC4
3.34302	2.0308e-39	37	MAN1A1
3.85656	2.1441e-38	37	ANK1
2.78017	4.05494e-32	37	GCLC
3.00374	1.01349e-31	37	NCOA4
2.3012	7.81841e-31	37	UBB
2.25093	3.86484e-28	37	CAT
3.31937	2.13821e-27	37	MARCH3
2.76497	3.44631e-25	37	BMP2K
3.01902	1.63292e-22	37	PIP4K2A
2.72471	1.04247e-20	37	BSG
2.59771	1.10314e-20	37	SPECC1
2.2934	1.16764e-19	37	LPIN2
2.58813	1.39542e-19	37	MICAL2
2.90349	4.34296e-17	37	TMCC2
2.89452	3.69776e-12	37	TRAK2
3.27459	2.08173e-10	37	EPB41
2.65085	4.40624e-10	37	MARCH8
2.24586	6.03818e-08	37	RNF19A
2.6413	6.37542e-08	37	DENND4A
2.13786	1.50428e-07	37	BNIP3L
3.17358	5.49778e-06	37	RGS6
2.3063	2.53394e-05	37	TOP1
2.75064	0.000175251	37	CPEB4
2.21784	0.00197376	37	UBR2
3.06176	0.00254281	37	XPO7
2.21717	0.0903714	37	SNCA
2.45093	0.586471	37	RAPGEF2

## Sheet: Supplementary Data 7
Supplementary Data 7. Differential gene expression analysis of gIPC subclusters and germinal matrix cell types
mIPC vs. gIPC				gIPC-O vs. gIPC-A				g-IPC vs. all				n-IPC vs. all				MG vs. all				BVC vs. all
Gene Name	Average log2(FC)	Adusted p-val		Gene Name	Average log2(FC)	Adusted p-val		Gene Name	Average log2(FC)	Adusted p-val		Gene Name	Average log2(FC)	Adusted p-val		Gene Name	Average log2(FC)	Adusted p-val		Gene Name	Average log2(FC)	Adusted p-val
TUBA1A	2.26107	3.1e-35		GALNT13	3.39896	9.91e-70		EGFR	2.52818	0		GRAMD1B	1.89599	0		PLXDC2	3.42177	0		TTR	3.25901	0
STMN2	2.15253	4.19e-32		HIP1	3.32857	8.5e-84		AC007402.1	2.46464	0		GPR39	1.61876	0		SPP1	3.31617	0		FN1	2.81042	0
CENPF	2.00226	5.03e-60		LHFPL3	3.30525	3.61e-52		SLC24A3	1.92201	0		AL589740.1	1.50355	0		LRMDA	3.27081	0		CEMIP	2.80259	0
MAP1B	1.8933	1.8e-108		KCNQ1OT1	3.13573	1.18e-72		ZEB1	1.66833	0		KIF26B	1.48139	0		DOCK8	2.92732	0		HTR2C	2.75529	0
TUBB	1.86874	6.77e-49		PCDH15	3.11478	3.07e-51		SEZ6L	1.47751	0		MED12L	1.38039	0		SFMBT2	2.92033	0		LAMA2	2.66939	0
NRG1	1.8538	1.7e-68		DSCAM	2.91182	1.15e-65		HIP1	1.42281	0		ZNF423	1.35376	0		LGMN	2.70999	0		FLT1	2.50506	0
TMSB10	1.7918	2.56e-68		GRIK2	2.528	4.17e-55		NCKAP5	1.28469	0		SMOC1	1.35187	0		MERTK	2.70649	0		ARHGAP29	2.43728	0
TUBB2B	1.78679	1.12e-19		MEGF11	2.50906	9.01e-48		LDLRAD3	1.26882	0		CA12	1.33425	0		INPP5D	2.6241	0		COLEC12	2.38957	0
TMSB4X	1.72449	3.46e-55		KCNIP4	2.41536	3.82e-08		LRIG1	1.24167	0		LRP8	1.32955	0		SLCO2B1	2.61779	0		DLC1	2.28114	0
STMN1	1.6768	1.95e-39		SLIT1	2.3054	3.01e-47		PTPRZ1	1.22944	0		TMTC2	1.28615	0		RUNX1	2.59335	0		EBF1	2.2772	0
MT-CO3	1.67013	2.31e-61		CACNA1A	2.29122	2.9e-33		CDH20	1.20593	0		CLMP	1.28103	0		CTSB	2.58608	0		ITGA8	2.25512	0
FABP7	1.65289	1.48e-30		EPN2	2.26511	5.67e-67		CEP83	1.19597	0		PLCB4	1.25616	0		SRGN	2.56834	0		TACC1	2.22939	0
NEDD4L	1.64393	7.33e-82		TNR	2.24585	1.73e-28		SMOC1	1.17623	0		NKAIN3	1.12	0		SLC9A9	2.56064	0		COL1A1	2.1819	0
MT-CO1	1.62772	4.81e-59		MTSS1	2.23777	4.22e-59		DPF3	1.15583	0		TTYH2	1.11144	0		CSF2RA	2.49894	0		COL1A2	2.17098	0
MT-CO2	1.62217	3.78e-74		ACAP3	2.16011	2.71e-52		LINC01965	1.12887	0		GPC6	1.0929	0		APBB1IP	2.45301	0		AC092957.1	2.15401	0
ACTG1	1.61039	2.8e-39		LINC01322	2.11529	5.65e-34		ADAMTS6	1.12488	0		KCNQ3	1.05896	0		NEAT1	2.4149	0		AC016152.1	2.15214	0
ADGRV1	1.58827	5.99e-97		AC007376.2	2.07057	8.2e-34		UST	1.11838	0		CASC15	1.03661	0		BNC2	2.35478	0		COL3A1	2.13805	0
ACTB	1.56515	5.86e-38		CHD7	2.00469	5.5e-69		BCAN	1.1046	0		MEIS2	1.02612	0		ITPR2	2.32285	0		ADAM12	2.11644	0
MT-ND4	1.55822	3.09e-61		POLR2F	1.95999	1.43e-22		KAT2B	1.10327	0		SLC22A23	1.02241	0		RBM47	2.31597	0		COL4A1	2.05982	0
NKAIN3	1.54527	2.38e-90		SNTG1	1.90567	6.65e-40		RORA	1.09493	0		MIR99AHG	1.01506	0		NPL	2.26526	0		IGFBP7	1.98924	0
MT-ND1	1.52445	3.07e-42		MMP16	1.88853	1.85e-34		SHROOM3	1.06658	0		EOMES	0.998401	0		ADAM28	2.25316	0		LINC02147	1.84421	0
TOP2A	1.49179	6.36e-44		DLL3	1.88762	3.15e-43		ZEB1-AS1	1.06481	0		SLC39A11	0.985408	0		SAT1	2.23754	0		CFH	1.84216	0
BASP1	1.46045	1.04e-74		NXPH1	1.86809	2.24e-20		GLCCI1	1.05389	0		PRAG1	0.98399	0		TBXAS1	2.23077	0		EPAS1	1.81483	0
MT-CYB	1.45593	1.41e-48		SH3D19	1.85584	2.78e-39		DOCK1	1.05104	0		CORO1C	0.982968	0		SMAP2	2.20913	0		SNED1	1.78213	0
TUBA1B	1.44548	6.41e-34		SLC2A13	1.82941	1.57e-21		PLCE1	1.04348	0		LYPD6	0.94657	0		DOCK4	2.14799	0		RBMS3	1.76462	0
AC131571.1	1.41405	9.14e-67		CCDC178	1.78332	2.47e-18		MAML2	1.04024	0		SSTR2	0.945612	0		ATP8B4	2.12849	0		TMEM132C	1.74886	0
MT-ATP6	1.41398	3.27e-39		DLL1	1.76808	1.3e-31		TLK1	1.04009	0		ZFHX4	0.934562	0		SAMSN1	2.08126	0		TGFBR3	1.74808	0
MTRNR2L8	1.41332	4.52e-22		SMOC1	1.76768	6.16e-24		PLCG2	1.02925	0		MLLT3	0.915616	0		C3	2.07787	0		TIMP3	1.73196	0
DPP10	1.37315	0.00093558		PTPRS	1.74607	2.95e-40		GLI2	1.02763	0		PLCB1	0.908752	0		FKBP5	2.05262	0		RBMS1	1.71625	0
SFRP1	1.36315	2.3e-67		MAP3K1	1.74351	3.02e-34		ETV1	1.02725	0		DLEU2	0.903516	0		DOCK2	2.04982	0		OTX2-AS1	1.70204	0
ASPM	1.35366	2.08e-32		OPCML	1.74198	7.12e-11		LINC00511	1.01772	0		SEZ6L	0.90297	0		CSF1R	2.03291	0		COL6A3	1.69356	0
MKI67	1.33773	6.88e-44		TNK2	1.73604	8.66e-32		CDK6	1.016	0		DACH1	0.900821	0		HIF1A	2.02724	0		BNC2	1.68602	0
DACH1	1.33769	3.08e-49		CD82	1.71062	1.12e-32		TCF7L1	1.01599	0		NFIA	0.8935	0		A2M	2.01171	0		ROR2	1.67983	0
GLI3	1.32439	1.06e-30		IGSF9B	1.70825	7.17e-32		ZBTB20	1.01272	0		UNC5D	0.886287	0		GNG7	2.00957	0		LHFPL6	1.67365	0
DPYSL3	1.31041	5.64e-73		NCOR2	1.70322	2.82e-38		MAP3K1	1.00247	0		HECW1	0.88399	0		ARHGAP26	2.007	0		RBPMS	1.6697	0
TMEM132B	1.30791	2.7e-35		OLIG1	1.69859	2.48e-30		SPATA6	1.00024	0		AC099792.1	0.883362	0		LHFPL2	2.00617	0		COBLL1	1.65694	0
DAAM2	1.30787	2.96e-15		AC007402.1	1.68145	8.67e-39		WSCD1	0.999105	0		BICD1	0.880988	0		IPCEF1	2.00083	0		ITIH5	1.65272	0
RPS4X	1.29475	2.46e-21		GALNT10	1.67969	1.54e-32		BOC	0.998085	0		TENM4	0.862229	0		TNFRSF1B	1.97602	0		PLEKHG1	1.61102	0
FTH1	1.29182	3.11e-28		MT-ND3	1.63888	1.08e-23		DLL1	0.993506	0		LINC01965	0.850266	0		OLR1	1.96526	0		SPARC	1.60784	0
RPL13	1.26932	5.04e-30		MARCH1	1.63513	1.52e-22		NPAS3	0.991048	0		SPIRE1	0.842517	0		RHBDF2	1.95557	0		WWTR1	1.60035	0
CELSR1	1.26398	1.34e-57		LDLRAD3	1.62122	6.44e-44		BMPR1B	0.964014	0		DOK6	0.83785	0		FLI1	1.9528	0		NR2F2-AS1	1.59432	0
SOX11	1.26247	3.63e-31		BEST3	1.60912	5.03e-23		SLC1A2	0.963861	0		RASGRP1	0.827232	0		SLC1A3	1.94962	0		TGFBR2	1.59227	0
ZBTB18	1.25755	3.01e-29		DSCAML1	1.6061	1.89e-19		CHD7	0.952681	0		ZHX3	0.822341	0		BMP2K	1.93897	0		NID1	1.57138	0
RPS24	1.24427	1.31e-34		SH3KBP1	1.60147	4.22e-28		RFTN2	0.951461	0		ELMO1	0.820831	0		GNB4	1.92906	0		PDE7B	1.56858	0
RTN1	1.23659	1.76e-44		GRIK3	1.59965	4.78e-21		RFX4	0.951227	0		SYNE2	0.807931	0		FYB1	1.90455	0		PRKCH	1.56469	0
MT-ND2	1.2322	4.46e-37		DGKH	1.58582	2.29e-18		AC087564.1	0.9505	0		HES6	0.804369	0		ARHGAP24	1.90013	0		ARHGAP10	1.55725	0
DCX	1.22627	3e-23		KCND3	1.57996	4.41e-24		AC099792.1	0.949078	0		GLI3	0.79792	0		RTTN	1.88251	0		UACA	1.55157	0
EEF1A1	1.2257	2.14e-24		MYO5C	1.57061	1.15e-24		AL445250.1	0.940627	0		PPP1R17	0.793752	0		AC074327.1	1.88134	0		MYOF	1.54932	0
HMGB2	1.22293	2.88e-20		CDK6	1.57037	8.11e-27		CREB5	0.935476	0		SEZ6	0.788258	0		PDK4	1.87829	0		MIR4435-2HG	1.54377	0
MT-ND3	1.2052	1.94e-23		NKD1	1.56517	2.81e-20		PLXNC1	0.932635	0		CCDC88C	0.784791	0		PTPRJ	1.86593	0		LAMB1	1.52293	0
TMEM132D	1.19644	0.00965864		EGFR	1.54376	1.91e-41		CAMK2D	0.931122	0		CNR1	0.781756	0		RYR1	1.85638	0		COL18A1	1.47911	0
LRRC3B	1.19192	8.61e-47		SLC24A3	1.53867	1.23e-44		LTBP1	0.929856	0		FIGN	0.773218	0		LYN	1.85308	0		VWF	1.47166	0
EFNB2	1.1889	4.92e-54		DSEL	1.53154	1.54e-27		LRRTM3	0.925764	0		TMEM158	0.769841	0		RGS1	1.83794	0		CLIC6	1.45647	0
BASP1-AS1	1.18735	1.27e-53		NOVA1	1.51947	2.25e-44		ZNF521	0.918498	0		CDON	0.765753	0		P4HA1	1.83733	0		LAMA4	1.45281	0
PTMA	1.18679	1.38e-26		AC008050.1	1.50022	1.59e-11		ILDR2	0.908664	0		PRDM16	0.765312	0		GLUL	1.81114	0		LEF1	1.44844	0
LINC00609	1.17854	0.000126292		DOCK10	1.48937	1.85e-26		LINC01748	0.905911	0		ELAVL2	0.755066	0		CD83	1.80369	0		ANO2	1.40375	0
ENC1	1.17655	5.62e-21		DNM3	1.46544	4.86e-20		TCF7L2	0.900784	0		ZMIZ1	0.753309	0		CYFIP1	1.79467	0		FKBP5	1.38565	0
LINC01965	1.17571	1.8e-13		SOX4	1.44934	5e-21		STK3	0.898865	0		SIPA1L2	0.749288	0		AP1B1	1.77505	0		NR3C1	1.38483	0
CDON	1.17564	1.47e-42		PAK3	1.44764	3.83e-11		ANKFN1	0.896705	0		EPHB1	0.748506	0		MKNK1	1.77358	0		ADAMTS9	1.38128	0
DHFR	1.166	9.78e-39		CEP83	1.44508	6.32e-26		AC007376.2	0.88716	0		KCNN3	0.748171	0		ARHGAP25	1.77091	0		ADAMTS9-AS2	1.38033	0
RPS15	1.15188	1.37e-20		CRB1	1.41436	2.43e-26		SERINC5	0.870832	0		ZEB1	0.745925	0		AOAH	1.7687	0		LINC01088	1.36732	0
APOLD1	1.14988	5.78e-12		ELMO1	1.38901	1.23e-24		STK33	0.869834	0		PPP2R2B	0.739428	0		MITF	1.76805	0		CGNL1	1.3647	0
TXNRD1	1.14967	9.03e-28		CHST11	1.36908	1.52e-28		DGKH	0.868748	0		IQGAP2	0.719574	0		ST6GAL1	1.7647	0		CLDN5	1.34866	0
MT-ND5	1.13757	1.18e-30		ARHGEF7	1.36841	1.28e-30		PHYHIPL	0.868185	0		SEMA5B	0.717509	0		TGFBR2	1.74213	0		UTRN	1.33227	0
SOX4	1.1369	1.78e-21		FERMT1	1.36551	2.26e-23		MCC	0.863403	0		SVIL	0.712391	0		PALD1	1.72738	0		ABCA9	1.32008	0
STEAP1B	1.13418	8.39e-20		ETV1	1.36346	4.67e-25		LRRN1	0.859506	0		GULP1	0.704338	0		RIN3	1.72458	0		NEAT1	1.31765	0
UBC	1.11887	1.94e-14		KCNH8	1.36072	5.85e-20		NFIA	0.854634	0		ZNF804A	0.682499	0		CSF3R	1.72086	0		PECAM1	1.30762	0
CD44	1.11785	2.81e-08		SULF2	1.3415	5.27e-19		NOVA1	0.852123	0		PTK7	0.678111	0		ADAP2	1.71963	0		BMP6	1.30063	0
RPL32	1.10591	2.97e-24		PLCG2	1.32442	1		NAALADL2	0.848668	0		BAZ2B	0.664799	0		MAN1A1	1.71694	0		ARHGAP6	1.2948	0
MEF2C	1.10586	0.0318257		KIZ	1.31908	2e-17		NCOR2	0.842415	0		PLCE1	0.664689	0		PAG1	1.71335	0		SLC13A4	1.26502	0
PLEKHA7	1.10325	3.74e-46		AC007344.1	1.30499	5.77e-14		RAB31	0.834062	0		TRIM2	0.656945	0		CAPZB	1.70818	0		COL5A2	1.25995	0
PTMS	1.10112	4.75e-22		GLCCI1	1.29715	2.32e-32		PARD3B	0.829518	0		IGDCC3	0.656616	0		CPVL	1.70492	0		EDNRA	1.25094	0
RPLP1	1.0994	5.09e-18		CDH13	1.28849	3.06e-12		TRPS1	0.81611	0		SETD7	0.655328	0		MYO1E	1.69935	0		COL21A1	1.23893	0
SETBP1	1.09673	1.88e-46		CLIP2	1.28769	1.09e-22		SNCAIP	0.814446	0		FOXP4	0.654158	0		PTPRC	1.69924	0		DCN	1.23798	0
RPL15	1.08911	4.5e-12		JAM3	1.27238	1.68e-15		ATP13A4	0.807036	0		NRN1	0.647264	0		ENTPD1	1.69607	0		GHR	1.23152	0
KIF26B	1.08131	6.84e-08		XKR4	1.27086	1.47e-05		SDC3	0.804789	0		CCND2	0.646296	0		SORL1	1.69289	0		PTPN14	1.22545	0
TUBB2A	1.08092	3.59e-16		COL20A1	1.26978	1.61e-21		REV3L	0.804666	0		FMNL2	0.644746	0		RNF144B	1.67112	0		PDGFRB	1.21931	0
RPL10	1.08066	7.45e-16		ZEB1	1.25819	3.62e-27		TRIM9	0.803694	0		NEDD4L	0.640198	0		EEPD1	1.66731	0		ABCB1	1.21617	0
NKAIN2	1.08045	1.17e-23		MAML2	1.25071	2.79e-22		ARAP2	0.802174	0		EPHA3	0.637056	0		RAPGEF1	1.66226	0		ITGA1	1.21067	0
RPL11	1.07632	4.86e-22		ANKRD10	1.24731	1.22e-15		ARHGEF26	0.794155	0		MYT1	0.634963	0		AKAP13	1.66054	0		CALCRL	1.17757	0
RPL29	1.07384	2.82e-22		AL445250.1	1.24529	5.14e-06		CDYL	0.791835	0		MIR9-3HG	0.634703	0		MEF2A	1.64808	0		COL6A2	1.17419	0
APOO	1.06781	2.79e-24		RAB3IP	1.24441	8.36e-19		PHLPP1	0.786951	0		CELSR1	0.604464	0		LY86	1.63853	0		ABCA4	1.16157	0
RPS6	1.06276	8.79e-19		SEZ6L	1.24196	4.33e-31		EPN2	0.784106	0		NFIB	0.599022	0		IFNGR1	1.62953	0		TCF7L1	1.15697	0
DOK5	1.06259	2.57e-30		PTPRO	1.23249	1.19e-19		CCND2	0.77469	0		GLI2	0.598375	0		PLD1	1.62555	0		SLC16A12	1.15366	0
EPHA3	1.06055	2.72e-25		IL1RAPL1	1.22713	1.32e-15		OLIG1	0.773095	0		ZBTB20	0.591326	0		ABCC4	1.62421	0		TANC1	1.15275	0
KCNH7	1.0604	4.84e-43		CASC15	1.21924	5.83e-31		C1orf61	0.769078	0		DISP3	0.587867	0		RAB31	1.62038	0		ZIC1	1.14864	0
GAPDH	1.04625	1.82e-17		MAP2	1.20957	5.94e-37		CECR2	0.769015	0		ADGRV1	0.587576	0		IKZF1	1.61448	0		TFPI	1.1419	0
OOEP	1.04297	7.35e-24		MOB3B	1.19767	1.07e-11		RAD51B	0.763494	0		AC013727.1	0.578064	0		EPB41L2	1.59829	0		RARB	1.14176	0
LIPG	1.03661	2.16e-52		DHFR	1.19513	3.58e-13		B3GLCT	0.76342	0		LINC01967	0.562375	0		FTL	1.59575	0		SLC6A13	1.14008	0
NNAT	1.02715	2.37e-34		LRRN1	1.18017	1.08e-19		NOTCH2	0.763387	0		PTPRS	0.544714	0		PDE3B	1.59148	0		SLC2A1	1.12732	0
MARCKSL1	1.02713	2.28e-07		SERINC5	1.17341	2.96e-23		ARHGAP42	0.763176	0		SLC17A6	0.532519	0		RAB20	1.59125	0		YAP1	1.10596	0
FGF13	1.02612	5.25e-13		AC105402.3	1.16895	1		ZNRF3	0.762285	0		CRHR2	0.527037	0		MYO1F	1.58913	0		SLC38A11	1.10483	0
PEBP1	1.02352	4.89e-19		ELFN2	1.16364	1.68e-19		YAP1	0.762094	0		PAX6	0.518347	0		ZFP36L1	1.58734	0		C7	1.10286	0
EPHA5	1.02207	2.13e-36		REV3L	1.15936	3.28e-24		BRINP3	0.753373	0		KCNN1	0.499762	0		AC016831.7	1.58347	0		CADPS2	1.10184	0
RPLP2	1.02045	3.32e-15		MT-CYB	1.15792	1.74e-14		ZMIZ1	0.752603	0		SLCO4C1	0.454565	0		LRRK1	1.57137	0		PDE5A	1.10123	0
FHOD3	1.0179	1.32e-33		ILDR2	1.15354	6.67e-17		PRDM16	0.748783	0		SYT2	0.443892	0		ATG7	1.56182	0		EMCN	1.09909	0
GSE1	1.01706	4.31e-40		LDLRAD4	1.15289	4.67e-16		DTNA	0.748178	0		ROBO2	0.433661	0		SLC11A1	1.55549	0		CA2	1.09152	0
EEF2	1.00665	1.48e-09		ASCL1	1.14573	1.24e-17		QKI	0.746676	0		IGFBPL1	0.339604	0		NFATC2	1.55439	0		FLI1	1.08606	0
PDE1A	1.00597	2.96e-31		ZCCHC24	1.14509	6.42e-11		GULP1	0.746291	0		PENK	0.268796	0		ZFHX3	1.55363	0		DOCK1	1.08499	0
RPL8	1.0059	4.97e-17		C10orf90	1.14331	4.45e-10		TAOK3	0.735421	0		CTNNA2	-0.955171	0		PIK3R5	1.54866	0		RBM47	1.07754	0
GPR156	1.00396	1.26e-41		NETO2	1.14297	1.16e-09		RGMA	0.73375	0		NAV3	-0.956517	0		SWAP70	1.54388	0		SPARCL1	1.07238	0
TRIM2	0.999538	6.63e-58		AC004158.1	1.14002	1.3e-14		ITGB8	0.730128	0		CHL1	-0.970606	0		AC008691.1	1.54243	0		B2M	1.06246	0
RPL19	0.996956	2.36e-15		SOX8	1.13467	2.87e-10		SASH1	0.728096	0		ADGRL3	-1.06259	0		ELL2	1.53011	0		DDR2	1.05714	0
FP671120.1	0.995843	2.09e-38		AC090692.1	1.13425	8.66e-14		TNS1	0.725119	0		DLG2	-1.12843	0		MGAT4A	1.52692	0		ABCA8	1.04832	0
RPS23	0.993878	3.97e-21		FRMD5	1.12509	0.0888348		BMP7	0.7232	0		MSRA	-1.17757	0		SYK	1.52665	0		NHSL2	1.04768	0
RPS14	0.99046	1.34e-18		ZMIZ1	1.12311	9.42e-23		SOX2	0.719113	0		GRIA1	-1.1926	0		IL6R	1.51879	0		TPD52L1	1.04387	0
NEUROD6	0.981258	4.25e-19		MAGI1	1.11361	4.32e-25		VAV3	0.714664	0		KAZN	-1.55132	0		MAP3K5	1.51716	0		NWD1	1.04295	0
RPS8	0.975784	1.14e-16		AC233296.1	1.11358	0.000214723		MEGF11	0.714318	0		ERC2	-1.02554	3.6859e-303		SRGAP2	1.51256	0		SNTB1	1.03667	0
PLPPR1	0.973944	4.15e-22		XYLT1	1.10765	2.65e-08		COLGALT2	0.713733	0		CBFA2T2	0.684871	4.97693e-303		LPAR6	1.51108	0		SLCO2A1	1.0355	0
DIAPH3	0.973864	2.17e-30		NAV2	1.10579	4.12e-12		SALL3	0.712462	0		HEG1	0.557817	4.34314e-301		TBC1D22A	1.4999	0		ENG	1.03178	0
NUSAP1	0.971051	5e-32		DLGAP1	1.09229	0.000153569		ASCL1	0.710388	0		PDE4D	-0.917521	2.98064e-294		APOE	1.48948	0		NID2	1.02922	0
IQGAP2	0.969853	1.61e-35		MYT1	1.09146	4.87e-11		FAXDC2	0.70474	0		CACNA2D1	0.626015	9.40957e-294		2021-03-03	1.48827	0		ADAMTS12	1.02366	0
UNC5D	0.969054	4.69e-25		PEAK1	1.08967	2.28e-11		LRP4	0.701414	0		QSER1	0.637483	1.02221e-289		FMN1	1.47753	0		INPP5D	1.02304	0
SHTN1	0.968011	7.77e-30		AC003991.1	1.08831	2.51e-09		CHST9	0.696041	0		CACNA1C	-1.20674	1.37866e-287		DENND3	1.47409	0		RBMS3-AS3	1.0165	0
UCHL1	0.965462	4.58e-20		ANO4	1.08769	1.93e-09		PRTG	0.695747	0		NRG1	0.868792	4.43165e-287		ZC3HAV1	1.46762	0		SULT1E1	1.01394	0
BCL11A	0.962198	7.99e-34		SOGA1	1.08295	1.82e-09		GLI3	0.693943	0		NFIX	0.506628	4.55739e-280		B4GALT1	1.46587	0		TBX18	0.986204	0
GPR39	0.961319	6.94e-42		LINC00511	1.07124	2.36e-24		DLL3	0.691239	0		NCAM1	-0.571751	5.36782e-280		CX3CR1	1.46516	0		CLMN	0.985672	0
CENPE	0.961012	1.31e-23		SOX13	1.06914	2.02e-12		NOTCH1	0.690312	0		LINC01748	0.684713	1.82038e-279		SEC14L1	1.46196	0		SMAD3	0.97551	0
RPL6	0.958736	9.42e-16		AC106869.1	1.06723	1.03e-06		MOXD1	0.689395	0		2021-03-01	0.590146	8.77253e-276		AP003481.1	1.45595	0		TNS1	0.968496	0
DLGAP1	0.952166	2.51e-16		NETO1	1.06514	7.08e-09		FBXL7	0.688566	0		ZEB2	-0.778298	3.02079e-275		KLHL6	1.45142	0		APOD	0.964736	0
RPL4	0.951208	8.27e-10		TMEM132C	1.05988	7.74e-08		PEAK1	0.683785	0		CACNA1E	-0.985948	1.65406e-274		FMNL3	1.4493	0		ADGRF5	0.955929	0
MARCKS	0.949478	1.87e-09		DPF3	1.05909	5.37e-11		TANC1	0.675189	0		PLPPR1	0.657882	4.41624e-272		SRGAP2B	1.43976	0		PTH1R	0.9476	0
AFF3	0.946563	6.57e-41		ZNF804B	1.04181	0.470456		GSG1L	0.674163	0		TSPAN5	0.593503	3.8415e-271		GNA13	1.42629	0		HSPG2	0.947254	0
HIST1H4C	0.944289	6.67e-09		PID1	1.04082	3.07e-13		ARHGAP31	0.673155	0		SORBS2	1.02367	1.00947e-270		REL	1.42628	0		ERG	0.940838	0
RPS2	0.942168	8.77e-17		IGSF21	1.04054	3.35e-08		SLC1A3	0.671229	0		FBLN1	0.512552	9.5923e-270		ELF1	1.42066	0		COL5A1	0.936349	0
LRRC7	0.938701	1.62e-19		ARHGEF2	1.02472	3.35e-08		MEST	0.670124	0		NMNAT2	-0.900557	1.59551e-268		SNX29	1.42022	0		DOCK6	0.91741	0
EZR	0.934847	2.71e-36		ZEB1-AS1	1.0222	3.97e-08		AC090692.1	0.665671	0		MPPED2	0.555567	1.01629e-267		FHIT	1.41845	0		A2M	0.91668	0
GNAS	0.923744	7.33e-21		NLGN4X	1.01539	3.01e-15		ATP1A2	0.663294	0		PTPRN2	-0.881499	3.24385e-263		AFF1	1.41155	0		CARMN	0.914968	0
RPLP0	0.923351	5.43e-14		ASXL3	1.00744	1.89e-14		ITGA7	0.662128	0		USP3	0.584452	1.1798e-260		PSAP	1.41117	0		EGFL7	0.910005	0
LAMA1	0.921969	4.18e-44		OLIG2	1.00524	1.5e-11		P4HA1	0.653933	0		CCSER1	-0.937731	2.26648e-257		RGS10	1.40376	0		CREB3L2	0.897859	0
VIM	0.92057	1.93e-05		NEURL1B	0.992065	3.32e-09		SPRED1	0.653173	0		AUTS2	0.389088	7.50173e-257		RAP1A	1.39301	0		KLF9	0.877074	0
PLXNA4	0.916903	1.86e-19		REPS2	0.99113	7.63e-10		ZFP36L2	0.648521	0		TFDP2	0.573279	3.8495e-253		PIK3R1	1.38887	0		IGFBP4	0.874821	0
BAIAP2L1	0.915396	6.07e-20		ANGEL1	0.988856	2.25e-09		GAS1	0.643932	0		LINC02055	0.68201	2.89934e-252		RCSD1	1.38601	0		SMAD6	0.874534	0
GRAMD1B	0.91074	2.45e-06		CNTN1	0.978979	1		PLPP3	0.643823	0		AFDN	0.511571	4.66425e-252		ZNF710	1.37735	0		DHRS3	0.868127	0
RPS11	0.910495	9.82e-17		CBWD5	0.978217	3.74e-07		MEGF10	0.6434	0		PRKCA	-1.17465	1.0058e-251		RNF213	1.37674	0		KDR	0.862232	0
DCLK1	0.910367	3.43e-11		TMEM131L	0.976385	5.39e-07		ZCCHC24	0.642839	0		SNCAIP	0.598311	2.14886e-251		DISC1	1.373	0		AHNAK	0.861131	0
JPT1	0.9042	6.21e-15		TBC1D14	0.975962	1.92e-07		GRID2	0.641277	0		SOX11	0.449673	1.63397e-249		HTRA1	1.36939	0		CPED1	0.857269	0
RPL35A	0.902168	5.66e-18		SSH2	0.972863	3.41e-05		MTSS1L	0.63749	0		HIVEP3	-0.84537	6.60375e-249		BIN1	1.36786	0		ABCG2	0.8528	0
RPS19	0.895477	3.66e-09		MT-CO2	0.957918	1.75e-12		MLC1	0.631821	0		COL4A5	0.500927	2.2306e-248		DOCK10	1.36416	0		EGFLAM	0.851254	0
AL589740.1	0.894448	1.25e-20		HIP1R	0.956274	3.97e-10		PTN	0.631467	0		AKT3	0.42209	9.9232e-248		NCKAP1L	1.3622	0		DUSP1	0.847625	0
RPS9	0.893519	1.12e-10		NKAIN4	0.954771	1.78e-10		GAB1	0.63142	0		SRGAP3	0.514149	8.99104e-246		ABR	1.36131	0		BMP5	0.846478	0
RPL28	0.893233	2.93e-11		FOXP2	0.946451	0.000864761		AC104574.2	0.62957	0		LHX2	0.536418	8.50402e-242		ETV6	1.36044	0		RREB1	0.833535	0
LINGO1	0.890826	6.53e-19		LIMA1	0.943992	3.88e-07		CRB1	0.628734	0		STK17A	0.443404	4.39803e-240		IFI16	1.35857	0		PLD1	0.831129	0
RPL36	0.886268	2.33e-13		MT-ATP6	0.934776	2.07e-07		STON2	0.628395	0		SETBP1	0.400109	5.49818e-240		DIAPH2	1.34617	0		DOCK5	0.826002	0
MT-ND4L	0.881129	1.05e-12		SPSB4	0.928805	5.85e-09		ARHGAP24	0.625839	0		PDE4DIP	-1.00951	1.15503e-239		ITGAX	1.34272	0		ITM2A	0.819276	0
FRMD5	0.878996	2.08e-29		MT-CO3	0.924089	9.84e-10		PARD3	0.625703	0		MEF2C	-1.35169	5.4571e-238		SOCS6	1.3343	0		RHOJ	0.816754	0
FSTL5	0.876433	7.09e-32		BCHE	0.923106	1.02e-08		COL4A5	0.619831	0		ZNF292	0.462785	1.37414e-236		RREB1	1.32145	0		ADAMTS15	0.813094	0
FOXG1	0.868622	6.05e-21		HES6	0.920084	2.44e-10		SAMD4A	0.615532	0		GNG4	0.566451	1.03191e-232		TRPM2	1.31689	0		AC012409.2	0.812766	0
UBB	0.864796	1.58e-10		FGF14	0.912083	1		CD82	0.607595	0		CYYR1	0.347958	8.82028e-230		ITM2B	1.31156	0		ELN	0.811659	0
ATP5F1E	0.864657	4.34e-16		PLCL1	0.906278	0.00397267		MYO10	0.607559	0		ZNF609	0.470655	1.36852e-228		PELI1	1.30697	0		OGN	0.811129	0
SATB2	0.864446	3.27e-09		SORCS3	0.898053	0.00661657		TGFB2	0.605852	0		KCNH7	0.502712	2.49485e-225		PTPRE	1.30629	0		ADAMTS1	0.810713	0
RUNX1T1	0.863877	6.41e-17		SHISA9	0.896008	0.0815337		JAG1	0.601651	0		NTRK2	-1.21408	5.41791e-224		WDFY4	1.30525	0		ANXA2	0.808839	0
FP236383.1	0.861721	4.85e-17		RAPGEF4	0.887836	0.000578373		SIK3	0.597915	0		RBFOX1	-1.25021	2.94604e-223		PLEKHA2	1.30061	0		GSN	0.807929	0
SVIL	0.861037	3.44e-39		CBLB	0.886453	2.93e-06		MAGI1	0.597529	0		CDHR1	0.287905	2.71623e-222		STAB1	1.29716	0		VSTM4	0.804617	0
RPL14	0.858817	7.47e-11		GRIA2	0.885767	9.25e-16		GLDC	0.597376	0		NKAIN2	-1.25105	3.43267e-222		LAPTM5	1.29393	0		POU2AF1	0.802243	0
ANK2	0.85128	1.67e-68		KCTD8	0.884601	0.332756		ARHGEF6	0.59303	0		XKR4	-1.313	8.13792e-222		MAML2	1.28735	0		NFATC2	0.800924	0
NEUROD2	0.849419	6.74e-15		KCNIP3	0.880049	4.96e-08		FGFR3	0.593009	0		FGF12	-1.30421	1.15996e-221		CSGALNACT1	1.28723	0		LAMC3	0.79518	0
RBFOX1	0.842019	3.61e-24		SRGAP2	0.876459	4.81e-08		BEND7	0.590431	0		EZR	0.438999	1.78574e-218		CD86	1.28694	0		LMX1A	0.792901	0
RPS18	0.840941	2.7e-14		NLGN4Y	0.875694	1		CHD9	0.58606	0		CSMD3	-1.10463	1.83802e-217		LYST	1.27238	0		SUCLG2	0.789931	0
CD24	0.840114	2.24e-16		RFTN2	0.871384	3.48e-12		PRELID2	0.585039	0		KLF13	0.542466	4.09201e-215		PLA2G7	1.26883	0		SLC6A12	0.788364	0
MTRNR2L12	0.838526	6.55e-12		IGF1R	0.868346	6.47e-15		BAZ2B	0.574837	0		ANKS1B	-0.548162	9.84406e-214		SP100	1.26744	0		IL1R1	0.78771	0
DYNLL1	0.837499	1.44e-11		COL21A1	0.86771	5.12e-05		SNTB1	0.571831	0		DAPK2	0.583804	4.74479e-212		MIS18BP1	1.26544	0		EYA4	0.785747	0
LAMA3	0.836209	2.13e-42		TACC2	0.864403	2.55e-09		MSI2	0.571174	0		CADPS	-0.867503	8.25431e-212		IRAK3	1.2639	0		SLC6A20	0.784866	0
GTSE1	0.835063	1.08e-26		EGR1	0.860504	1		ATP2C2	0.564146	0		NRG3	-0.945876	9.24967e-211		SIPA1L2	1.25992	0		ETS2	0.784753	0
DAAM1	0.833341	2.64e-26		SYNDIG1	0.853616	0.00692105		ACSS3	0.562504	0		DNM3	-0.815399	3.71146e-209		TNS3	1.25013	0		RASGRP3	0.778855	0
YBX1	0.8316	1.99e-09		AC087564.1	0.850531	0.0569052		NKD1	0.562063	0		AL662899.1	0.262074	2.45241e-208		SUSD6	1.24976	0		FOSL2	0.778569	0
WIPF3	0.826138	2.7e-30		SOX6	0.850297	3.19e-12		MYO1E	0.559149	0		AC106869.1	0.478611	1.06831e-207		PSMA1	1.24955	0		ENPEP	0.77421	0
FADS2	0.825248	6.48e-27		NRXN3	0.845348	1		VEGFA	0.556785	0		PAK3	0.50325	2.1452e-206		PADI2	1.24841	0		PLA2R1	0.773368	0
FAM19A1	0.824841	3.28e-15		ERC2	0.842669	0.180942		LIFR	0.55593	0		CHST11	-0.816304	3.15473e-206		DLEU7-AS1	1.2473	0		NOSTRIN	0.758993	0
NACA	0.823549	1.26e-12		LINC02588	0.842404	0.002047		LINC01515	0.547755	0		TNR	-1.04037	3.09276e-205		MYO9B	1.24727	0		MDFIC	0.758387	0
CFL1	0.823357	3.57e-07		DIP2C	0.842218	8.62e-20		FOXO1	0.547572	0		PC	0.424019	6.41569e-205		MBP	1.24596	0		COL27A1	0.754224	0
SMC4	0.822874	9.92e-12		SEZ6	0.84052	2.95e-06		EGR1	0.541277	0		STXBP5L	-0.919064	1.01011e-204		ABCA1	1.24405	0		TNFAIP8	0.75314	0
RTN4	0.822718	1.57e-24		TSPAN11	0.838558	9.49e-08		CSPG5	0.53713	0		ZXDC	0.590436	1.56587e-204		UBE2E2	1.24307	0		ADGRA2	0.752385	0
ID4	0.821979	3.7e-17		MT-ND2	0.830163	6.04e-05		SUCLG2	0.532467	0		TEAD2	0.314143	1.7334e-204		MFSD1	1.23622	0		WFIKKN2	0.751764	0
RPL41	0.817093	7.17e-09		CORO1C	0.827386	0.000207995		NBPF19	0.525421	0		CRB1	0.469284	1.15294e-202		PFKFB3	1.23022	0		NGF	0.748703	0
RPL30	0.816485	2.75e-09		PLPPR1	0.822374	0.00124328		PMP2	0.524083	0		RBPJ	0.569259	1.49715e-202		PREX1	1.2296	0		TGM2	0.743341	0
CDK5R1	0.814938	3.76e-09		RASSF2	0.820999	3.59e-05		CCDC178	0.523841	0		MIRLET7BHG	0.452621	3.53801e-202		TBC1D12	1.2256	0		XAF1	0.742526	0
HMGN2	0.814781	6.78e-15		PXK	0.820546	0.00152795		SOX13	0.522393	0		CORO2B	0.512872	8.92289e-201		HERPUD1	1.22229	0		ADGRL4	0.736995	0
RPL7A	0.812912	1.03e-12		COLGALT2	0.818802	7.04e-05		AC003991.1	0.522018	0		NTRK3	-0.881942	2.27694e-199		SH2B3	1.22138	0		OTX2	0.732938	0
KCNN3	0.808774	9.17e-13		MFF	0.818333	8.2e-05		GATM	0.521697	0		FGF14	-1.29917	4.00111e-199		USP53	1.2211	0		LINC00607	0.730829	0
TENM4	0.807985	7.91e-13		TCF12	0.811557	5.09e-22		SLC9A9	0.521647	0		CSMD1	-1.66181	6.52808e-199		CEBPD	1.21755	0		BGN	0.726213	0
RPL10A	0.807469	3.08e-13		ZNF704	0.810921	9.81e-11		AASS	0.518119	0		CELF4	-0.943436	4.95771e-198		CD53	1.21752	0		ISLR	0.725618	0
COL11A1	0.80184	9.58e-18		MIR181A2HG	0.809117	0.002275		NKAIN4	0.50985	0		KCTD15	0.413498	4.79401e-196		GRB2	1.21606	0		MSRB3	0.72327	0
REEP1	0.799163	1.99e-26		CELF5	0.808899	4.79e-07		NEK7	0.507683	0		NFIC	0.487648	7.46356e-196		AC244021.1	1.21544	0		CEBPD	0.719049	0
FOXP2	0.79633	6.62e-26		MEST	0.80844	0.000189295		SOX6	0.498585	0		LMNB1	0.472884	1.45986e-195		SKAP2	1.21444	0		ARHGAP24	0.717505	0
KCNB2	0.796257	5.78e-10		MNAT1	0.799121	5.84e-07		RFTN1	0.489964	0		GRIN2B	-1.13481	3.83501e-195		ARHGAP6	1.21406	0		NKD1	0.699615	0
EIF1	0.796216	1.24e-10		TFDP2	0.798968	6.42e-08		GPRC5B	0.487605	0		SDK1	-0.937365	3.33027e-194		ARID3A	1.20865	0		TEK	0.697941	0
TPT1	0.795581	4.01e-07		FAM110B	0.798038	1.3e-08		SMAD3	0.485217	0		FOXP2	0.474232	6.9689e-194		IL13RA1	1.20759	0		FRZB	0.692343	0
CALM3	0.792416	7.52e-12		LINC00854	0.790153	0.0419152		BTG2	0.483868	0		JAZF1	-0.723677	5.76938e-193		RIN2	1.2054	0		EMP1	0.683226	0
H1FX	0.790581	7.28e-10		SGCZ	0.787592	1		CDC14A	0.481003	0		FHDC1	0.351938	2.3562e-191		DHRS3	1.20353	0		AQP1	0.680703	0
RPL18	0.790359	9.56e-09		KLF12	0.781398	3.81e-11		PON2	0.480919	0		FYN	0.384345	2.59308e-191		IL6ST	1.19812	0		SLC24A4	0.672099	0
RETREG1	0.789997	3.1e-28		PLCE1	0.768878	8.03e-06		OLIG2	0.470184	0		BACH2	-0.590524	1.32596e-189		MANBA	1.19497	0		ID3	0.668405	0
ROBO2	0.789841	8.65e-34		PTPRD	0.767503	9.46e-22		TP53	0.469301	0		MSI2	0.37943	2.53021e-189		ST3GAL1	1.19441	0		SLC12A7	0.661926	0
ZNF804A	0.789598	5.02e-22		ATP2C2	0.767321	1		RHOJ	0.464877	0		GRIA4	-1.17843	5.04717e-186		LINC01091	1.18504	0		PGM5	0.660061	0
GRIN2B	0.788569	9.12e-07		AMZ1	0.767184	0.0199215		MFGE8	0.464728	0		PDE1C	0.566097	1.3105e-184		PEAK1	1.18364	0		FOXC1	0.658862	0
RALYL	0.787612	2.52e-10		DISC1	0.758874	0.365169		LINC01896	0.460994	0		CUX1	0.450646	4.00765e-182		RUNX2	1.18018	0		BHLHE40	0.651195	0
RPL3	0.786447	1.58e-05		LINC01170	0.757418	1		EYA2	0.458619	0		SCRN1	0.541248	1.21525e-180		LPIN2	1.17776	0		PLAT	0.645796	0
TPX2	0.783282	3.01e-24		TNRC6C	0.756635	4.09e-05		C10orf90	0.454539	0		KIRREL3	-1.00475	1.54335e-180		HRH1	1.17735	0		IFITM3	0.643661	0
PRKG1	0.782571	1.42e-18		NIN	0.755637	0.230982		MRC2	0.452647	0		GTF2I	0.350551	1.73945e-178		TMC8	1.16728	0		FGD5	0.638956	0
MYT1L	0.781122	2.17e-13		DPP6	0.755215	5.94e-09		CA8	0.442761	0		GAS2	0.407388	2.03598e-177		DNM2	1.16605	0		KANK2	0.638542	0
RPS5	0.779904	2.11e-07		SLF2	0.752948	0.0522299		PLOD2	0.436977	0		POU2F1	0.432335	1.00079e-176		GAB3	1.1652	0		TIE1	0.621709	0
RPS13	0.779538	5e-13		UST	0.75206	1.46e-07		BCHE	0.435477	0		EZH2	0.471738	6.42149e-176		THEMIS2	1.16511	0		SLC2A12	0.618995	0
CNTNAP3B	0.778939	2.16e-28		ASIC1	0.749741	0.000277534		FKBP10	0.434958	0		GRID1	-0.695822	2.98262e-175		HCK	1.16349	0		KLF2	0.617524	0
MOB3B	0.775255	4.5e-16		SETD5	0.748134	4.76e-10		VIPR2	0.428201	0		SHROOM4	0.416576	1.33961e-174		TIMP2	1.15672	0		CYTOR	0.616304	0
RPL13A	0.772136	0.000542069		MAST1	0.747267	0.0015096		DUSP10	0.424949	0		SHROOM3	0.440038	3.88262e-174		P2RX4	1.15137	0		SLC5A5	0.612385	0
CLMP	0.766786	7.19e-11		ADAM22	0.746205	0.00787235		INPPL1	0.41734	0		NOL4L	0.472832	1.24468e-173		P2RY12	1.15038	0		TRPV4	0.608003	0
TBC1D1	0.765647	3.63e-22		CACNG4	0.733324	0.0861177		MYO5C	0.415362	0		MAP3K20	0.441125	4.7682e-173		B3GNT5	1.15027	0		CCDC60	0.600827	0
HECW1	0.764616	1.49e-12		CHD3	0.729983	0.0316183		ACSS1	0.398486	0		SHISA9	-1.11591	1.74333e-172		VSIR	1.13696	0		GATA6	0.59791	0
AGBL4	0.764558	7.45e-16		EPB41	0.72709	0.0215823		MALAT1	0.396208	0		CNTN1	-0.924244	2.74419e-172		ANKRD44	1.13692	0		SP100	0.597758	0
CCNI	0.764308	0.000202152		PLXNC1	0.724225	0.000947614		FERMT1	0.391201	0		TENM2	-1.40687	4.01018e-172		PDE8A	1.13642	0		ZIC2	0.597613	0
CCSER1	0.76427	2.56e-12		AFAP1	0.719093	0.000475448		ENOSF1	0.390825	0		PREX1	0.497614	5.41132e-172		MTHFD1L	1.13511	0		CDH5	0.596212	0
ZNF428	0.762776	1.93e-10		PHLDB2	0.715617	1.15e-06		NBPF14	0.381375	0		LINC00461	0.359817	6.85828e-172		ARHGAP15	1.13392	0		RAB11FIP1	0.595097	0
SYNE2	0.760406	7.87e-32		TLK1	0.712748	1.81e-06		SOX8	0.380778	0		APBB2	-0.745831	7.18671e-172		RASSF3	1.13201	0		ITGA11	0.59362	0
GLIS3	0.754031	0.0119657		SCD5	0.712735	7.91e-08		ZFP36L1	0.375809	0		GRIA3	0.542078	8.72905e-172		FGD2	1.13046	0		FLVCR2	0.592853	0
HEG1	0.752839	7.41e-26		LRP4	0.711859	2.85e-05		HOPX	0.374062	0		CHD7	0.338605	8.44327e-171		CMTM7	1.12849	0		CPXM2	0.592553	0
KIF18B	0.752445	2.9e-22		CASTOR3	0.711181	6.29e-05		CYBRD1	0.359921	0		APBA2	0.49766	9.18701e-171		FAM49B	1.1225	0		OSMR	0.59151	0
DPYSL2	0.746791	1.86e-18		NEGR1	0.710553	1		HEPACAM	0.354789	0		GPR156	0.466177	9.30938e-171		GSN	1.12226	0		KCNE4	0.577503	0
RPSA	0.74281	8.23e-05		NRXN2	0.709677	0.0380897		HHIP	0.321721	0		GPM6A	0.383507	5.40658e-170		ASAH1	1.11651	0		CXorf36	0.569629	0
EEF1A2	0.742125	5.96e-06		ARPP21	0.707898	0.000269441		FYCO1	0.32145	0		PPP2R1B	0.42074	1.92396e-169		CHST11	1.11577	0		PLTP	0.565657	0
PLCH1	0.741663	1.06e-30		ADAMTS17	0.707187	1		ALDH1L1	0.319853	0		DLGAP2	-1.17216	3.1645e-169		PPARD	1.11473	0		ANXA1	0.539211	0
FTL	0.739481	7.62e-12		STAG1	0.706925	4.83e-11		CCND1	0.311516	0		PLXNA2	0.430242	3.81827e-169		MAF	1.10997	0		GRAPL	0.533535	0
SLC4A10	0.739436	1.43e-13		CSPG4	0.706781	4.78e-05		GPR37L1	0.304303	0		MMP16	0.418341	8.47802e-169		IRAK2	1.10861	0		C22orf34	0.533398	0
RACK1	0.736522	0.000650579		PDGFRA	0.703725	2.12e-08		TNC	0.301014	0		GPR137C	0.517123	3.3559e-168		ADAM9	1.1065	0		SERPINF1	0.525251	0
PLCB1	0.730006	8.19e-06		TPD52	0.691504	0.000470516		EFHD2	0.287014	0		AL445623.2	0.451908	4.19643e-168		PRKCH	1.10047	0		ITGA5	0.52452	0
TMTC2	0.729434	1.75e-14		ST6GAL1	0.690765	1		TMEM63A	0.2856	0		CHRDL1	0.341238	4.341e-168		RAB1A	1.09698	0		CP	0.524218	0
FOXN4	0.728961	2.71e-33		SCN3A	0.686523	0.000240043		ATOH8	0.282026	0		SLIT1	-0.711679	4.71053e-167		TPCN1	1.0935	0		TBX15	0.506157	0
KNL1	0.728944	1.03e-22		DOCK9	0.683259	0.0816623		CPT1A	0.360616	1.66e-303		POU3F2	0.425497	4.5995e-166		STK10	1.09224	0		GGT5	0.505364	0
BOC	0.728273	1.04e-06		MKRN3	0.681705	0.535069		PIK3R1	0.679673	3.06e-303		GRIK2	-1.07721	9.66128e-164		SLC2A5	1.08767	0		MGP	0.501718	0
KCNQ3	0.727311	3.02e-08		FOXN2	0.680979	0.137467		SYT17	0.55747	1.11e-299		GLCE	0.492682	2.84434e-163		S100Z	1.08707	0		FRK	0.496509	0
H2AFZ	0.726929	1.44e-17		ELAVL4	0.678929	0.0499292		SP110	0.286981	1.45e-295		RIMBP2	-0.62346	1.34995e-162		KCNQ1	1.08007	0		CFAP157	0.491932	0
RPL7	0.726564	4.48e-09		AC244021.1	0.678693	0.16838		AC016831.7	0.569449	6.51e-295		BBX	0.466478	2.74723e-162		PIK3AP1	1.07981	0		SLC22A8	0.482689	0
PLPPR3	0.725716	9.55e-16		C16orf45	0.678152	0.21315		LIMD1	0.586273	1.68e-294		HPCAL1	0.467601	1.65143e-161		P2RX7	1.07568	0		CAVIN1	0.47463	0
AC016205.1	0.72494	5.42e-10		LMF1	0.669703	0.332322		ELF1	0.474794	3.59e-290		CDK14	-0.653341	1.9163e-161		CPED1	1.07358	0		DSP	0.47207	0
CRMP1	0.724596	5.59e-08		KCND2	0.669121	0.950112		SLC25A37	0.364199	1.21e-286		PRICKLE2	-0.902693	5.04686e-161		CREG1	1.07165	0		SLC22A6	0.458371	0
RPS3	0.720483	1.67e-06		ADGRA1	0.665207	1.39e-05		CARMIL1	0.631627	3.5e-285		GPR173	0.462199	1.17793e-160		SH3TC1	1.06614	0		IL4R	0.456275	0
HUNK	0.717244	1.81e-23		CCND1	0.6631	2.26e-05		RAMP1	0.286507	9.05e-284		SLC44A5	-0.826327	1.83279e-159		ARHGAP22	1.06466	0		ADGB	0.455828	0
RPL27A	0.716937	2.27e-09		GREB1	0.662832	1		PALLD	0.543621	6.18e-283		NAV2	-0.673052	3.59185e-158		OGFRL1	1.06322	0		AFAP1L1	0.448916	0
SRP14	0.71572	1.08e-07		KLHL4	0.659994	1		BICC1	0.604022	2.15e-282		SCD5	-0.700598	4.04128e-158		ARHGAP12	1.06316	0		TRABD2B	0.445044	0
KIF21A	0.713261	2.71e-27		MCF2L	0.657673	0.000157817		CYYR1	0.360035	3.7e-282		SLC6A1	-0.804619	7.76192e-156		SMAD3	1.0623	0		VWA5B1	0.440096	0
2022-09-03	0.711352	3.65e-16		VIPR2	0.652355	0.0031302		NDRG2	0.398736	7.72e-278		LUZP2	-1.13385	1.11366e-155		DAGLB	1.05993	0		MYL9	0.43976	0
LINC01551	0.710591	1.22e-22		KLHL7	0.651089	1		PLSCR4	0.320579	6.3e-277		FARS2	0.552903	2.64024e-155		RBMS1	1.05181	0		LAMB2	0.438978	0
ELAVL3	0.707761	5.86e-13		TULP4	0.650649	0.000497146		PARP14	0.291335	1.86e-275		ATRNL1	-0.949043	2.74531e-155		WASF2	1.04282	0		CAVIN2	0.436216	0
AL627171.2	0.706941	0.000438206		MYO9B	0.650485	0.037942		PRKD1	0.382276	5.67e-275		MAPT	-0.49929	1.13762e-154		HAVCR2	1.04241	0		PAPLN	0.432582	0
MID1	0.706864	2.62e-17		TMEM196	0.650141	0.0602312		AL591686.2	0.520968	6.87e-275		DOCK9	-0.767504	2.27146e-154		SLC38A4	1.04098	0		ADAM33	0.425866	0
RPL5	0.704468	0.0066555		BACH1	0.648339	1		SESN3	0.605585	2.18e-274		LDLRAD3	0.444796	1.0801e-153		ARRB2	1.03944	0		FCGRT	0.422498	0
KCNQ5	0.702305	2.5e-05		MT-ND5	0.647834	0.650967		PITPNC1	0.531437	9.65e-272		MT-ND1	-0.72595	1.23775e-153		LITAF	1.03827	0		ZFP36	0.419985	0
WNK2	0.701525	2.65e-25		PLEKHA2	0.647282	0.0239546		AC091078.1	0.562511	5.44e-268		KIAA1755	0.279629	1.49955e-153		OSTF1	1.03388	0		LRRC32	0.4042	0
FAM107A	0.701355	1.96e-08		CSMD1	0.646615	0.0134111		ACTN2	0.561662	6.04e-264		SDK2	-0.761763	4.67909e-153		VAV1	1.03371	0		GMPR	0.400089	0
PCDH11X	0.700731	6.61e-20		SLC22A3	0.645343	0.568512		ROR1	0.576489	4.35e-262		FAM135B	-0.771372	7.85742e-153		CPQ	1.03345	0		LMCD1	0.398974	0
C21orf58	0.699365	8.97e-20		SWAP70	0.645257	1		GPSM2	0.497153	6.24e-262		GABBR2	-0.678391	3.03366e-152		LINC00278	1.02055	0		NOTCH4	0.398055	0
FBXL2	0.698688	3.69e-22		AC099792.1	0.644783	0.0802233		SPECC1	0.433432	7.6e-262		CSRNP3	-0.60268	7.84814e-152		BHLHE41	1.02053	0		ECM2	0.397861	0
UBE2S	0.696139	3.61e-16		ZNF827	0.642362	0.00711588		SEMA5A	0.625046	7.94e-261		DPP6	-0.933076	1.6144e-151		CSF1	1.01943	0		CLEC1A	0.395654	0
EML1	0.695479	9.83e-24		CLSTN2	0.64101	1		TBL1X	0.459477	3.29e-259		IVNS1ABP	0.542192	4.58516e-151		IFNGR2	1.01743	0		SCARA5	0.395318	0
KIF4A	0.692416	5.89e-25		TIAM1	0.637604	1		PRR5L	0.390734	1.94e-256		FRMPD4	-1.04443	5.6691e-151		CD84	1.00758	0		RNF144B	0.390438	0
FRMD4B	0.691999	2.87e-07		RNF13	0.637273	0.10366		ZFAND6	0.573457	3.48e-255		AGAP1	-0.584608	1.60828e-150		ITGA9	0.998387	0		CD93	0.384705	0
EPHB1	0.691867	1.21e-17		BICRAL	0.637199	1		TJP1	0.520604	8.57e-255		NLGN1	0.348484	4.64496e-150		IL10RA	0.997636	0		SLC28A3	0.380476	0
RPL24	0.691546	1.28e-09		GTDC1	0.631014	0.0902108		MMD2	0.455914	9.18e-254		SKA2	0.442338	1.06807e-149		SYT6	0.997538	0		TBX2	0.379101	0
PPIA	0.691075	0.00478187		FMNL3	0.630899	1		APBB2	0.603437	1.68e-252		CLVS1	0.534706	2.13299e-149		ITGAM	0.996514	0		GPAT3	0.375424	0
SEMA3C	0.690929	2.22e-13		FCHSD2	0.627249	3.4e-06		TTC23	0.367734	2.79e-251		FAM49A	-0.574529	7.54001e-149		SCARB1	0.995592	0		STRA6	0.374981	0
AC010894.3	0.690184	1.94e-07		STXBP5L	0.626995	1		MEIS2	0.328206	9.28e-249		KALRN	0.331819	9.8404e-149		LRMP	0.989862	0		TM4SF1	0.37315	0
NSG2	0.688831	7.79e-08		WSCD1	0.62647	0.0274523		ZFHX4	0.469103	2.61e-248		SLC2A13	-0.743134	1.68213e-148		NLRP1	0.983573	0		ALX4	0.370345	0
MLLT11	0.688133	1.32e-10		TRIM24	0.625609	0.00504909		GPC5	0.785001	5.3e-248		CRADD	0.558826	7.99034e-148		JDP2	0.9832	0		SPTLC3	0.366414	0
CALN1	0.688108	1.33e-05		CREM	0.623966	1		FAM181B	0.263465	5.35e-248		GUCY1A2	-0.738698	1.4535e-147		PPARG	0.97085	0		KLF4	0.365972	0
MAP6	0.685791	3.2e-20		TCF20	0.622555	1		KMT2C	0.408374	3.53e-247		TET1	0.422012	1.56352e-147		CYTH4	0.965432	0		TBX3	0.363637	0
LTBP1	0.685768	9.87e-09		AGPAT4	0.620746	0.0765133		PDLIM3	0.315185	6.53e-247		SH3GL3	-0.699552	1.69764e-147		LPCAT2	0.962389	0		SOX18	0.357872	0
EMID1	0.684345	1.59e-12		TOX3	0.61899	1		ZNF827	0.547082	9.76e-247		MAP2	0.289953	4.97449e-147		FMNL1	0.958445	0		TMEM204	0.356117	0
ANK3	0.683787	1.62e-09		DIP2B	0.617713	1.53e-05		SETD5	0.495954	4.84e-246		RFTN2	0.408425	6.6591e-147		CD36	0.957878	0		ZNF366	0.354159	0
C8orf34	0.681083	1.87e-11		BAHCC1	0.616179	0.0380466		CHST11	0.652773	4.05e-245		MICAL3	-0.5723	7.39849e-147		HK2	0.955478	0		FZD6	0.35281	0
SET	0.679948	8.76e-09		SCFD2	0.615858	1		TEAD1	0.457753	2.23e-244		PRKCE	-0.638701	2.56686e-146		SUCLG2	0.954858	0		TNFRSF10D	0.352635	0
RPL37	0.677678	1.98e-05		ADARB2	0.615247	1		AMZ1	0.411733	4.56e-244		FOXN2	0.481874	4.21154e-146		SLC25A37	0.951625	0		PGF	0.352409	0
PAX6	0.676846	4.65e-16		RNF165	0.61498	0.000303597		AC008050.1	0.612684	5.18e-243		LRP1B	-1.31001	1.1033e-145		LCP2	0.947687	0		OLFML2A	0.349769	0
TACC3	0.675784	1.15e-22		LRP1	0.614417	0.386471		PDE3A	0.494209	1.01e-238		DAB1	-1.26248	3.96249e-145		TLR2	0.94652	0		ANXA11	0.347941	0
AC091057.6	0.674518	1.13e-12		SHC3	0.614081	1		PTAR1	0.481842	1.37e-234		PDZRN3	-1.05981	9.2736e-145		PARP14	0.945945	0		CCDC68	0.338024	0
ATP1B1	0.673538	2.57e-19		DHRSX	0.613193	1		MIR99AHG	0.354424	4.77e-234		ADCY1	-0.805768	1.09374e-143		SYTL3	0.943358	0		CCND1	0.337129	0
RPS25	0.672436	1.51e-05		RNF150	0.613169	1		MIR9-3HG	0.533482	8.8e-233		SHTN1	-0.646511	2.23674e-142		MSR1	0.943326	0		CD34	0.330213	0
CIT	0.670451	6.69e-23		TPTEP2-CSNK1E	0.613129	0.0656057		RHOBTB3	0.546541	3.33e-232		TCF12	0.314713	2.44938e-142		SPI1	0.936884	0		TIMP1	0.328856	0
RPL34	0.670409	5.09e-11		JAZF1	0.612162	1		DSEL	0.573508	4.96e-231		CAMK2B	-0.549626	1.09762e-140		CTSC	0.936203	0		PCAT19	0.324713	0
TMEM163	0.66965	1.2e-17		CDYL	0.611773	0.870264		PAX6	0.39914	1.62e-229		ATP8A2	-0.675784	1.13281e-140		ALPK1	0.934913	0		SLC6A4	0.323481	0
CARHSP1	0.668552	1.36e-20		RNF216	0.609601	0.164875		AK4	0.433971	1.66e-229		DSCAM	-1.13972	1.42618e-140		RUBCNL	0.932358	0		BCAM	0.321527	0
SHANK2	0.668274	4.22e-21		ZNF462	0.607513	0.00471214		EIF4G3	0.415427	7.54e-229		NKAIN1	0.510818	4.01657e-140		AC025569.1	0.929203	0		MSX1	0.321167	0
NEBL	0.666734	1.35e-07		MT-CO1	0.606702	0.0713317		ITGA2	0.373733	1.28e-228		ARID2	0.413882	4.90958e-139		B2M	0.928212	0		SGMS2	0.32096	0
RPL35	0.666347	6.94e-08		KCNQ1	0.604642	2.04e-06		DBI	0.367195	5.67e-228		DTNB	-0.563868	6.42019e-139		ZFP36L2	0.92642	0		C1R	0.317625	0
KIF15	0.665826	2.61e-21		CLASP2	0.60265	3.31e-11		DLEU2	0.527506	1.11e-227		RUNDC3B	-0.547005	8.25324e-139		BLNK	0.922342	0		IFITM2	0.314601	0
MYO3A	0.664344	4.38e-33		GAB1	0.601358	0.00217807		SPON1	0.591205	1.62e-227		ELAVL4	0.472228	7.08089e-138		IL17RA	0.916547	0		GNG11	0.310274	0
FBLN1	0.662366	5.13e-30		MIR181A1HG	0.599243	1		CHST3	0.299295	6.39e-227		SCN3B	-0.488006	1.75047e-137		KCNK13	0.912533	0		SPAG8	0.307881	0
PLCB4	0.661854	3.04e-21		AC004852.2	0.598618	1		ADGRV1	0.614322	3.79e-223		NR2F1	0.395883	2.78988e-137		PDGFB	0.908594	0		PRELP	0.30435	0
MMS22L	0.65975	3.8e-11		APBB2	0.59826	0.0720168		SERPINE2	0.431332	7.27e-223		MACROD2	-0.938375	6.06213e-137		NR3C1	0.905944	0		CD248	0.303989	0
SQLE	0.657155	1.39e-12		EIF4G3	0.59817	3.06e-09		PAWR	0.405056	2.12e-222		CSGALNACT1	-0.711532	7.8936e-137		RHOQ	0.905472	0		FOXF2	0.299027	0
PLEKHG4B	0.653454	1.29e-29		SYNE2	0.597667	0.00566744		AL035078.4	0.372366	2.52e-222		NIN	-0.544464	1.26828e-136		PIK3IP1	0.895117	0		ZIC4	0.297531	0
ST8SIA2	0.651958	3.37e-32		TRIO	0.596959	9.66e-09		UHRF1	0.303853	1.25e-221		TEX9	0.421928	7.36595e-136		WIPI1	0.894797	0		ESAM	0.296059	0
FABP5	0.650859	4.04e-05		CYYR1	0.596257	0.00309832		GALNT10	0.701029	6.87e-221		GRIP1	-0.704886	2.04828e-135		ALOX5	0.89077	0		TMEM72	0.294274	0
TLE4	0.650575	1.31e-10		ARL15	0.596081	1		PDE4B	0.503999	2.03e-219		ADGRB3	0.29911	4.13678e-135		PLA2G4A	0.884555	0		TSPEAR	0.291575	0
GAP43	0.650458	1.06e-05		PPFIA2	0.595465	1		DST	0.38162	1.05e-217		RAB8B	0.415439	8.19173e-135		SLC18B1	0.884214	0		NKD2	0.289508	0
DDAH2	0.648059	3.43e-10		SLC4A7	0.594451	1		SH3RF1	0.492679	6.09e-217		C15orf41	0.448714	2.15725e-134		ANOS1	0.88399	0		AC079380.1	0.287104	0
AKAP6	0.64553	3.43e-22		ANGPTL2	0.594023	0.0207073		HES6	0.509781	7.6e-216		RIMS2	-0.821094	3.04019e-134		CTSZ	0.882998	0		SHE	0.284581	0
MAZ	0.644068	4.23e-18		PDE10A	0.59246	1		ZHX2	0.416106	2.19e-215		NRXN3	-1.31036	7.6105e-134		GPR183	0.882127	0		ROBO4	0.283661	0
SLC38A1	0.64314	3.4e-08		TSPAN15	0.586839	1.06e-05		FOXP1	0.354649	2.73e-215		KCNMA1	-0.839791	9.31118e-134		ITGB5	0.877889	0		LINC00880	0.280575	0
CERS6	0.643092	1.74e-17		PHC2	0.585458	0.0540823		ADGRG1	0.382638	3.97e-215		ERBB4	-2.00026	2.38795e-133		FCGRT	0.874359	0		DAW1	0.279621	0
CXADR	0.642938	1.77e-05		KLHL13	0.585267	0.649873		GOLIM4	0.464674	8.79e-215		EFNB2	0.427641	2.70703e-133		STK3	0.872677	0		OLFML3	0.277727	0
PCSK1N	0.642717	1.08e-07		SLAIN1	0.584052	0.951631		TDRD3	0.496674	1.4e-212		DYNC1I1	-0.844811	6.18106e-133		AC022568.1	0.871237	0		LDLRAP1	0.277498	0
VCAN	0.641558	6.15e-17		ACTN2	0.583872	0.255		AQP4	0.336917	3.02e-211		RIMS1	-0.639285	8.6055e-133		TANGO2	0.871069	0		CDC42EP5	0.268295	0
HNRNPA1	0.641208	0.0993744		RTN3	0.583267	0.013939		ZNF423	0.460612	2.16e-209		PTPRM	0.428434	8.63056e-133		P3H2	0.86322	0		ADCY4	0.267593	0
RPL38	0.637611	1.98e-06		BAZ2B	0.582023	1.48e-06		HTRA1	0.373835	3.62e-209		TMEFF2	-0.789501	1.32186e-132		WIPF1	0.860024	0		HIC1	0.264071	0
KIF14	0.636849	6.13e-23		WNK3	0.578662	1		MEIS1	0.477578	3.26e-208		ABLIM1	-0.60729	1.50663e-132		AXL	0.859968	0		CASP10	0.264007	0
KIF5C	0.636282	1.3e-14		TIAM2	0.576339	0.00142552		ENKUR	0.250924	1.08e-206		SEL1L3	0.539425	3.46188e-132		VSIG4	0.858783	0		SLC2A1-AS1	0.260783	0
SH3RF3	0.634863	2.58e-19		COA1	0.5756	1		PTPN13	0.440809	1.1e-205		BAZ1A	0.394894	2.23857e-131		MRC1	0.854595	0		EVA1B	0.260775	0
NXN	0.633653	2.16e-16		MYO5A	0.575375	1		CDCA7L	0.259306	2.6e-204		SGSM1	-0.556217	3.34235e-131		LAT2	0.854466	0		TRIM38	0.257918	0
RPS7	0.632549	1.39e-07		VASH1	0.573449	0.0165328		AC116366.3	0.454109	5.6e-204		MEGF10	0.31081	3.92968e-131		CXCR4	0.8539	0		HTRA3	0.256452	0
RPS20	0.630935	5.88e-05		SSBP3	0.571663	1		ECE1	0.448803	2.52e-203		SLC4A7	0.390968	5.66605e-131		MSN	0.852199	0		TCTEX1D1	0.25107	0
WWC1	0.630798	1.04e-10		PROM1	0.571288	1		MPP5	0.363604	9.45e-201		PHF21B	0.332256	5.71781e-131		MYOF	0.851589	0		NRXN1	-2.12572	0
AL136454.1	0.627258	1.01e-09		PLEKHH2	0.570792	1		STIM2	0.533985	1.33e-200		ATP1B3	0.400241	1.96598e-130		AL139125.1	0.850259	0		FOXO1	1.19214	8.70855e-302
TUBB4B	0.620732	1.59e-12		USP3	0.568892	1		NEDD4	0.407224	3.48e-200		RIPOR2	-0.766606	6.69844e-130		DUSP1	0.848001	0		STK3	1.05614	1.67689e-300
ANKS1B	0.619617	2.4e-21		BAZ1A	0.564959	1		WHRN	0.280664	3.42e-199		SPAG9	0.344319	9.11189e-130		ADCY7	0.843749	0		SEC24D	0.830162	7.18752e-300
PEG10	0.619455	9.66e-05		TTTY14	0.564451	1		PELI2	0.539595	1e-198		ARHGAP21	0.30464	3.64972e-129		LINC00996	0.843267	0		FSTL1	0.869833	3.82781e-297
HES6	0.617846	6.62e-06		TRIT1	0.563761	1		JAM2	0.466309	1.42e-198		PUM1	0.351582	6.15307e-129		ADPGK	0.838123	0		EYA1	1.20912	1.64228e-296
GALNT16	0.617105	1.62e-29		FGD3	0.56364	0.0779543		NLGN1	0.32308	4.23e-198		MMS22L	0.454363	6.23168e-129		BIN2	0.834957	0		TSHZ2	1.05607	1.53142e-295
EID1	0.616662	2.43e-05		GABPB1	0.560225	1		CST3	0.311905	9.1e-198		DAP	0.40727	1.24271e-128		SLC7A8	0.831151	0		SERPINH1	0.476406	3.32922e-295
KHDRBS2	0.61635	1.83e-09		MT-ND4	0.559287	0.0398475		TMEM132D	1.35537	1.22e-196		SLCO3A1	-0.585055	1.47212e-128		FCGR2A	0.826498	0		COL13A1	0.412069	4.83364e-295
ATCAY	0.616236	6.62e-16		BRSK2	0.558956	0.243621		SRI	0.356343	1.26e-196		AGO1	0.404963	4.34633e-128		GLDN	0.8248	0		ITPR3	0.268835	9.50319e-295
FAU	0.614965	1.26e-06		HHIP	0.558447	0.00568776		MED12L	0.581558	5.2e-196		DUBR	0.497427	8.91407e-128		PLSCR1	0.82142	0		CRISPLD2	0.996814	1.43738e-292
H2AFX	0.612973	1.33e-20		ZBTB20	0.558258	9.01e-12		AC110023.1	0.501997	1.79e-195		BMPR1A	0.411591	9.63796e-126		C1QB	0.816078	0		PDK4	1.13162	2.83139e-292
DEPDC1B	0.610553	2.88e-15		C1QL1	0.558135	0.00138358		TNK2	0.578076	8.32e-195		COL11A1	0.338477	1.05149e-125		IRF8	0.816049	0		RDH10	0.389598	2.20186e-289
PDGFD	0.609845	7.83e-08		RCC2	0.557487	0.803334		RGS20	0.584998	1.09e-194		CACNG4	-0.553529	2.83987e-125		CREBL2	0.813285	0		AC092546.1	0.453629	2.43885e-289
YWHAZ	0.607922	0.0602151		COBL	0.554131	1		COL11A1	0.483999	2.74e-193		SYT16	-0.514908	5.97185e-125		RPS6KA1	0.810805	0		ENPP2	0.455072	4.93915e-286
MYL6	0.606541	1.22e-07		CLVS1	0.551559	1		KIF13A	0.437166	3.65e-193		RUNX1T1	-0.916463	1.42413e-124		PLXND1	0.8104	0		YBX3	0.580604	1.26803e-285
KIF11	0.604563	1.24e-18		SMARCC1	0.550387	2.43e-05		PRAG1	0.556674	1.23e-192		TIAM1	-0.591823	2.83115e-124		CD4	0.806258	0		PIEZO1	0.263755	3.93028e-285
RPL23A	0.60433	0.0252524		THUMPD3-AS1	0.550069	0.898628		SLC25A13	0.404427	1.73e-192		GADD45G	0.250849	5.82971e-124		TLR5	0.803893	0		SPAG6	0.561547	3.72297e-283
CRHR2	0.603415	3.31e-33		TCF3	0.549893	1		LRP1B	0.474371	1.41e-191		SYN2	-0.601967	6.70507e-124		ARHGEF6	0.796683	0		JAG1	0.757071	2.62643e-282
PPFIA2	0.603386	2.97e-14		NOVA2	0.547821	0.0457558		UTRN	0.389559	1.93e-191		ARHGAP44	-0.581126	1.22021e-123		FGL1	0.795891	0		PDE8A	1.29909	5.63e-282
FZD8	0.602097	3.38e-35		USP43	0.5471	0.000258526		HIST1H2AC	0.589166	3.99e-190		KCNIP1	-0.772745	2.16035e-123		IL18	0.793869	0		SASH1	1.23295	6.55242e-280
TMPO	0.601185	1.96e-08		LRRC37A3	0.545754	1		DDR1	0.412284	1.5e-189		PTPRE	-0.556663	2.59633e-123		TMEM51	0.793532	0		TRIM56	0.346185	1.12329e-278
CDC42EP4	0.599567	7.61e-17		ITGB8	0.545516	0.00305047		CASP9	0.401917	1.73e-189		FHOD3	0.361943	3.49142e-123		SLC37A2	0.792327	0		SPRY1	0.582524	2.91062e-277
PALM	0.598889	4.6e-16		ADGRE5	0.544997	3.98e-06		ADGRA1	0.276928	3e-189		SCN2A	-0.553833	4.6123e-123		CASS4	0.791362	0		SLC16A6	0.447011	3.39103e-277
PLXDC2	0.598495	2.23e-07		GRIA4	0.543315	1		ERBIN	0.388024	1.42e-188		ARFGEF3	-0.595791	1.29918e-122		PRDM1	0.788942	0		PARP14	0.507956	7.76428e-277
NUF2	0.597114	6.01e-22		MICU1	0.540698	1		ADGRA3	0.462798	4.07e-188		FGFR2	0.358546	2.99904e-122		HCLS1	0.787721	0		FBLN5	0.424831	1.66446e-276
SLA	0.594333	5.44e-08		CDKN1C	0.538821	5.76e-06		PCCA	0.417412	1.15e-187		SCMH1	-0.471086	6.31803e-122		TMIGD3	0.786132	0		RRBP1	0.503459	1.02153e-275
SSX2IP	0.593058	4.84e-25		GDAP1	0.538444	1		AC007364.1	0.504794	1.04e-185		GRM5	-0.951779	8.97134e-122		CYBA	0.78588	0		NR2F2	0.917454	2.51358e-275
FSTL1	0.592431	8.12e-12		BCL11B	0.534632	0.0180573		GPC6	0.402605	1.5e-185		CTBP2	0.354393	1.44147e-121		SERPINB9	0.783176	0		CCDC36	0.286689	6.41734e-275
SPIRE1	0.592419	4.02e-15		KDM4B	0.534075	1		NLGN4X	0.532217	1.79e-185		JPH4	-0.411526	1.81886e-121		CMKLR1	0.78024	0		ID1	0.893161	8.25253e-275
RPS27A	0.591968	2.54e-05		NAA38	0.53396	1		AP3B1	0.437619	8.12e-185		EML6	0.525222	2.59778e-121		CARD11	0.775598	0		RASSF3	0.688135	3.76493e-274
BRIP1	0.590514	5.78e-11		SHD	0.532901	0.0037412		TMTC2	0.458745	7.67e-184		NYAP2	-0.568799	7.67583e-121		PARVG	0.772696	0		SMTN	0.518844	5.37409e-273
EIF4A2	0.588681	0.0311038		CBWD3	0.532441	0.0309392		FMNL3	0.452941	3.77e-183		MID1	0.381969	2.18365e-120		TYROBP	0.772302	0		HIF3A	1.35312	1.25092e-272
PLEKHA5	0.588536	5.96e-10		RBPJ	0.531657	1		STK17A	0.380207	3.15e-182		PGAP1	0.393987	3.6188e-120		TGFB1	0.772013	0		ALDH1A2	0.902788	1.31339e-272
MPPED1	0.58846	4.48e-08		MARCKSL1	0.530787	1		HIBCH	0.435828	1.03e-181		DOCK3	-0.502585	1.90255e-119		WDR91	0.771961	0		IL6ST	0.979885	6.54757e-272
VOPP1	0.588064	2.38e-13		CASP9	0.530162	0.247748		MLLT10	0.405281	8.63e-180		FAM189A1	-0.636482	2.9348e-119		DDX60L	0.765535	0		APOL2	0.257869	5.59329e-271
MGAT4C	0.587881	4.72e-22		ATCAY	0.530136	0.00133265		EVC2	0.264241	5.83e-178		SGK1	-0.514481	1.16458e-116		RILPL2	0.760372	0		ITPRIP	0.478732	5.60375e-271
CKAP2	0.58661	1.18e-09		UGDH	0.529308	0.705086		KIRREL3	0.909756	7.05e-177		LHFPL3	-1.37063	2.37888e-116		TM6SF1	0.759909	0		IGFBP6	0.289487	1.04906e-269
NFASC	0.585933	1.6e-10		DGKI	0.528817	1		KCND3	0.548334	8.75e-177		PHLPP1	0.354727	6.25754e-116		ALPK3	0.75685	0		SEMA5A	1.50533	3.12076e-269
PKIA	0.584178	1.55e-05		LARS	0.528249	1		LPP	0.453624	1.05e-176		RBFOX3	0.721824	1.56139e-115		ITGB2	0.75325	0		TNFRSF10B	0.324361	4.42936e-269
CCDC112	0.582802	1.9e-14		VPS13B	0.526191	0.00235423		MOV10	0.251648	1.61e-176		EMX2	0.275392	1.67274e-115		TMEM156	0.75297	0		AC017074.1	0.261677	8.42596e-267
CSRP2	0.582404	2.02e-06		MT-ND1	0.52594	1		IGDCC4	0.385241	3.89e-176		GOLGA8A	0.477034	1.98667e-115		NFKBID	0.751692	0		NT5DC1	1.2288	7.81593e-265
IGF2BP2	0.582394	2.13e-12		NKAIN1	0.523576	0.287151		SPRY2	0.318827	5.65e-175		SORCS3	-0.946277	2.05717e-115		APOC1	0.750796	0		TENT5A	0.530059	8.33235e-265
GPC1	0.582071	1.11e-25		AL133346.1	0.523328	1		NFIX	0.42697	7.26e-174		ARPP21	-1.0097	3.13597e-115		IL4R	0.750358	0		MYL12A	0.260452	1.93514e-264
FRMD4A	0.581757	1.17e-08		RICTOR	0.522873	1		IGFBP5	0.579379	8.19e-174		HDAC9	0.43198	5.88488e-115		TFEC	0.747076	0		SIDT1	1.16061	2.13881e-264
RAN	0.580559	5.36e-10		SRSF11	0.521841	0.0696622		MIR181A2HG	0.428784	9.35e-174		SPATS2L	-0.539372	7.06411e-115		PLD4	0.744149	0		GRAMD2B	0.690243	1.51718e-263
KIF1A	0.58051	9.91e-15		CHD9	0.521561	5.07e-07		GNG12	0.351662	1.05e-170		BOC	0.271553	1.74965e-114		HLA-E	0.739892	0		WIPI1	0.475855	6.65175e-263
ADAMTSL3	0.580424	1.68e-13		CNOT6	0.520096	1		METRN	0.280503	2.23e-170		DPP10	-1.45203	3.49902e-114		SLC29A3	0.739682	0		PIEZO2	0.871271	3.11698e-261
AP002989.1	0.579964	2.96e-09		GNG4	0.519609	1		GMDS-DT	0.522888	3.96e-170		CPE	0.353909	5.10443e-114		RGL3	0.73779	0		JCAD	0.721435	2.42785e-259
RPS16	0.577411	6.49e-05		DNAH11	0.519524	1		HS6ST2	0.478667	3.18e-169		DCLK1	-0.434859	1.16608e-113		SIGLEC8	0.737663	0		SLC39A12	0.509043	2.10654e-257
MECOM	0.575776	2.89e-07		STARD9	0.518744	1		BBX	0.419144	3.38e-168		IGSF21	-0.607889	2.01737e-113		ETS2	0.734154	0		PRTG	0.69465	8.64676e-257
LMNB1	0.575209	2.81e-13		AP000721.2	0.518374	1		CXXC5	0.336464	3.75e-168		RAB12	0.358326	3.13208e-113		SIRPA	0.734093	0		PRDM6	0.636332	1.18845e-256
GNAO1	0.572845	1.28e-09		P2RX7	0.517501	1		ECHDC2	0.368244	5.45e-167		AL136366.1	0.294904	6.29093e-113		HPGDS	0.733074	0		ETS1	0.99233	2.37254e-256
EIF4G2	0.572228	0.00635597		GCNT2	0.515675	0.0863916		FAM182B	0.414353	3.37e-166		NRG2	-0.449173	8.03961e-113		TAL1	0.730757	0		PLA2G4A	0.390383	1.06214e-255
EPHA7	0.571099	1.27e-14		UNK	0.513999	1		SMARCC1	0.376711	4.92e-166		CACNA1B	-0.562143	9.07114e-113		MGST2	0.729156	0		PLVAP	0.588543	3.56419e-254
MIS18BP1	0.57046	1.58e-14		CBR4	0.513046	1		DDX17	0.350074	7.25e-165		HECTD4	0.343069	1.26522e-112		TRIM38	0.727018	0		AC026316.5	0.984174	4.30169e-254
RPL27	0.569366	3.58e-09		ANKH	0.513045	1		NAV2	0.686634	1.02e-163		SOGA1	0.399862	1.42716e-112		LINC01094	0.724317	0		ANGPT2	1.08703	8.32473e-254
RGS3	0.56905	1.36e-16		SRGAP2C	0.511801	1		PTPN14	0.261656	1.47e-163		LDLRAD4	0.376652	1.95268e-112		OTULINL	0.722454	0		TGFBI	0.334215	3.85618e-252
HINT1	0.568554	6.98e-10		LINC01301	0.51179	1		EVC	0.273141	7.07e-163		BRSK2	0.371529	2.33679e-112		SMIM35	0.722258	0		SLC7A11	1.6811	6.25022e-252
GRIN2A	0.568301	5.93e-16		EZH2	0.511661	1		ZDHHC21	0.434317	1.03e-162		COL4A6	0.31261	4.25825e-112		SERPINB6	0.71939	0		ARHGAP42	1.31197	8.09825e-252
CNR1	0.567825	4.59e-15		MAML3	0.511607	1		AL589740.1	0.361557	8.64e-161		LRRTM4	-0.948065	5.15083e-112		ROR2	0.717982	0		KIAA1671	0.996844	5.38326e-251
TSPAN18	0.567564	8.51e-22		DIRAS2	0.509417	0.898771		PLEKHG1	0.371124	1.51e-160		TBC1D1	0.357966	7.00249e-112		RRBP1	0.717221	0		TSC22D3	0.619408	8.65038e-251
MSI1	0.567381	1.64e-14		PPM1E	0.507894	1		SLC35F1	0.464749	4.61e-160		GPC2	0.299043	1.09826e-111		PRAM1	0.716273	0		PLEKHA2	0.780759	1.84024e-250
MELK	0.565368	2.25e-15		HNRNPDL	0.506582	1		FOXN2	0.454713	2.31e-159		RGS7	-0.747621	3.79586e-111		PLTP	0.715705	0		TRAM2	0.556576	5.57394e-250
MACROD2	0.565351	4.43e-07		DLGAP4	0.505815	1		WIPF1	0.322443	2.35e-159		DTNA	-0.729427	8.55367e-111		TLR1	0.709037	0		STOM	0.663281	8.42252e-247
PCLO	0.565151	5.47e-09		MDGA2	0.502653	1		PTPRM	0.284612	2.88e-159		UNC79	-0.501718	9.59413e-111		CD74	0.707379	0		PCOLCE	0.366474	2.54972e-245
CKAP5	0.563447	0.00297595		FBXL20	0.498695	1		ZHX3	0.480495	8.61e-159		LIMCH1	-0.811804	1.88084e-110		SHMT1	0.705739	0		MRC2	0.70957	3.7421e-245
PCBP1	0.56261	6.84e-06		KDM7A	0.498391	1		LRBA	0.424346	9.12e-159		GNAL	-0.554141	3.27403e-110		ARAP1	0.700707	0		DUSP5	0.327693	2.83376e-244
PRDM16	0.558347	3.87e-05		MSRA	0.498109	1		TTYH1	0.293423	2.01e-157		LINC01551	0.443051	3.96567e-110		SCIN	0.696253	0		STARD13	1.1623	1.2204e-243
KPNA2	0.558279	5.75e-12		CLVS2	0.497669	1		GRAMD2B	0.277198	8.44e-156		SVOP	-0.480884	1.44851e-109		CPM	0.695205	0		HIF1A-AS2	0.531261	1.79839e-243
EZH2	0.553657	0.00941714		ATE1	0.497057	1		FNDC3B	0.426196	1.23e-155		NEBL	-0.678722	3.00089e-109		TMC6	0.692033	0		COL4A2	1.71433	7.84008e-243
CD38	0.552754	5.44e-12		QSER1	0.496954	1		AIF1L	0.265407	2.5e-155		RBMS2	0.327549	4.07999e-109		PLAUR	0.687419	0		TARID	0.511761	2.39216e-242
ZFHX4	0.549931	9.36e-06		PAK5	0.495018	1		RREB1	0.26388	3.94e-155		NBAT1	0.258526	6.90614e-109		TYMP	0.683889	0		ROR1	1.16484	8.82904e-242
PGM2L1	0.548968	0.00376192		ZKSCAN1	0.494802	1		SCAF11	0.38166	2.65e-154		PDZRN4	-0.757669	7.5447e-109		SLC7A7	0.669253	0		SPAG17	0.862445	3.84992e-241
ADGRL2	0.547991	7.45e-14		RAI1	0.493957	1		PTPRG	0.351866	5.3e-154		ST8SIA5	-0.735068	1.06586e-108		C5AR1	0.664443	0		GRASP	0.281885	8.71757e-241
HNRNPA0	0.547192	0.00253055		ABCC1	0.492993	1		KLF12	0.379752	2.78e-153		UBE2E3	0.415461	1.50124e-108		HPSE	0.662859	0		LHFPL2	0.93247	1.97705e-240
RAD21	0.544626	0.00255862		KHDRBS3	0.492922	1		DECR1	0.338179	4.67e-153		C8orf34	-0.767562	8.52339e-108		CPA6	0.661784	0		MATN2	0.451749	4.83745e-240
YWHAE	0.543283	5.81e-05		CHST9	0.492297	1		PREX1	0.385067	1.91e-152		GRIK4	-0.556248	1.10918e-107		LILRB4	0.657704	0		FAM114A1	0.395039	8.6687e-240
ECT2	0.543059	6.72e-13		PODXL2	0.491459	1		PARP4	0.29913	9.24e-152		NAALADL2	0.487989	4.85611e-107		LPAR5	0.654755	0		DCDC2	0.751227	1.31084e-239
SERF2	0.540768	2.57e-05		MCPH1	0.491287	1		CDC14B	0.37456	1.44e-151		FRMD3	-0.48617	1.04259e-106		CCL3	0.650609	0		DENND2C	0.332141	2.25698e-239
CEP128	0.540109	4.22e-10		ERGIC1	0.489668	1		NES	0.293416	1.55e-151		THRB	-0.908825	1.11237e-106		GPNMB	0.647877	0		UNC5B	0.467035	2.75969e-238
PFDN5	0.540019	0.00611568		NSF	0.48965	1		ZFPM2	0.395827	1.42e-150		SASH1	-0.624044	1.96575e-106		SP140	0.647739	0		CCDC170	0.3578	4.41011e-238
RPL23	0.539473	7.67e-06		INPPL1	0.48871	1		LRIG3	0.273708	5.12e-150		LIMD1	0.311301	4.95718e-106		SPTLC3	0.644543	0		SH3D19	1.2224	1.08942e-235
PRKAR2B	0.536192	4.17e-10		CDKL1	0.488416	1		MKLN1	0.385527	1.22e-149		SLC41A2	-0.41898	2.36504e-105		PIEZO1	0.641468	0		COL6A1	1.1027	1.68916e-234
CDC25C	0.535569	3.71e-17		TMEM117	0.488296	1		FAM13A	0.385945	1.22e-149		MT-ND4	-0.555097	2.43078e-105		C1QC	0.639958	0		LINC00598	0.67275	2.5008e-234
ROBO1	0.535039	1.09e-06		MT-ND4L	0.486528	0.979695		CNTLN	0.447015	5.36e-149		LARGE1	-0.516566	2.71721e-105		HMOX1	0.63299	0		DISC1	0.93699	4.3236e-234
PELI2	0.534575	0.00134158		GBE1	0.485385	1		SYNE2	0.432601	2.77e-148		EPHB2	0.420953	5.30572e-105		ENPP2	0.629955	0		ADM	0.347175	5.78819e-233
UBA52	0.53429	0.000724982		MIDN	0.48474	1		KCNIP1	0.595178	1.23e-147		FLRT2	-0.67115	6.50413e-105		PLEK	0.629736	0		ADGRB3	-1.78817	7.5214e-233
SH3PXD2A	0.533874	9.75e-15		RSBN1L	0.484191	1		IMMP2L	0.486687	1.63e-147		MT-ATP6	-0.475019	7.51471e-105		MPP1	0.627424	0		RAPGEF5	1.37142	3.47152e-232
NSMF	0.533853	0.000423239		MBP	0.484185	1		GPBP1	0.380154	8.39e-147		CCBE1	-0.963512	9.96531e-105		CLEC7A	0.620989	0		EPHX2	0.272176	2.02235e-231
DNAH14	0.532809	4.64e-15		CBWD6	0.48398	0.771618		SFXN5	0.39068	2.09e-146		U91319.1	-0.56271	1.46857e-104		GPR34	0.620909	0		MAP2	-1.51953	3.93187e-231
FAM171B	0.532644	2.82e-09		PHACTR4	0.483418	1		AGAP1	0.391743	3.61e-146		EHMT1	0.316322	6.23971e-104		CTSS	0.620619	0		TTC29	0.259589	3.88596e-230
POLQ	0.532314	1.51e-19		ME2	0.483392	1		COL27A1	0.307139	4.89e-145		HUNK	0.349129	2.21141e-103		TMEM106A	0.61854	0		CPQ	0.766573	2.12404e-229
BUB1B	0.531851	2.56e-21		BRD7	0.482571	1		GREB1	0.298071	2.55e-144		PCLO	-0.637341	3.09281e-103		NINJ1	0.618353	0		COL4A5	0.947892	4.67077e-229
SPTAN1	0.531313	0.0211991		TET3	0.482316	1		SOX9	0.318927	3.09e-143		RAP1GAP2	-0.517253	3.15301e-103		TNFRSF1A	0.615676	0		EGR1	0.473981	1.72508e-228
DANT2	0.529957	4.73e-13		SLC38A6	0.481823	1		AKAP13	0.391935	5e-143		GRIK3	-0.757869	3.83849e-103		GRN	0.615606	0		EHD2	0.275968	3.2997e-227
RPS12	0.528213	2.55e-05		VSTM4	0.481104	0.926865		ZNF438	0.473875	1.09e-142		PPP2R2C	-0.488197	3.98004e-103		PLA2G15	0.615425	0		PCDH18	0.491495	5.49432e-227
HDAC9	0.527884	0.00223687		PTPRK	0.480539	0.429702		AC013394.1	0.416872	2.21e-142		SLC44A1	-0.485951	1.64501e-102		EPSTI1	0.615034	0		DLGAP1	-1.6689	1.05862e-226
KIFC1	0.526892	2.89e-18		PHLDB1	0.480441	1		OGFRL1	0.400032	8.38e-142		PHF21A	0.343323	2.98848e-102		NFAM1	0.613139	0		PER1	0.593983	8.35683e-226
SH3GL3	0.526382	5.34e-14		TRAF3IP2-AS1	0.479904	0.182223		SLCO1C1	0.26308	3.55e-140		TEAD1	0.369871	4.08638e-102		MIR34AHG	0.603361	0		ELK3	0.42264	5.80985e-225
BMP2K	0.525364	0.00191455		CCND2	0.479519	1		CACHD1	0.282641	4.42e-140		RNF130	0.294303	1.19821e-101		AL078590.3	0.602436	0		GNA14	0.824082	7.22079e-225
FGF12	0.524648	0.0919402		LINC00632	0.478976	1		ANGEL1	0.379343	5.41e-140		SLC1A1	-0.396674	1.80757e-101		JUNB	0.602385	0		HLA-E	0.626661	1.24565e-224
CHD3	0.524524	0.0400272		ZNF146	0.478301	1		PSD3	0.426675	7.24e-140		CNTNAP4	-0.861214	2.11185e-101		GYPC	0.600973	0		ENOSF1	0.503068	1.6665e-223
HES4	0.524386	9.04e-10		NUP160	0.476951	1		MIRLET7BHG	0.425313	3.97e-139		TRIM9	0.297978	2.73874e-101		SLC15A3	0.592073	0		VAV3	1.06652	2.9031e-223
DAPK2	0.524204	4.36e-15		RHOT1	0.474066	1		NEK6	0.38917	6.15e-139		PPFIBP1	-0.592642	4.65478e-101		CH25H	0.59145	0		RAMP2	0.367459	4.67075e-223
RAI14	0.52411	9.36e-07		GATAD2B	0.474005	0.713128		TRIB2	0.29482	9.21e-138		EPB41L1	-0.453523	4.97608e-101		PTAFR	0.588872	0		ALPK3	0.289374	6.72953e-223
PAK1	0.522576	1.09e-20		MIR9-3HG	0.473816	1		KIAA1958	0.345512	2.32e-137		BRINP1	-0.428331	5.2209e-101		CCDC88B	0.587432	0		PDLIM1	0.36372	1.22731e-222
NCL	0.521455	0.00406519		NAA16	0.473783	1		CNKSR3	0.368534	6.16e-136		MT-ND3	-0.588116	5.61576e-101		C4orf19	0.58644	0		SYTL4	0.416265	4.60843e-222
NCAPG	0.521358	1.37e-20		CSNK1E	0.473312	1		BARD1	0.317237	1.77e-135		ARHGEF2	0.368211	5.9157e-101		STAT6	0.583924	0		CTNNA2	-1.88158	6.68136e-222
PAK3	0.520775	2.41e-15		ZNF254	0.472857	1		PVT1	0.464387	1.87e-135		GRIN2A	-0.664399	6.22422e-101		MILR1	0.575699	0		AFF1	0.981606	1.27142e-221
ITGA2	0.520328	1.82e-11		PIK3C2B	0.472843	1		SLC7A11	0.256087	2.12e-135		GABRB2	-0.559647	6.78441e-101		SLC16A3	0.574713	0		METTL24	0.365547	1.36457e-221
JPH1	0.519206	3.32e-27		ETV5	0.472365	1		LMCD1-AS1	0.536964	2.15e-135		PRKCB	-0.614403	8.46066e-101		HIF1A-AS2	0.570368	0		EYA2	0.946048	3.21093e-221
PPA1	0.518428	2.21e-05		PIBF1	0.47123	1		DERA	0.295693	3.41e-135		RYR2	-0.878946	2.19199e-100		LRRC39	0.566166	0		MEG3	0.970613	5.9709e-221
HMGCS1	0.518214	4.12e-05		NDUFAF2	0.470812	1		STK39	0.407357	3.51e-135		FMNL3	0.300945	2.32268e-100		LINC01141	0.559909	0		C1orf54	0.36756	1.08764e-220
COX7C	0.517487	0.0164764		CSTF3	0.470623	1		CORO1C	0.376924	3.34e-134		DAAM1	0.362616	2.24129e-99		ELK3	0.559335	0		MYO5C	0.397707	1.62815e-219
CENPK	0.516198	4.49e-11		SLC12A6	0.470136	1		DHRSX	0.392844	2.2e-133		GRIN1	-0.349001	5.28684e-99		C1QA	0.557443	0		CAV1	0.362297	4.01866e-218
CDH12	0.515653	3.18e-05		ABCC5	0.468739	1		AF117829.1	0.377426	5.69e-133		ALCAM	-0.607237	7.13273e-99		MNDA	0.552285	0		DDIT4	0.545958	6.95661e-218
DLEU2	0.51545	0.062972		SOS1	0.468651	1		IRF2	0.291259	1.45e-132		MIR137HG	-0.591124	9.21308e-99		CYTIP	0.552136	0		ADAMTS9-AS1	0.279877	1.3755e-217
ELAVL2	0.514616	8.82e-06		ARID2	0.467716	1		PDLIM5	0.294715	1.65e-132		SFXN5	0.334351	1.06303e-98		TMEM273	0.550337	0		OSMR-AS1	0.367547	2.04427e-217
TOMM7	0.512905	0.000170604		LUC7L	0.467424	1		ETV5	0.360661	1.74e-132		NPAS2	-0.470891	1.3167e-98		NFATC1	0.547437	0		PTPRM	1.25765	3.07358e-217
ATAD2	0.51261	1.57e-05		BAIAP3	0.467245	0.0671675		SH3D19	0.583438	3.51e-132		SIK2	0.412618	1.37056e-98		LINC02391	0.544424	0		ANK2	-1.43127	3.14447e-217
BCL11B	0.512373	4.86e-09		ZNF253	0.466343	1		MAST4	0.329645	8.75e-132		ITGB8	0.351285	1.82866e-98		ITGAL	0.54372	0		FHL2	0.584526	9.85265e-217
LHX2	0.51183	7.22e-07		RCOR2	0.465567	0.00064851		IKZF2	0.352696	2.64e-131		CUL1	0.397478	1.98622e-98		ARRDC2	0.541087	0		STRIP2	0.420896	1.56961e-216
FADS1	0.509212	1.14e-11		NDUFAF6	0.463966	1		FYN	0.315553	3.94e-131		EVL	0.321938	2.066e-98		FAM20A	0.538194	0		PXN	0.576249	3.30537e-216
ACVR2A	0.507968	0.00378541		CSMD2	0.462248	0.117072		JPX	0.400702	5.63e-131		LRRC4C	-1.2409	2.07412e-98		AMPD3	0.536229	0		COL14A1	0.634234	1.43801e-215
NSD2	0.507635	1.88e-06		KDM5B	0.461913	1		GPM6B	0.379573	1.22e-130		TRIO	0.264498	4.06504e-98		CD14	0.535909	0		FAM129A	0.504958	2.12836e-215
EEF1B2	0.505693	0.0145184		CPSF6	0.461038	1		NR3C2	0.322524	2e-130		VLDLR-AS1	-0.423765	5.21622e-98		RASGRP3	0.530353	0		STAT6	0.311245	1.89899e-214
SDC2	0.504605	4.43e-14		FAXDC2	0.458856	1		SEMA5B	0.372834	2.87e-130		MDGA2	-1.09899	5.57537e-98		XAF1	0.52798	0		USP53	1.19441	2.08515e-214
MAT2A	0.504504	2.4e-08		PCMTD2	0.458042	1		ZMAT1	0.364732	9.29e-129		MT-ND2	-0.559221	5.70587e-98		HLA-B	0.52668	0		TESC	0.305384	2.23613e-214
CHCHD2	0.504156	0.00272024		CBFB	0.456866	1		NADK2	0.369217	1.01e-128		DPYD	-0.789175	5.84771e-98		KCNJ5	0.524845	0		EPSTI1	0.329274	1.4953e-213
MZT2B	0.503563	0.00107238		ANTXR2	0.456504	1		TCF12	0.277965	1.28e-128		JAKMIP1	-0.35371	6.9064e-98		LCP1	0.521458	0		PROS1	1.02495	9.89577e-213
KLF6	0.50332	0.0496308		BCL7A	0.455469	1		AC104596.1	0.424219	3.47e-128		TIMP2	-0.483305	1.36303e-97		PLCB2	0.517228	0		CYP27A1	0.717163	1.30477e-210
TFAP2C	0.503291	2.32e-29		C6orf118	0.455287	0.562452		EMID1	0.50147	3.26e-127		SPATS2	0.329788	1.45744e-97		TFEB	0.514067	0		TUBB6	0.48626	1.7289e-210
EDF1	0.502013	0.00555838		PTPRZ1	0.455231	2.98e-12		IGSF9B	0.376737	1.28e-126		CECR2	0.27591	1.72412e-97		SIGLEC10	0.513774	0		EFEMP1	0.303489	4.58181e-210
TUSC3	0.501907	2.46e-10		ZEB2	0.454906	1		FHIT	0.515556	2.31e-126		CACNA2D3	-0.868164	2.07015e-97		UNC93B1	0.512559	0		TRPC6	0.403006	2.87212e-209
ZNF609	0.50149	7.37e-12		RERE	0.454455	2.52e-06		TYRO3	0.304319	5e-126		SH3KBP1	-0.440789	2.12147e-97		EHD4	0.512429	0		TJP1	1.27552	4.15434e-209
LPCAT1	0.500766	2.89e-07		TNRC6B	0.454136	0.00114259		PGM1	0.267715	9.58e-126		CNTN4	-0.846067	6.24331e-97		TGFA	0.508422	0		RGCC	0.842848	8.4795e-209
GNG4	0.499376	3.93e-05		LINC01135	0.453018	1		SPRED2	0.481143	6.06e-125		GRIP2	-0.483982	6.31813e-97		P2RY13	0.508376	0		LPP	1.30537	1.92877e-206
ANLN	0.498897	2.08e-20		CREB5	0.452739	1		ARHGAP12	0.354518	1.37e-124		ST6GAL1	-0.539199	9.20273e-97		AIF1	0.507724	0		PHACTR2	1.30118	1.0491e-205
CBX1	0.493807	9.32e-08		NLGN1	0.452298	0.00265685		PLEKHA2	0.261921	2.09e-123		RYR3	-0.679955	1.15117e-96		AL365273.2	0.507085	0		ATP13A5	0.355926	3.73445e-205
SNAP91	0.492686	1.75e-05		MEIS3	0.450761	1		REST	0.254717	2.68e-123		OPCML	-1.20924	1.15342e-96		BTK	0.506132	0		SLC9A3R2	0.430161	3.92486e-205
MAMDC2	0.491497	0.000618828		JADE3	0.450641	1		GBE1	0.383605	4.98e-123		FOXN3	0.291289	1.19244e-96		FCGR3A	0.505443	0		NCAM1	-1.41827	7.97802e-203
KCNK10	0.491259	7.21e-19		TSPAN9	0.450538	1		WSB1	0.361185	8.32e-123		WIPF3	0.486298	1.3531e-96		RASSF5	0.505321	0		LINC01091	0.303171	1.22989e-202
EEPD1	0.490161	0.00899214		ARID3A	0.450122	1		AFF1	0.314667	1.66e-122		GALNT13	-0.69646	1.58859e-96		FCGR1A	0.505242	0		FGFR1	1.12095	1.05825e-201
NUCKS1	0.490056	0.0892716		CERS5	0.44973	1		POU3F2	0.32187	4.77e-122		IQSEC3	-0.334263	2.75558e-96		CD37	0.500859	0		ITGA10	0.352524	1.69704e-201
RND3	0.489652	1.92e-09		PHKB	0.449713	1		PDGFD	0.419363	2.1e-121		ADCY2	-0.641074	5.19854e-96		ARHGAP45	0.5005	0		RASIP1	0.388013	3.46045e-201
GNAI1	0.48753	9.3e-09		CCNT2-AS1	0.44945	1		NFE2L2	0.342396	2.69e-121		KLF12	0.310704	7.29902e-96		LY96	0.500415	0		LRMDA	1.04391	4.0017e-201
SRRM4	0.48669	6.29e-06		SUFU	0.448684	1		EVA1C	0.315632	2.02e-120		CPEB2	0.452507	1.12227e-95		AC079015.1	0.50013	0		SMOC2	0.522925	1.08722e-199
TRIM36	0.486658	5.09e-16		FOXP4	0.448623	0.000270887		GABPB1-AS1	0.411613	3.12e-120		POU3F3	0.317609	1.72401e-95		CD300A	0.497454	0		CPM	0.453208	2.89938e-199
CCNB1	0.486487	7.46e-14		CORO2B	0.447836	1		AP005433.1	0.317757	4.13e-120		KCTD16	0.537335	1.95602e-95		ARHGAP30	0.497202	0		RNF220	1.09836	7.01589e-199
GAS2L3	0.485236	5.93e-06		KDM1A	0.447184	1		PPARGC1A	0.291204	4.43e-120		UBE2E2	-0.524004	2.09312e-95		RASAL3	0.497105	0		PALD1	0.7318	8.04787e-199
SPC25	0.484366	9.47e-20		MIR124-2HG	0.445945	1		IGSF11	0.362812	5.93e-120		NBEA	-0.370929	2.11419e-95		SP140L	0.495727	0		MITF	0.670752	2.26661e-198
SGO2	0.484044	2.43e-06		KAT2B	0.445267	1		OTUD7B	0.336176	8.25e-120		GRM7	-1.08622	3.5825e-95		ANXA11	0.49538	0		EMILIN2	0.26803	5.17173e-198
PAK5	0.48289	0.00011712		GATM	0.444616	1		ST5	0.351458	1.63e-119		ABLIM2	-0.358167	3.94868e-95		RHOH	0.493485	0		CRYBG3	0.48707	2.99929e-197
HSBP1	0.482364	2.19e-05		ABHD6	0.444443	1		TFRC	0.28185	3.27e-119		PKP4	-0.53755	5.31546e-95		ARID5A	0.492473	0		PARD3B	1.28898	5.05328e-196
EPHB2	0.481985	2.11e-09		TTC3	0.444092	0.0863401		TSPAN3	0.335704	4.43e-117		AFF2	0.483764	1.4733e-94		DOCK6	0.488446	0		NFKBIA	0.678268	3.23149e-195
NELL1	0.481819	1.13e-06		LCORL	0.443343	1		ANKRD10	0.573366	7.12e-117		BCL2	-0.524909	3.0847e-94		RNF135	0.486868	0		NOD1	0.415423	3.60638e-195
C12orf57	0.480941	2.56e-08		E2F5	0.443263	1		FTCDNL1	0.291842	1.29e-116		IQCJ-SCHIP1	-1.23875	3.96891e-94		AL121999.1	0.482061	0		MGMT	0.710376	5.05275e-195
NEXMIF	0.480301	3.61e-08		SLC16A7	0.442834	0.209238		GRIK1	0.445908	2.44e-116		GALNT17	-0.725928	1.26368e-93		ZFP36	0.477965	0		MYT1L	-2.0345	5.35225e-195
DLGAP5	0.479517	1.75e-17		SHROOM4	0.442322	1		ABAT	0.438714	2.66e-114		KMT2C	0.29428	1.52318e-93		NLRP3	0.474722	0		LINC00461	-1.54362	1.08423e-193
AGPAT4	0.479249	7.88e-09		PRRC2B	0.441377	1		BRCA1	0.30714	3.96e-113		TENM1	-0.582083	1.23705e-92		SELPLG	0.473036	0		ZFP36L2	0.706127	2.34818e-193
ATP5MG	0.47821	0.00016714		EVL	0.44105	1		LAPTM4B	0.253775	1.07e-112		CHD5	-0.339818	1.28743e-92		FAM198B	0.468087	0		MGST2	0.282354	3.56875e-193
CLIP1	0.476903	6.83e-06		JMJD1C	0.440742	0.0003292		SIPA1L1	0.392291	2.15e-112		CADM1	-0.32723	2.05946e-92		CXCL16	0.4675	0		PARVA	0.603808	6.66303e-193
RPL22	0.47683	0.0862332		KCNQ2	0.438362	1		SLC6A8	0.274633	2.76e-112		GOLIM4	0.297447	2.88989e-92		MBOAT1	0.457397	0		LATS2	0.554063	7.43872e-193
AGO3	0.473213	0.000172633		SOS2	0.436679	1		KCNQ1OT1	0.870537	1.64e-110		GLRA2	-0.550228	3.78971e-92		ARHGAP4	0.455616	0		CCDC141	0.451872	7.64573e-193
HMGN3	0.473001	2.15e-05		TAF4	0.435435	1		KCTD8	0.415145	1.95e-110		MYT1L	-0.363678	3.95637e-92		PRKCD	0.454409	0		ADAMTS2	0.52655	1.82993e-192
SYT1	0.471858	0.0059831		IP6K2	0.434311	1		AHI1	0.368698	4.81e-110		GRM3	-0.624689	1.0951e-91		ADAMTSL2	0.451866	0		RGS5	0.463676	3.8351e-192
NFIX	0.470345	1.37e-14		RPL35A	0.434303	1		LTBP3	0.328537	5.55e-109		2021-03-04	-0.416655	1.68551e-91		IKBKE	0.449898	0		CD99	0.442882	1.36315e-191
AMBRA1	0.468976	0.0196904		RPS19	0.434216	1		JAM3	0.409399	7.68e-109		CHRM3	-0.700017	1.88127e-91		LYVE1	0.448302	0		TSPAN4	0.258619	1.52206e-191
VAT1L	0.468758	2.55e-14		AK5	0.433133	1		AC091826.2	0.475703	3.57e-108		LEMD1	0.298677	3.18556e-91		FAM78A	0.447377	0		PLSCR1	0.369299	2.32234e-191
KIF23	0.467916	7.76e-14		SCN8A	0.432759	1		XPO1	0.306331	6.83e-108		SYT1	-0.450539	4.19241e-91		LINC01268	0.444523	0		C1QTNF7	0.295773	3.73968e-191
CEP135	0.466389	1.33e-06		NSD2	0.432046	1		WWOX	0.411282	7.47e-108		CCDC129	0.267057	6.14411e-91		GRAPL	0.442493	0		NIPAL2	0.386067	9.08104e-190
TRIR	0.466166	0.0055619		ZNF562	0.431506	1		ETV6	0.376478	9.05e-108		DLX6-AS1	-0.786065	6.66927e-91		TMEM140	0.440342	0		RCSD1	0.374997	1.00265e-189
SEMA3A	0.465475	1.85e-07		MSH2	0.431307	1		DIRC3	0.35392	2.1e-107		PCSK5	-0.570411	1.04985e-90		DEF6	0.439951	0		ATP1A2	1.51442	4.07658e-189
ATAD5	0.463842	5.09e-08		AP005433.1	0.430755	1		GRIK4	0.44085	6.55e-107		RAD18	0.382613	1.55417e-90		IL16	0.438709	0		PDLIM5	1.31834	4.08979e-189
PPDPF	0.463645	7.17e-06		KAT6B	0.430336	1		RBMS2	0.315603	1.13e-105		GAD1	-0.672568	5.39694e-90		CCL3L1	0.438506	0		HMCN1	0.534755	6.07922e-189
SKA2	0.463468	0.00116372		RAB2A	0.430266	1		DCLK2	0.251592	1.18e-105		MB21D2	-0.448132	5.60185e-90		STAT5A	0.436254	0		TRAF5	0.452242	1.03261e-188
CCDC18	0.463153	1.32e-10		AC118549.1	0.429804	1		GPCPD1	0.340075	1.48e-105		FRRS1L	-0.341296	6.26626e-90		HSD17B14	0.435979	0		ASPA	0.254795	1.91498e-188
RFC3	0.463004	6.05e-08		ARMH4	0.42953	1		ARID2	0.339296	2.02e-105		NPAS3	-1.13232	1.23543e-89		TRAF3IP3	0.434781	0		SPON2	0.458394	3.98176e-188
PDE4D	0.460793	0.0012103		NOL9	0.428707	1		CTNNA3	0.605266	9.54e-105		SCN9A	-0.425218	1.67965e-89		TMEM144	0.433584	0		TEKT1	0.296043	6.18965e-188
GABRB1	0.460364	3.65e-06		CNTRL	0.42834	1		ABI1	0.367712	1.22e-104		SHANK2	-0.534529	1.02214e-88		UCP2	0.431103	0		CYBRD1	0.449092	1.19801e-187
CDHR3	0.459591	1.3e-12		WASHC1	0.428234	1		TRAF3IP2-AS1	0.349179	2.2e-104		KCNQ1OT1	-0.557454	1.06105e-88		C3AR1	0.428274	0		CALD1	1.36752	3.82745e-186
EPB41L3	0.459379	6.98e-06		ZNF292	0.426245	0.0217879		ELP4	0.368153	2.38e-104		FAM129B	0.284525	1.26291e-88		IER3	0.42738	0		MFSD2A	0.488945	1.49617e-185
CACNA1C	0.459366	5.3e-05		SLC9A9	0.425843	1		VPS37B	0.383602	3.97e-104		IGF2BP3	0.348938	1.99435e-88		JAK3	0.426479	0		TNFRSF1A	0.316531	1.81041e-185
PTTG1	0.459021	2.19e-12		GAS1	0.425836	0.263755		AC233296.1	0.492335	4.12e-104		KIAA0319	-0.470572	2.67684e-88		C5AR2	0.423902	0		CTGF	0.584422	2.5623e-185
IGSF3	0.45894	2.86e-15		MAP4K4	0.42519	0.298608		ZFYVE16	0.360404	8.7e-103		OSBPL10	-0.487082	3.50631e-88		PLVAP	0.423547	0		NFATC4	0.292186	6.95396e-185
DKK3	0.458539	2.96e-16		ZCCHC7	0.424988	1		PRKD3	0.278393	1.72e-102		SREBF2	0.348626	3.8561e-88		ENG	0.407957	0		NEDD4L	-1.57763	9.26224e-184
BUB1	0.458503	4.85e-13		COPG2	0.424505	1		TRIO	0.268983	1.72e-102		HCN1	-0.517392	3.90993e-88		RENBP	0.406633	0		CTNND2	-1.26573	1.2987e-183
MN1	0.457996	3.19e-05		ATP9A	0.42335	1		NAP1L4	0.326742	5.8e-102		PDE9A	0.332258	4.78905e-88		ACSM5	0.406368	0		ACSS3	0.476596	8.35979e-183
2022-09-11	0.456096	3.41e-06		TAGLN3	0.423348	0.189953		DOCK10	0.47026	6.06e-102		MTHFD1L	-0.393582	5.16796e-88		PAQR5	0.405717	0		MYH9	1.10184	1.19214e-182
EPHA6	0.456017	5.13e-05		MOSMO	0.423316	1		CHIC2	0.368924	3.49e-101		GABRG3	-0.819732	2.81602e-87		FPR1	0.405371	0		ITPKB	0.500587	3.00584e-182
CENPV	0.455955	3.53e-07		PTMA	0.423267	1		DISC1	0.327242	3.59e-101		STAT5B	0.316389	7.31688e-87		TAGAP	0.398345	0		PPM1H	0.999124	3.05319e-182
DYNC1I1	0.454717	0.000668799		CBX5	0.423086	1		ZMAT3	0.253985	4.81e-100		TLN2	-0.440105	8.01823e-87		NABP1	0.397318	0		P2RY14	0.383563	2.60723e-181
GJC1	0.453795	1.76e-07		DLEU2	0.422666	1		ATP9B	0.332402	1.14e-99		KCNQ5	-1.07173	3.08733e-86		FOLR2	0.396939	0		WWC2	0.865584	1.34348e-180
CPLX2	0.451092	1.11e-08		ATOH8	0.42253	1		EPM2A	0.392139	1.36e-99		PTPRO	-0.453808	3.37403e-86		LST1	0.396666	0		COL5A3	0.375381	1.4453e-180
TOX	0.450914	1.27e-09		PHF14	0.42252	0.842024		DLG1	0.317479	3.75e-99		PCSK2	-0.61073	3.57241e-86		SIPA1	0.39651	0		SLC7A8	0.402679	2.16384e-180
EVL	0.450767	0.000215515		AC090568.2	0.421521	1		RCL1	0.30191	3.87e-99		CTNND2	-0.324122	5.92089e-86		SYNGR2	0.39509	0		ANXA5	0.437931	5.30958e-179
CDH23	0.450365	5.22e-25		PPCDC	0.421442	1		FABP5	0.287496	6.54e-99		SLAIN1	-0.861024	6.59445e-86		FAM89A	0.393208	0		PLSCR4	0.532243	8.07084e-179
GNAZ	0.448825	4.49e-10		TMEM181	0.421382	1		DACH1	0.530317	1.47e-98		GAS7	-0.568361	9.43063e-86		SASH3	0.388327	0		PTPRD	-1.69906	8.66817e-179
RAD18	0.447626	4.31e-08		ADAM12	0.420025	1		CFAP44	0.260775	3.26e-98		DPF1	-0.336227	1.24332e-85		RELT	0.384548	0		EMP2	0.443891	2.6419e-177
HNRNPA2B1	0.447475	0.000265078		CCDC138	0.419916	1		GINS3	0.356669	3.32e-98		LRRC7	-0.444636	1.4422e-85		RCN3	0.382975	0		CPT1A	0.496513	3.89273e-177
ZNF385D	0.447082	3.33e-09		GAD1	0.419703	1		TFDP2	0.313434	9.8e-98		PLD1	0.320317	2.5545e-85		TREM2	0.381282	0		TMEM178B	-1.48832	7.82654e-177
EIF3L	0.445549	0.0764184		BTRC	0.41835	1		MEF2C-AS2	0.347834	1.42e-97		TMEM196	0.335976	3.74702e-85		AC126177.4	0.380833	0		LRRC7	-1.93372	1.4115e-176
RPL21	0.445229	0.00556253		NPTXR	0.417802	1		ATP10D	0.258437	5.82e-97		DPYSL5	0.335742	1.23711e-84		AC008083.2	0.376411	0		FRAS1	1.08102	6.93605e-176
CEP152	0.444976	1.25e-10		BRINP3	0.417358	1		KANK1	0.364266	1.16e-96		EML1	0.334496	1.29892e-84		CD163	0.375264	0		HLA-B	0.391651	1.14821e-175
PHIP	0.443748	4.09e-06		AC114689.3	0.417294	1		MYO6	0.347807	1.83e-96		PARD3	-0.574564	1.49881e-84		HLA-DMB	0.374716	0		ATP10D	0.641545	1.14587e-174
KIAA1841	0.440512	1.7e-07		ELF1	0.417086	1		WASF2	0.301637	1.96e-95		ITGAV	0.289377	1.94185e-84		CIITA	0.371501	0		SAT1	0.98173	2.16412e-174
COL4A6	0.44022	1.12e-15		MBTPS1	0.416535	1		SUGCT	0.351519	5.84e-95		CCDC85A	-0.492159	3.28808e-84		RAB3IL1	0.365386	0		NABP1	0.346353	4.18125e-174
RNF165	0.439794	1.38e-06		ZNF814	0.41634	1		CHD2	0.355707	9.92e-95		GLIDR	0.363062	3.41796e-84		PIK3R6	0.363342	0		SULF1	1.71607	8.62641e-174
PPM1E	0.439594	0.0120194		RARRES2	0.416265	0.0807869		DPP6	0.524627	2.02e-94		EPB41L4A	0.319348	3.80561e-84		AL160272.2	0.359524	0		CFAP70	0.511997	1.35408e-173
CNTN3	0.439576	1.65e-05		UBE2L3	0.416048	1		DUSP16	0.294549	3.05e-94		MTUS2	-0.526784	5.70856e-84		TLR10	0.359418	0		KIAA1211	-1.54946	1.40633e-173
MT-ATP8	0.439375	8.5e-07		GRIA3	0.415823	1		B3GALNT2	0.341715	1.71e-92		IQSEC1	-0.402248	6.09884e-84		SIRPB2	0.355736	0		PLXDC2	1.06878	1.49988e-173
KIF2C	0.438428	1.54e-13		FRMPD1	0.415621	0.0215384		AGO2	0.354875	2.14e-92		MN1	0.279588	7.14814e-84		ARHGDIB	0.355562	0		JUNB	0.475792	4.32874e-172
DTL	0.437636	2.62e-09		SGMS1	0.41521	1		PPARA	0.264247	2.87e-92		CPEB3	-0.431901	9.05601e-84		TNFRSF10D	0.354067	0		ANKS1B	-1.39218	5.38655e-171
MGLL	0.437016	2.84e-09		AL359710.1	0.415045	1		VGLL4	0.259909	3.51e-91		PHIP	0.262243	2.59953e-83		FES	0.348775	0		TTN	0.704027	1.19236e-170
MIAT	0.435894	6.03e-06		CADM4	0.415032	1		PRTFDC1	0.348125	1.89e-90		MEF2C-AS1	-0.522618	3.18837e-83		CASP10	0.345525	0		FNDC3B	1.02441	1.02788e-169
WDR49	0.435368	1.8e-16		SHLD1	0.414406	1		KDM6A	0.318758	4.41e-90		UPP2	-0.496957	3.25693e-83		LAIR1	0.343616	0		F3	0.778218	1.61343e-169
SEMA5B	0.433628	0.00200183		PYGO1	0.414367	1		C11orf49	0.345357	8.57e-90		NAA38	0.295292	4.13801e-83		CD68	0.339816	0		GPC3	0.495256	1.73315e-169
SUGP2	0.433535	0.075919		FAM120B	0.413797	1		ASAP1	0.258245	9.18e-90		STOX2	0.331015	4.17885e-83		BMF	0.33963	0		AC002070.1	0.303494	2.33256e-169
PCSK6	0.432171	4.94e-07		BIRC6	0.412752	1		UBE2G2	0.326943	3.52e-89		CALN1	-0.832316	4.45943e-83		KCNK6	0.334723	0		VCL	1.63899	2.5052e-169
LINC01122	0.43193	0.0280705		SRI	0.412342	1		CKB	0.335042	6.57e-89		GAREM1	-0.455849	4.71841e-83		AL034397.3	0.327768	0		FYB2	0.824988	1.83471e-168
HYDIN	0.431627	0.0139398		FP236383.1	0.412004	1		DENND5A	0.297546	3.74e-88		SEMA6D	-0.643355	6.05791e-83		ALOX5AP	0.327233	0		DNAI1	0.405747	2.14429e-168
FANCA	0.43159	1.03e-05		ZNF431	0.411167	1		KLHL13	0.316062	1.55e-87		SLC4A4	-0.805819	6.74623e-83		NCF2	0.325643	0		ROBO2	-1.45049	3.02959e-168
SIMC1	0.430811	9.42e-05		RPAIN	0.408929	1		SWAP70	0.270696	1.3e-86		TRIM67	-0.285177	8.82041e-83		LGALS9	0.323173	0		PARD3	1.27692	1.90285e-167
DIXDC1	0.430269	3.3e-07		LHFPL4	0.408784	1		SLC16A9	0.27486	9.05e-86		CALD1	0.318815	1.01879e-82		CEBPA	0.321861	0		SLC20A2	1.1805	5.10698e-167
SSBP3	0.430187	0.000121832		TRA2A	0.408044	1		RNF180	0.363197	9.09e-86		ST6GALNAC3	-0.503756	1.09771e-82		ARRDC5	0.32054	0		PCCA	1.08838	1.30313e-166
EEF1D	0.429373	0.0589418		NFATC3	0.407977	1		MMS22L	0.374483	9.2e-86		SYBU	-0.57918	3.01099e-82		OLFML3	0.318998	0		PPFIA2	-1.53375	3.94742e-166
ATP1B3	0.429209	0.00359007		CASTOR2	0.407897	1		BCR	0.364163	2.33e-85		AASS	0.250477	1.26224e-81		GAS6-AS1	0.311602	0		SLC25A37	0.532746	9.43773e-166
KIF18A	0.429019	3.49e-08		LRRTM3	0.407627	0.031076		STAT3	0.306689	5.01e-85		TMEM98	0.252756	1.58058e-81		AF127936.2	0.30495	0		RBMS2	0.750272	1.92822e-165
MRFAP1	0.428533	0.0670214		PAIP2	0.407559	1		DGKB	0.255094	1.12e-84		RFLNA	0.422968	1.70749e-81		SULT1C2	0.303993	0		CYR61	0.484075	2.40778e-165
PPM1K	0.426251	0.00254816		CEP120	0.407439	1		LRP5	0.303628	2.66e-84		MDK	0.259086	2.79713e-81		AC078883.1	0.303719	0		PRDM5	0.574076	1.77191e-164
CDCA8	0.425031	6.2e-11		MAD1L1	0.407407	1		BAZ1A	0.312316	1.03e-83		UST	-0.53225	3.33597e-81		DHRS9	0.303415	0		BICC1	1.45348	2.65567e-164
NDUFS5	0.424703	7.01e-05		GNG7	0.407371	1		SLC25A43	0.312265	2.45e-83		LGI1	-0.312506	3.71158e-81		LINC00671	0.299619	0		DNMBP	0.516779	4.3698e-164
ARHGAP11A	0.424148	6.59e-15		FCHO2	0.407281	1		MSI1	0.295786	5.29e-83		MYRIP	-0.566536	3.9697e-81		TLR7	0.29745	0		SULT1C4	0.299241	1.38714e-163
CAMK2B	0.422658	5.19e-07		STX6	0.407049	1		SMAD1	0.292656	2.99e-82		ODF2L	-0.379131	4.05988e-81		SCARF1	0.296651	0		VIM	1.01911	1.43902e-163
NR2F1	0.422292	0.080206		WBP4	0.406348	1		IVD	0.282767	4.7e-82		TNRC18	0.264223	4.37075e-81		LILRB1	0.296431	0		PAWR	0.782009	1.17425e-162
TMEM158	0.42203	1.43e-12		ARHGAP42	0.406072	1		FAM110B	0.362611	2.92e-81		TANC2	-0.304691	7.73904e-81		TCIRG1	0.295339	0		FLNB	1.05497	1.60601e-162
SYT14	0.420689	1.05e-07		IBTK	0.405968	1		CHD6	0.260102	3.53e-81		MPPED1	-0.631491	8.14374e-81		TNFRSF14	0.292609	0		SELENOP	0.34786	1.31347e-160
DHRS3	0.420162	6.34e-15		ANTXR1	0.40564	1		RFX2	0.316417	4.13e-81		UTY	0.273487	9.90875e-81		SLFN11	0.288018	0		MTUS1	1.11384	3.93294e-160
LDB2	0.419888	5.11e-07		PROX1	0.405038	1		PPP1R9A	0.303604	4.98e-81		TANC1	0.32329	1.04317e-80		LYL1	0.287206	0		ATP8B1	1.10122	7.06879e-160
EDA	0.419237	3.19e-06		KLF13	0.404461	1		DPY19L3	0.351747	1.12e-80		LRFN2	-0.37884	2.21712e-80		GLIPR1	0.2855	0		KCNH7	-1.60824	1.08375e-159
CKAP2L	0.417268	2.2e-15		EPC2	0.404	1		STXBP3	0.269807	1.12e-80		CDH10	-0.538767	1.55548e-79		AC012150.1	0.277652	0		CAST	0.503425	1.64292e-159
SBK1	0.41672	0.00673591		POLR1A	0.403835	1		CAST	0.255387	2.31e-80		KCNB1	-0.34421	1.86453e-79		ITGA5	0.276707	0		ARMC3	0.887729	3.6678e-158
PDGFRB	0.416116	2.06e-18		U91319.1	0.403743	1		MTHFD1L	0.392577	2.43e-80		ADAMTSL3	-0.48752	2.0516e-79		FCGR1B	0.275542	0		ZNF521	0.982766	1.22415e-157
PARK7	0.416031	0.000683308		GMCL1	0.402818	1		KDM3A	0.30376	2.44e-80		CDH13	-0.788378	2.28818e-79		WAS	0.263619	0		S1PR3	0.462853	2.31076e-157
SRSF3	0.415911	0.0817388		LRP5	0.402142	1		STAG2	0.287055	3.73e-80		RPS6KA2	-0.511528	3.0212e-79		SERPINF1	0.253414	0		MERTK	0.289472	6.44471e-157
NRG3	0.415389	9.89e-09		PCGF3	0.401903	1		GLIDR	0.319583	5.14e-80		PLS3	-0.604202	4.80404e-79		FERMT3	0.251621	0		PDLIM7	0.465513	2.55886e-156
NLRP1	0.414985	0.00472968		SARM1	0.400815	1		DENND2A	0.344486	5.19e-80		HS6ST3	-0.921965	6.90991e-79		TCF4	-1.0435	0		PDGFB	0.262663	8.52253e-156
CENPP	0.414265	0.0381756		SFPQ	0.400794	1		NAA38	0.297901	5.2e-80		ARHGAP20	-0.350792	8.8948e-79		DIP2C	-1.14728	0		PHLDB2	0.811077	1.32794e-155
SCARA3	0.414112	1.75e-06		PDCD4	0.400293	1		RHBDL3	0.256516	6.8e-80		KCNJ3	-0.464645	9.0639e-79		TMEM178B	-1.22496	0		ABRAXAS1	0.260695	5.15057e-155
AUTS2	0.413985	1.61e-12		NCAM1	0.400007	0.0888407		C21orf62-AS1	0.272875	9.29e-80		ZDHHC14	-0.360792	1.06378e-78		DCLK1	-1.23733	0		KIAA1755	0.632347	2.4208e-154
TMTC1	0.413901	4e-05		GMDS	0.400005	1		C9orf3	0.32688	1.01e-79		ATXN1	-0.333957	1.20428e-78		TRIM2	-1.24163	0		MCC	1.11205	3.10617e-154
RACGAP1	0.412899	1.53e-06		FAM222A	0.399458	0.120093		CELSR1	0.419581	2.49e-79		LINGO2	-1.00031	1.27492e-78		LINC00461	-1.2933	0		CYP1B1	0.284453	5.81902e-154
STIL	0.412293	3.22e-10		BTF3L4	0.398837	1		PDCD4	0.29194	1.69e-78		HSPA12A	-0.315655	1.37718e-78		MAP1B	-1.30782	0		FBN1	0.889718	9.43241e-154
SLC26A3	0.411064	0.000374953		BTG1	0.397885	1		BRWD1	0.268381	2.24e-78		GSE1	0.397759	1.38973e-78		ANK2	-1.33704	0		NEK5	0.394224	1.24642e-153
KIF20B	0.410902	2.2e-05		AC013394.1	0.397742	1		SENP6	0.281875	8.5e-78		GRM1	-0.381402	2.15439e-78		GPM6A	-1.34637	0		TNS3	0.562083	5.73596e-153
BRCA1	0.409374	5.5e-06		FNBP4	0.397564	1		PCCB	0.292051	1.2e-77		LRFN5	-0.619178	3.02557e-78		MAP2	-1.35131	0		AFAP1L2	0.359701	1.2094e-152
AC016708.1	0.40897	2.07e-08		MMP2	0.396846	1		MLLT6	0.28689	3.59e-77		ATP2B1	-0.403694	3.23551e-78		PPFIA2	-1.35559	0		BTNL9	0.618359	1.60439e-152
DBN1	0.407237	4.7e-05		ARMC8	0.395882	1		PCDH17	0.273657	8.06e-76		MCTP1	-0.742721	3.24305e-78		SOX5	-1.36369	0		GLUL	0.806432	1.83598e-152
UQCR10	0.406853	3.05e-05		NCOA3	0.395806	1		SRRM2	0.267016	9.13e-76		CAPS2	0.298485	4.7356e-78		NFIB	-1.36878	0		ZBTB16	1.22565	3.11572e-152
NCAPD2	0.406467	0.000387249		CUX1	0.395607	1		PIK3CB	0.31891	7.92e-75		NTM	0.544705	4.92492e-78		CTNNA2	-1.39038	0		HEY2	0.346689	3.40684e-152
LDLR	0.406066	0.000112827		ANK3	0.395327	1		MBNL2	0.312337	1.06e-74		RAB3C	-0.409716	5.21103e-78		AUTS2	-1.39327	0		RELL1	0.632465	6.38287e-152
MOXD1	0.404496	9.27e-06		STX8	0.394623	1		SPIDR	0.2971	1.47e-74		RASAL2	-0.4102	5.34003e-78		CTNND2	-1.40562	0		HBA1	0.726762	3.14036e-151
PAFAH1B3	0.40399	0.00179743		HEATR1	0.394538	1		XYLT1	0.41476	1.92e-74		PACRG	-0.472027	1.02539e-77		ADGRB3	-1.41486	0		PAPSS2	0.519994	4.73508e-151
SMC2	0.403177	2.01e-06		SLC35E3	0.393175	1		EVI5	0.315368	1.94e-74		AC110023.1	0.44698	1.07422e-77		NCAM1	-1.42068	0		DNAH11	0.93663	5.09039e-151
C2orf48	0.402427	4.26e-15		IQSEC1	0.393097	1		RILPL1	0.307731	1.98e-74		SPTBN4	-0.384356	2.1589e-77		KIAA1211	-1.42552	0		TCF7L2	0.743838	5.86431e-151
MXD3	0.402375	4.18e-15		EFS	0.392553	1		CBFB	0.330203	4.78e-74		NALCN	-0.313165	4.61575e-77		SYT1	-1.43729	0		ZFP36L1	0.52981	1.78268e-150
STXBP6	0.402039	4.43e-11		DDX18	0.39244	1		BMPR1A	0.269272	5.16e-74		ITPR1	-0.494659	4.6929e-77		ADGRL3	-1.44657	0		SORBS3	0.28077	5.25386e-150
ST6GALNAC3	0.401988	2.51e-05		ZHX2	0.392366	1		METTL15	0.330801	1.76e-73		TMEM117	-0.392004	4.9218e-77		PTPRS	-1.45254	0		ANO6	0.810086	1.55654e-149
CFAP54	0.401124	2.03e-10		IGF2BP3	0.391926	1		RPA1	0.275298	5.83e-73		DCLK2	-0.586895	5.03528e-77		PDE4D	-1.45532	0		EFHC2	0.436719	3.39111e-149
SOD1	0.401115	0.0100435		AC109466.1	0.391383	1		D2HGDH	0.281107	7.67e-73		PHACTR4	0.291863	5.06898e-77		DLG2	-1.45938	0		HBA2	1.05901	4.50128e-149
HDGF	0.400048	6.53e-05		ARHGAP12	0.391345	1		CAMKMT	0.425128	1.06e-72		CNTNAP5	-0.810575	5.59506e-77		MLLT3	-1.48489	0		CADM2	-1.44396	8.01107e-149
AC011447.3	0.397653	1.29e-07		OGT	0.391325	1		KIZ	0.315208	2.64e-72		ACLY	0.330078	6.61643e-77		PBX1	-1.49568	0		ST5	0.758023	3.70452e-148
ABCC4	0.397557	1.81e-06		SEC63	0.391165	1		LINC00862	0.263861	2.99e-72		EFNA5	-0.622212	7.64589e-77		ROBO2	-1.49634	0		HERPUD1	0.594948	1.45244e-147
CTCF	0.397308	0.00183615		DDR1	0.390634	1		BCL6	0.250784	3.18e-72		RAPGEF5	-0.379129	9.25831e-77		MAGI2	-1.52865	0		SRGN	0.385847	3.09594e-147
CACNA1E	0.39706	9.28e-05		MEGF9	0.390347	1		LINC00461	0.267255	4.04e-72		GABRB3	-0.410753	1.11927e-76		NRXN1	-1.54133	0		PKP4	1.06539	6.87598e-147
FSD1L	0.39696	0.000459983		ATF7IP	0.388892	1		COA1	0.294423	8.83e-71		WLS	-0.456323	4.34291e-76		CADM2	-1.54706	0		SYT1	-1.47763	1.58707e-146
AFF2	0.396497	0.0193368		NCALD	0.388885	1		SS18	0.257403	1.49e-70		PIP5K1B	-0.571807	5.10359e-76		KALRN	-1.56515	0		MYO10	1.15226	4.17451e-146
MT2A	0.396223	0.0676513		RPS27L	0.387778	1		PPP2R5A	0.299903	2.23e-70		MGLL	-0.304998	7.66928e-76		LRRC7	-1.57034	0		TPM1	1.31557	9.99711e-146
SGK3	0.3959	0.00314979		ILKAP	0.387271	1		PSD2	0.330858	4.58e-70		RTN4RL1	-0.339154	9.81137e-76		TMEM108	-1.57056	0		TNXB	0.569429	1.3009e-145
NCAPG2	0.395547	6.76e-07		ELP2	0.386639	1		XIST	0.36211	6.58e-70		PPP3CA	-0.368782	1.03259e-75		CASC15	-1.66806	0		KANK3	0.301223	2.29899e-145
PARPBP	0.395322	6.74e-09		SRGAP2B	0.386135	1		LRP2BP	0.287004	7.56e-70		FBXL2	-0.411393	1.11987e-75		ANKS1B	-1.68018	0		LAMC1	0.86429	2.59238e-145
PDE10A	0.395232	3.74e-05		PTPRN2	0.38556	1		ANO6	0.316332	3.19e-69		UBASH3B	-0.42017	2.25899e-75		MYT1L	-1.68022	0		FANK1	0.542253	4.0141e-144
SLCO5A1	0.395117	3.64e-07		ATR	0.385559	1		G3BP1	0.269399	3.42e-69		ADNP	0.293583	2.32965e-75		PTPRD	-1.76429	0		TOGARAM2	0.251705	6.72071e-144
PDE3B	0.394677	0.0219278		TRAF4	0.385306	1		GPBP1L1	0.313265	7.89e-69		SPHKAP	-0.492638	2.5469e-75		DLGAP1	-1.77363	0		IFI44L	0.345788	9.39998e-144
SFRP2	0.394508	3.5e-15		RPL10	0.384635	1		DDX11	0.254598	9.09e-69		TCF3	0.279537	4.97031e-75		RASSF4	0.623592	6.63756e-299		FBXL7	1.05852	1.67494e-143
RNASEH2B	0.393911	0.0134832		RBM4	0.384019	1		RGS7	0.351267	9.13e-69		SHANK1	-0.304558	5.33777e-75		GRIP1	-1.48698	1.90002e-298		LINC02256	0.45836	7.51795e-143
CA12	0.392918	0.027648		TMCC3	0.383898	1		SLF2	0.339022	2.33e-68		PLEKHG5	0.269917	7.83166e-75		ACSL1	1.16457	7.64548e-298		DCLK1	-0.958741	2.49798e-142
SFMBT2	0.392718	0.000699307		ZBTB17	0.383498	1		SCD5	0.386237	2.42e-68		ARX	-0.547691	9.6238e-75		CCSER1	-1.48485	6.85306e-297		AXL	0.509169	2.59469e-142
KCTD16	0.392525	0.00421232		SDK1	0.383426	1		MTHFD2L	0.265946	3.8e-68		TMEM108	0.346026	1.15457e-74		KCNH7	-1.40956	5.64294e-295		CADM1	-1.40325	3.33747e-142
CDK1	0.391073	3.38e-07		ATP2B4	0.382767	1		ADK	0.293453	8.43e-68		ZBTB16	-0.564408	1.2865e-74		TNFRSF10B	0.4305	6.95666e-295		RFTN1	0.600115	5.63089e-142
GSTP1	0.389926	0.000193748		NFIX	0.381848	1		CREM	0.287917	1.08e-67		RAB28	0.382833	1.68739e-74		DOCK11	0.891006	7.86283e-293		SLC30A10	0.767	7.38514e-142
DNAH7	0.389283	0.00427409		RBM17	0.38118	1		RFX3-AS1	0.320763	2.49e-67		PDZD2	-0.64392	1.74321e-74		ENOX1	-1.45993	2.00724e-292		SLC2A3	1.20156	9.07457e-142
GRB14	0.388671	2.34e-12		TMPO	0.380808	1		TMEM132C	0.287641	4.64e-67		LTBP3	0.28356	1.87287e-74		PTPRN2	-1.51229	2.97902e-291		POSTN	0.521979	1.18769e-141
RNFT2	0.386771	2.87e-05		MUM1	0.37988	1		STX8	0.281692	5.59e-67		MYCBP2	-0.374781	2.78733e-74		RNF149	1.12843	7.66938e-291		AKAP13	1.0151	1.80543e-141
SPOCK1	0.386647	0.000206783		GTF2I	0.379416	0.0106145		DENND1A	0.278565	4.41e-66		ADGRA3	0.280398	3.56101e-74		ATF6	1.15084	4.05109e-289		AKAP12	2.07008	8.03872e-141
ATF4	0.386388	0.000249427		NMNAT3	0.378569	1		MFF	0.33987	1.36e-65		INA	-0.342875	5.35722e-74		ENOSF1	0.654762	5.82003e-289		ASTN1	-1.37436	1.01339e-140
DNA2	0.385992	3.48e-06		ZNRF1	0.377525	1		HIPK2	0.258761	1.38e-65		SKI	-0.355645	5.98857e-74		SPNS2	0.666829	8.61915e-289		CLYBL	0.644215	2.03197e-140
STOX2	0.385034	0.0109145		ARHGAP35	0.377501	1		PHF21A	0.260122	3.05e-65		SSBP3	-0.386859	6.14409e-74		FNIP2	1.41485	1.26972e-288		CPNE8	0.588373	2.26435e-140
NT5DC2	0.384917	2.26e-06		CENPV	0.377267	1		UPF3A	0.297544	3.45e-65		PKNOX2	-0.399226	8.79053e-74		ARHGAP27	0.405604	2.24982e-288		COL16A1	0.382079	2.33977e-140
ABHD18	0.384393	0.000350238		FYN	0.377222	0.317301		HMGB1	0.256673	4.84e-65		RNF165	0.312355	1.09718e-73		NFE2L2	0.947905	2.63841e-286		MAST4	1.01256	6.39923e-140
FAM171A1	0.383209	0.00108114		SUB1	0.376582	1		PLCG1	0.264804	2e-64		SH3PXD2A	0.335714	1.57908e-73		PCED1B	0.696362	7.36841e-286		FNDC5	0.270213	2.04109e-139
NAPEPLD	0.383003	0.00802511		KIAA1958	0.376321	1		UNK	0.262259	2.59e-64		MYO5B	-0.332199	2.94569e-73		MAPKAPK3	0.318799	7.68234e-286		MAPT	-1.25783	2.3587e-139
NOL4L	0.382044	4.19e-05		GLDC	0.376199	1		MED13	0.270429	6.59e-64		NR3C2	-0.585235	3.19316e-73		LSAMP	-1.39455	5.68254e-285		SERPINB6	0.45763	2.40634e-139
SLCO3A1	0.381251	0.000943823		RIN2	0.375393	1		EEF1D	0.301762	9.02e-64		ZHX2	0.309365	4.54412e-73		SP110	0.507584	3.47139e-283		LGALS1	0.305326	2.63536e-139
EFR3B	0.379152	0.000998109		ZNF789	0.375099	1		IGF2R	0.283811	1.83e-63		NDRG1	-0.292001	5.18516e-73		AC005699.1	0.427256	1.83804e-280		CDC14A	0.674142	1.47576e-138
ZGRF1	0.379104	0.0022163		IMMP2L	0.374767	1		XRRA1	0.277415	5.51e-63		NRXN2	-0.381716	5.69301e-73		IGF1	0.644344	3.31228e-280		AKAP6	-1.18587	2.29172e-138
DPYSL5	0.379083	0.00782753		FNDC3A	0.374534	1		DPH6	0.390519	8.14e-63		CDKAL1	0.304981	7.99918e-73		SETX	0.985672	4.04235e-280		GJA1	0.508372	2.10917e-137
CHSY3	0.378533	0.0598569		MAP3K3	0.373749	1		MAP2K5	0.290801	1.8e-61		FAM169A	-0.269837	1.02782e-72		DNAJC5	0.972123	4.28175e-280		PEAK1	0.96162	4.54973e-137
RPL36AL	0.377656	0.00544874		MTMR2	0.373721	1		METTL8	0.30681	2.23e-61		KLHL32	-0.483632	1.4421e-72		RBFOX1	-1.88502	2.01759e-277		RHOC	0.284399	1.07614e-136
AP1S2	0.377102	0.00128803		FP671120.1	0.373503	1		ATP2B4	0.279245	2.18e-60		NPAS1	-0.543051	1.71455e-72		STX7	1.06381	2.25716e-276		AC007319.1	0.862588	1.15459e-136
TSC22D1	0.376479	0.0140002		RGS17	0.373058	1		RNF216	0.284922	2.62e-60		CXADR	-0.379848	1.95932e-72		GAB2	1.04096	1.722e-275		DNAH12	0.521977	2.53454e-136
NAV3	0.37616	0.00810822		DENND6A	0.373003	1		TLK2	0.265834	4.69e-60		APPL2	0.306771	3.20452e-72		DOK3	0.364265	2.26838e-275		TRIM2	-1.17772	2.96272e-136
INCENP	0.375868	2.33e-07		ARHGEF3	0.372578	1		SCRN1	0.271048	5.13e-60		ACTN2	-0.330784	3.61974e-72		RPH3AL	0.659188	1.21749e-274		KALRN	-1.16166	1.87965e-135
PLEKHA6	0.375739	2.93e-08		SINHCAF	0.37218	1		CTBP2	0.267641	1.28e-59		GALNT10	-0.358166	4.10925e-72		CMTM6	0.665807	6.45876e-274		MCAM	0.500915	6.34679e-135
CENPU	0.373931	6.02e-12		MED28	0.371563	1		AC131571.1	0.413374	1.57e-59		NXPH1	-1.61696	4.64334e-72		CD226	0.443275	1.00651e-273		PDZD2	1.35586	6.64898e-135
ERH	0.373745	0.0649256		PIN4	0.371125	1		NSMCE2	0.301876	7.23e-59		SPTBN1	-0.350945	5.82965e-72		TESC	0.364058	1.19759e-273		CDKN1C	0.346183	1.24314e-134
NKAIN1	0.37342	1.04e-07		AC139887.2	0.37076	1		NFATC3	0.261104	1.49e-58		HNRNPH1	0.292222	5.99387e-72		AGAP1	-1.28791	1.82428e-271		HLA-A	0.469571	3.50724e-134
HNRNPAB	0.372731	0.0247784		SECISBP2	0.370597	1		ATF7IP	0.267049	1.71e-58		SGCD	-0.663183	9.10642e-72		TMCC3	0.58661	3.0601e-271		PTPRG	1.13408	6.66358e-134
LRRIQ1	0.371448	2.04e-11		TRERF1	0.370511	1		RORB	0.274688	2.47e-58		CACNG8	-0.330457	9.72584e-72		IGF1R	-1.11923	4.02447e-271		SLC9A9	0.573956	8.84858e-134
PBX1	0.370961	1.12e-05		KCNMB4	0.370472	1		HEG1	0.266204	1.16e-57		ACACA	0.315371	1.40673e-71		CEBPB	0.292983	4.18549e-271		FAM111A	0.261723	1.13833e-133
NEIL3	0.369013	8.82e-13		KANSL1	0.369973	1		2021-09-09	0.267469	2.28e-57		CCDC88A	-0.354963	2.08384e-71		CADM1	-1.23962	5.50087e-271		HLA-C	0.256659	2.06684e-133
CDCA2	0.368009	2.19e-11		IGF2R	0.369492	1		SUMF1	0.326282	2.57e-57		PIK3C2A	0.305316	2.25855e-71		NBEA	-1.04183	2.49511e-270		RIN3	0.304894	5.03401e-132
SUN2	0.36726	4.94e-06		FAM193B	0.368576	1		USP40	0.258452	3.67e-57		ST8SIA1	0.360804	3.40932e-71		TBC1D4	1.05951	5.59059e-270		ATP10A	1.087	2.75805e-131
PATJ	0.365374	0.0489318		VEZF1	0.368457	1		APC	0.267271	4.79e-57		OSBPL3	-0.317278	4.79274e-71		LPP	1.01346	1.01284e-269		IGFBP3	0.633184	3.29109e-131
ZDHHC13	0.365057	1.14e-17		WRNIP1	0.368338	1		STARD13	0.27457	1.16e-56		DUSP16	0.297934	5.34828e-71		SETBP1	-1.09183	1.39486e-268		SLC25A13	0.600537	5.23374e-131
EXPH5	0.36417	6.83e-06		STAT5B	0.368246	1		UBE2E1	0.266437	1.28e-56		PRMT8	-0.284033	6.57808e-71		RBFOX2	-1.02469	2.61921e-267		EPHA5	-1.56955	5.59936e-131
ANKRD30BL	0.361059	1.57e-05		FBN3	0.367546	1		AC053527.1	0.270311	1.34e-56		FRY	-0.499028	6.80265e-71		SLC25A13	0.788921	1.37574e-266		TAGLN	0.362736	2.36118e-130
MEIS2	0.360912	0.0435817		KCNH5	0.367101	1		AKAP12	0.267907	2.16e-56		TENM3	-0.697085	1.23242e-70		PICALM	1.00454	4.5985e-266		COL4A6	0.596469	2.40315e-130
LMNB2	0.360291	1.42e-05		RNF103-CHMP3	0.366988	1		RBMX	0.271732	3.4e-56		MT-CYB	-0.397358	2.58007e-70		NKAIN3	-1.33419	8.07018e-266		EML4	0.813568	7.24023e-130
KREMEN1	0.360184	6.16e-05		CNNM2	0.366691	1		GABBR1	0.299394	3.86e-55		FAR2	-0.383335	3.32549e-70		NTM	-1.55275	2.13204e-265		PTPRO	-1.45809	7.55623e-130
MAP4K4	0.359632	0.000164043		H2AFY2	0.366429	1		NAA16	0.27212	3.9e-55		ADAMTSL1	-0.666223	4.42883e-70		NRP2	0.756402	1.20706e-264		PODXL	0.844831	9.27793e-130
SLC9A3R1	0.359062	1.99e-06		ZC4H2	0.36542	1		TAPT1-AS1	0.289663	6.36e-55		ELMOD1	-0.378055	4.72717e-70		LINC01266	0.671968	1.86005e-263		TMEM117	1.3273	2.32375e-128
GPX4	0.358984	0.0248482		JARID2	0.364622	1		FAM120A	0.281459	6.53e-55		AGBL4	-0.59912	1.20157e-69		ATP6V1B2	0.912719	2.70339e-263		EPB41L2	0.806738	6.2699e-128
BCOR	0.358466	8.47e-07		CCND3	0.36443	1		TMEM131	0.270927	1.38e-54		NECTIN3	-0.421857	1.96191e-69		PARP4	0.687883	4.8173e-263		CFAP47	0.601755	1.08369e-127
PBK	0.358428	9.89e-12		LAMA5	0.363199	1		COMMD10	0.3121	1.83e-54		FAM69A	-0.323506	2.10451e-69		MBD4	0.737623	1.92138e-262		Z96074.1	0.358909	1.50127e-127
CHAF1A	0.3583	1.1e-05		USP10	0.362718	1		NSRP1	0.276944	2.67e-54		FZD3	0.283784	2.35142e-69		PIK3CD	0.807035	3.57397e-262		CHST15	0.753126	3.55186e-127
SGO1	0.358298	9.01e-10		TUBGCP3	0.361521	1		CBWD5	0.406586	4.39e-54		NHS	-0.453387	2.49144e-69		ATM	1.02116	4.34085e-262		FRMD6	0.762727	9.64915e-127
PHACTR1	0.357953	0.014605		SPIDR	0.361227	1		MAPK1IP1L	0.258227	4.68e-54		MYO1D	-0.434271	2.82107e-69		AKAP6	-1.06629	6.1992e-262		RORA	1.03861	1.9663e-126
CIP2A	0.357562	1.41e-09		BCAR1	0.360583	1		TMEM117	0.356927	1.12e-53		SGCE	0.314538	3.87392e-69		MAPT	-1.12967	9.92089e-261		SVIL	1.72181	2.66196e-126
TBC1D16	0.356992	0.030907		XPO5	0.360142	1		HELLS	0.279259	1.55e-53		GRK3	-0.49627	4.58698e-69		ROBO1	-1.42775	1.02001e-260		ITGA9	1.13099	2.96813e-126
VRK1	0.356891	0.000185395		GLYATL2	0.359983	1		SLC22A15	0.305579	2.57e-53		SNRPN	-0.441815	5.95835e-69		SORBS1	-1.06387	9.80427e-260		GNAO1	-1.18476	4.91471e-126
FAM171A2	0.356587	0.000260024		PHF21B	0.359677	1		SHC3	0.308788	5.59e-53		SAMD12	-0.339059	1.09445e-68		UNC5D	-1.67448	1.67489e-259		DRC1	0.29596	5.43861e-126
PACRG	0.355389	0.0454817		SUPT16H	0.359493	1		RNASEH2B	0.320832	6.31e-53		FUS	0.272339	1.28603e-68		LIMS1	1.24276	7.95295e-259		COL12A1	1.09149	6.10287e-126
SYBU	0.354874	0.00200466		BCL9	0.358913	1		SFRP1	0.307391	8.91e-53		LMO3	-0.557623	1.59347e-68		NFIX	-1.19287	2.47023e-258		KCNK1	0.359629	2.05617e-125
SEPHS1	0.354035	0.00312662		2022-09-08	0.358302	1		DYNC1LI2	0.26418	9.67e-53		KCNC2	-0.552181	1.70201e-68		PAK3	-1.23938	1.26013e-257		FKBP10	0.305022	4.14575e-125
ZBTB7C	0.352591	6.12e-09		PRDM2	0.35792	1		DYNC2H1	0.269403	1.16e-52		AC073050.1	-0.480171	1.79261e-68		APPL2	1.03038	2.51985e-257		SERF2	0.758365	4.6486e-125
FAM227A	0.351703	1.07e-11		DDX1	0.357602	1		FUS	0.274489	1.59e-52		BCL6	-0.396693	2.32314e-68		NRG3	-1.42444	1.48871e-255		TPCN1	0.591465	4.92128e-125
FAM19A2	0.350364	0.00361238		AGAP1	0.356954	1		DZIP1	0.272421	2.97e-52		ZNF462	0.275758	2.75445e-68		FAM155A	-1.56211	4.37745e-255		BACE2	0.410691	6.33348e-125
SRCIN1	0.349078	8.09e-08		PTRH2	0.356938	1		NIPSNAP2	0.273505	3.6e-52		PTPRR	-0.295732	2.89687e-68		KIF1B	-0.893022	1.04638e-254		TSPAN9	0.642283	1.07228e-124
SPC24	0.348718	1e-11		NAIP	0.356704	1		CLIP2	0.389802	6.06e-52		ESRRG	-0.458266	3.33381e-68		MTUS1	0.898737	3.68618e-254		FRMD5	-1.47654	2.21262e-124
MTCL1	0.347339	0.0747578		UBXN4	0.356265	1		SMAD9	0.268578	5.32e-51		WDFY3	0.264089	3.52434e-68		JAK2	0.960403	4.7668e-253		PLXND1	0.489473	1.44001e-123
DYNLT1	0.34716	0.0791571		RBM6	0.355429	1		GNG7	0.28924	1.08e-50		SHF	0.296064	4.89673e-68		MAP3K1	0.75732	7.64917e-253		IFI6	0.252819	2.14913e-123
AC073529.1	0.346168	0.0223368		PRPF40B	0.355123	1		SORCS2	0.320471	2.14e-50		REPS2	-0.373855	1.23977e-67		DPYSL3	-1.10348	7.31856e-252		SPATA17	0.53327	5.69143e-123
CRB2	0.345679	4.67e-11		RPTOR	0.354938	1		VWA8	0.291526	3.53e-50		AC092691.1	-0.590356	1.42315e-67		FOXN3	0.77584	1.51183e-251		ELF1	0.564973	1.56793e-122
FANCD2	0.343546	4.9e-09		LRRK2	0.354696	1		EIF3B	0.268646	3.66e-50		DNMT3A	-0.350448	2.49195e-67		FNDC3B	0.968791	1.01592e-250		CCSER1	-1.47499	4.68018e-122
SNRPD1	0.343519	0.0220779		XIST	0.353624	1		ZSCAN5A	0.279875	7.8e-50		BICDL1	-0.275737	2.68553e-67		RABEP1	1.05601	1.01718e-249		SUSD6	0.606084	5.45815e-122
CENPI	0.343058	3.42e-06		NMNAT2	0.353607	1		PTCH1	0.276583	1.86e-49		RNF144A	0.37898	5.2094e-67		NCK2	1.25722	1.31621e-249		PARVB	0.574468	2.32004e-121
ATP8A2	0.342511	0.0123289		HNRNPC	0.353194	1		CA12	0.274127	3.03e-49		NSD1	0.279729	7.28338e-67		NLGN1	-1.44365	3.15687e-249		HVCN1	0.298596	2.35412e-121
Z94721.1	0.342359	2.32e-08		GLYR1	0.353073	1		SREBF2	0.306943	4.62e-49		SNTG2	-0.565767	8.11803e-67		SPECC1	0.79077	5.66788e-249		PAK3	-1.35738	2.52144e-121
NDC80	0.342089	7.06e-11		RDX	0.352871	1		NMNAT3	0.261699	5.26e-49		SCN1A	-0.414903	1.06178e-66		CFLAR	0.879386	5.68968e-248		SYNPO2	0.803341	3.13903e-121
PSMG2	0.34122	0.00167323		ARSB	0.35279	1		HS2ST1	0.315539	1.31e-48		SLITRK5	-0.275441	1.79487e-66		DOCK3	-1.17878	2.5361e-246		ELOVL7	0.498185	4.45233e-121
C14orf132	0.340623	0.0899704		H1F0	0.352752	1		AC139887.2	0.323301	5.47e-47		MCF2L2	-0.312299	1.79762e-66		HIST1H2AC	1.15726	3.2386e-245		GRIA1	-1.66457	5.31028e-121
TENM1	0.340245	0.00139368		CYTH1	0.351771	1		PCDH15	0.331259	1.64e-46		HSP90AA1	-0.544129	1.82221e-66		ANKRD11	0.858383	7.36734e-244		RNF130	-1.00969	5.39832e-121
RBL1	0.339055	0.0760788		AATF	0.351568	1		JARID2	0.253804	1.05e-45		TRIM13	0.285537	2.14073e-66		ABCG1	0.85974	7.74728e-244		DPYSL3	-1.17603	4.34905e-120
MTMR7	0.337789	7.95e-06		LIMD1	0.351396	1		HIP1R	0.350768	1.07e-45		CHSY3	-0.530622	2.76046e-66		CDH2	-1.13875	6.7744e-243		LINC01122	-1.59622	9.23804e-120
RAB6B	0.337428	0.000149764		CNIH3	0.350912	1		LIMA1	0.265803	1.35e-45		CACNB2	-0.558517	3.74319e-66		DSCAML1	-1.47827	1.01832e-242		LYN	0.332692	1.09105e-119
TMA7	0.335885	0.0301287		CDK13	0.350443	1		PPA2	0.265235	1.63e-45		SPRY4-AS1	-0.43527	3.98319e-66		ELMO1	0.776893	4.19409e-242		CCDC178	0.332083	1.13878e-119
CCNF	0.335201	0.00198794		SNAP91	0.349818	1		MBNL1	0.250114	2.77e-45		BRINP3	-0.609408	9.63195e-66		ZNF704	-1.24081	1.36297e-241		FAP	0.306909	1.57587e-119
SOAT1	0.334446	4.09e-05		TBL1XR1	0.349732	1		FOXK1	0.263462	2.38e-44		NLGN4Y	0.274643	1.85718e-65		SAMHD1	0.726573	1.61078e-241		NAV3	-1.03715	1.85409e-119
PTPRF	0.334173	0.00561958		BRD1	0.349723	1		AGO3	0.252245	2.94e-44		UNC5C	-0.594148	1.98369e-65		SCAF11	0.897663	2.39308e-240		TAPBP	0.321002	2.21703e-119
BANF1	0.333964	0.00191789		BPTF	0.349521	1		LMF1	0.276712	1.88e-43		FGD4	0.311061	2.6923e-65		CRMP1	-1.12197	2.09712e-239		SLC7A2	0.381954	4.5409e-119
HJURP	0.333671	2.25e-10		DUSP10	0.349027	1		ZNF518A	0.256428	2.14e-43		SLC35F1	-0.428007	3.50884e-65		IL1RAP	0.685328	3.617e-239		LDB2	1.30357	4.55289e-119
VEPH1	0.333385	2.25e-09		CDK8	0.349025	1		ALDH7A1	0.255195	3.22e-43		NRCAM	-0.427189	3.81812e-65		FRMD4A	0.721551	4.14044e-239		CFAP69	0.576368	1.11306e-118
ADGRG6	0.331203	6.97e-06		AC027644.4	0.348518	1		SH3PXD2B	0.267009	1.97e-42		HOMER1	-0.298988	3.88893e-65		CDC42BPA	-1.06818	7.07296e-239		ARID5B	0.938784	1.82034e-118
CEMIP2	0.33118	1.68e-05		FRYL	0.347842	1		CRADD	0.250028	2.74e-42		APP	0.279862	3.91459e-65		SH3KBP1	0.933221	8.01699e-239		C1RL	0.299944	2.09668e-118
TMTC4	0.330388	0.000212913		NCKAP5	0.347812	0.771569		MGMT	0.256786	3.25e-42		PHYHIPL	0.279114	5.35421e-65		FYN	-0.929085	1.69506e-238		KIF5C	-1.13066	3.75789e-118
POT1-AS1	0.327266	0.000437965		PIGN	0.347478	1		NIM1K	0.273515	3.4e-41		AC008591.1	-0.518206	6.98868e-65		LTC4S	0.278507	2.98014e-238		SUCLG2-AS1	0.369833	4.67644e-118
ASRGL1	0.325745	0.00351865		GPR137C	0.347301	1		NTNG1	0.267096	6.27e-41		ST3GAL1	-0.350739	7.19649e-65		SOX4	-1.25137	3.1998e-238		MSRA	-1.46498	7.68093e-118
DENND6B	0.32566	9.54e-07		MAN1A2	0.347004	1		LUZP2	0.593822	9.12e-41		GATAD2B	0.261629	7.52801e-65		PER1	0.695888	3.33636e-237		MIAT	-1.25922	6.27282e-117
POLA2	0.325084	1.9e-06		IFT81	0.346192	1		CUEDC1	0.265539	1.42e-40		KHDRBS3	-0.654173	7.91047e-65		SLC43A2	0.884346	2.22933e-236		CFAP43	0.761871	6.39916e-117
WDR62	0.324822	3.75e-11		UHRF1BP1	0.346043	1		TFCP2	0.254638	2.07e-40		DGKB	-0.615491	8.42172e-65		RAD51B	1.0034	2.51442e-236		FAM20A	0.483009	6.50332e-117
RANGAP1	0.324642	0.000479141		LINC00662	0.345866	1		THADA	0.264845	1.04e-39		SAMD5	-0.523969	1.01962e-64		RAC1	1.00035	3.58329e-236		HECW1	-1.4368	9.56101e-117
MND1	0.324484	1.93e-08		SKA2	0.345624	1		LPCAT1	0.254069	1.26e-39		PALM	0.321371	1.22746e-64		FCHSD2	0.915814	1.44848e-235		SLC44A5	-1.63045	1.09642e-116
BIRC5	0.323998	1.22e-12		CUEDC1	0.345024	1		LINC01301	0.256241	2.02e-38		ZNF385B	-0.586935	1.2583e-64		KIF5C	-1.05894	8.29055e-235		TNS2	0.474814	5.85115e-116
SREBF1	0.32377	5.6e-09		AC092958.1	0.344685	1		REEP3	0.250658	2.68e-38		ANTXR1	0.267676	1.27758e-64		SAMD4A	0.894517	1.51341e-234		FGD6	0.792644	1.10416e-115
ARHGAP33	0.323364	2.43e-06		USP4	0.344522	1		ENTPD1-AS1	0.272163	3.98e-38		SPOCK1	-0.532066	1.53007e-64		IKBKB	0.840232	1.34999e-233		NEDD9	1.12211	1.32336e-115
AL445472.1	0.322986	0.000377587		CFDP1	0.344007	1		ATR	0.266726	4.36e-38		SH3D19	-0.486408	3.53282e-64		EHBP1L1	0.658646	7.25324e-232		PHACTR1	-1.04083	1.33487e-115
SOX1	0.321969	3.83e-06		ATP11A	0.343697	1		ZC3H12C	0.253167	1.41e-37		KSR2	-0.308411	4.32746e-64		TRIM56	0.433899	2.2839e-230		SPEF2	0.626016	1.37392e-115
IQGAP3	0.321508	1.48e-14		RPL34	0.343599	1		TACC2	0.273714	3.99e-37		PLEKHA8	0.3219	4.49085e-64		SOAT1	0.728902	2.59165e-230		PON2	0.60061	2.16965e-115
AURKA	0.32003	1.05e-08		SPAST	0.342814	1		LRP1	0.252924	4.1e-37		VSTM2L	-0.250019	5.72801e-64		FHOD1	0.275375	4.83481e-230		ANXA4	0.733599	2.2046e-115
PFDN2	0.319212	0.0801499		APPL1	0.342538	1		TBC1D1	0.262832	1.85e-36		MOK	-0.286406	6.6923e-64		LINC01122	-1.35876	1.42317e-229		VRK2	0.406714	2.28909e-115
KLF13	0.31857	0.00201537		CAPRIN1	0.342519	1		LINC01322	0.278016	2.18e-36		EPHA6	-0.906173	7.9028e-64		MARK1	-1.06941	5.43728e-229		CEP112	0.761382	3.23306e-115
PHLDA1	0.317659	0.00176593		C12orf76	0.341792	1		MTA3	0.253874	6.4e-36		KIRREL1	0.32731	8.49208e-64		NAIP	1.0134	1.06979e-228		ARHGAP31	0.721129	5.17988e-115
KIF22	0.316826	0.0035524		RAF1	0.341676	1		AHCYL1	0.25402	1.22e-35		AL033504.1	-0.480725	1.23492e-63		MGAT1	0.665423	3.72737e-228		CMTM8	0.556499	9.50422e-115
HSPA13	0.316008	0.0463913		PUM2	0.341104	1		NASP	0.282434	1.27e-35		ADAMTS17	-0.38754	3.13748e-63		NKAIN2	-1.63662	6.91418e-228		MAP1B	-0.936228	2.00213e-114
SLC38A2	0.315911	0.00467679		AC124312.1	0.340858	1		IQCK	0.263491	1.7e-35		CACNA1A	-0.44716	3.37278e-63		HECW1	-1.2638	7.69491e-228		CFAP44	0.781997	2.56852e-114
F2R	0.314566	0.00279132		TFCP2	0.340212	1		PRKN	0.262171	1.58e-33		ELFN1	-0.424173	6.45265e-63		SRGAP2C	1.1059	1.55913e-226		FAT1	0.462953	4.04066e-114
XRCC2	0.313995	5.94e-08		CBX3	0.339375	1		WWC2	0.260328	2.8e-32		LHFPL6	-0.490083	8.55642e-63		TSPAN5	-1.0727	3.34265e-226		RAP1B	0.718264	9.50156e-114
KIF5A	0.312559	0.0285214		TLK2	0.339274	1		KLHL4	0.314975	3.01e-31		NSG2	-0.376383	8.8906e-63		GNAO1	-1.04336	3.46713e-226		STK24	0.878813	2.38071e-113
NUAK1	0.310512	0.0143391		TNS3	0.339152	1		CENPP	0.313585	6.59e-31		RASGRF2	-0.411604	9.92761e-63		STARD13	1.08387	6.04614e-226		KCNQ3	-1.80171	2.38483e-113
DBF4B	0.310475	0.0325884		GRB2	0.33874	1		OSBPL1A	0.272741	3.54e-30		KANK1	-0.427401	1.10007e-62		MAPK10	-1.06635	9.18926e-226		DCX	-1.20694	3.14093e-113
RTKN2	0.309246	5.98e-08		TCAF1	0.338706	1		NIN	0.290975	4.86e-30		SLC16A7	-0.289685	1.32923e-62		MBNL1	1.00343	2.28197e-225		NLGN1	-1.50471	4.41728e-113
CNTNAP5	0.308448	0.00357486		XKR6	0.338183	1		PSME4	0.250367	2.59e-29		PCGF5	0.33737	2.02159e-62		CD99	0.535386	2.28297e-225		MYO1B	1.13322	4.96082e-113
POLD3	0.305535	0.0051449		RPS8	0.337593	1		GPR156	0.30737	3.26e-29		CACNG2	-0.397623	2.091e-62		RASA3	0.858876	2.15824e-224		PARP4	0.387693	6.01954e-113
MCM10	0.304917	7.07e-10		STXBP4	0.337567	1		MIR4300HG	0.271339	6.03e-29		STARD13	-0.428189	2.85596e-62		EPHA5	-1.22676	2.25959e-224		FAM153A	0.314282	1.16008e-112
TMEM47	0.30469	0.00415845		PPP6C	0.337084	1		CMSS1	0.282113	7.7e-28		ABCA5	-0.252642	3.17171e-62		ITPKB	0.625322	2.78037e-224		PHACTR3	-1.2029	1.818e-112
STOX1	0.304225	9.67e-08		INSR	0.336595	1		RPN2	0.250522	8.47e-28		SLC25A48	0.282344	7.2985e-62		SNTG1	-1.35644	1.37973e-222		B4GALT1	0.399907	3.12129e-112
KIAA1671	0.303794	0.0217373		NFX1	0.336447	1		RNF157	0.312816	2.43e-27		BTBD8	-0.304147	9.65128e-62		SCPEP1	0.365995	3.597e-222		VWA3A	0.562878	4.27883e-112
ZNF33B	0.302156	0.0133758		RHOBTB3	0.336059	1		TMEM132B	0.451727	1.93e-26		AP1S2	0.26033	1.53701e-61		PLEKHA5	-1.06135	1.00146e-221		SLC22A10	0.335656	1.24574e-111
ZNF618	0.30157	1.06e-09		RPL3	0.335804	1		ACSL3	0.256326	4.65e-26		FOXG1-AS1	0.300814	1.95906e-61		NAA20	0.673279	1.64753e-221		PLOD1	0.322297	1.99705e-111
MBD3	0.301055	0.00137777		RNF130	0.335795	0.275638		MT-ND3	0.33217	4.54e-25		CSPG5	-0.287542	2.02402e-61		GAS6	0.712126	1.85973e-220		PARP9	0.315266	3.09101e-111
IGF2BP1	0.299858	3.24e-13		PSMG4	0.33563	1		HSPA1A	0.342838	1.98e-24		ZBTB38	-0.270672	2.74267e-61		AC244453.3	0.423265	2.72213e-220		TXNIP	1.11942	4.8568e-111
WDR76	0.299558	0.000431204		ITPR1	0.335383	1		ACTR3B	0.288039	1.1e-23		NTNG1	-0.450827	2.79443e-61		MCOLN1	0.504758	3.50651e-220		WIPF1	0.42787	2.12448e-110
ESPL1	0.299089	2.2e-11		C21orf62-AS1	0.335364	1		CNIH3	0.283553	2.22e-21		STK32B	-0.391135	4.11581e-61		PDK3	0.703772	5.61051e-220		MSN	0.637203	2.14104e-110
NUP93	0.299031	0.0630765		RPL6	0.335276	1		ANKRD6	0.262444	1.38e-18		CHRM2	-0.318389	9.7182e-61		CREM	1.15019	6.01013e-220		SIK2	0.825161	2.39701e-110
CCT7	0.297189	0.02963		PHLDA1	0.335157	1		DAPK2	0.250294	4.98e-17		TANK	0.312607	1.29247e-60		STAT3	0.873938	7.33333e-220		TTC23	0.304784	2.50894e-110
RRM1	0.297109	0.000208175		HNRNPR	0.335131	1		ESRRG	0.316087	1.94e-15		ZBTB46	0.335614	1.81698e-60		MGAT5	1.05376	6.30082e-218		DOCK8	0.259346	4.1941e-110
CDCA7	0.295279	2.04e-11		SPRED2	0.334881	1		SH3KBP1	0.275119	1.77e-14		LRRTM3	-0.49844	1.88631e-60		CLCN5	0.60679	8.78509e-218		PTPRS	-1.09275	4.20744e-110
RAD54L	0.29349	1.71e-06		BTG2	0.334561	1		AL022068.1	0.329274	7.04e-14		MOB3B	-0.785192	2.10702e-60		PLCG2	0.563843	2.56317e-217		CNKSR3	0.871283	1.32049e-109
ARMH1	0.292011	0.000134495		GBF1	0.334308	1		SLC6A11	0.278622	9.37e-11		ZNF253	0.256662	2.84697e-60		RNF166	0.43141	3.33574e-217		AL050403.2	0.322334	1.74795e-109
SLIT2	0.291994	0.00124002		EHMT2	0.333194	1		PTGES3	0.271865	1.24e-10		CNTNAP2	-1.118	3.19173e-60		GRIA1	-1.34315	1.03137e-216		NHS	0.687983	2.51716e-109
NTN4	0.291618	8.17e-05		SRSF10	0.333082	1		GALNT13	0.487462	3.41e-06		ADCY8	-0.340352	1.31277e-59		BACH2	-0.953086	1.5237e-216		ARHGAP26	0.996978	2.81255e-109
PWRN1	0.290993	0.00599707		SEC31A	0.332899	1		FSTL4	0.285195	7.95e-06		ARID1A	0.254293	1.46275e-59		FAM129A	0.519775	1.62642e-216		MCL1	0.497929	7.95416e-109
LTBP4	0.290563	2.05e-15		RPL13	0.332883	1		SEL1L3	0.286635	0.0039661		NCALD	-0.46289	1.84007e-59		ATF7IP2	0.881726	1.07715e-215		SNTG1	-1.50503	1.06659e-108
KNTC1	0.287978	0.016879		GIT2	0.332726	1		KCND2	0.250382	0.0530707		NINL	0.256156	2.04392e-59		PLCB1	-1.29804	1.73353e-215		MAP3K8	0.297766	1.12205e-108
RAD51AP1	0.287649	4.51e-08		NCK2	0.332696	1		ACAP3	0.268478	0.135016		ACVR2A	0.330579	2.22854e-59		SOX11	-1.18938	1.78347e-215		MYO1E	1.2791	1.15315e-108
CCDC175	0.287605	2.43e-10		PCDH11X	0.332604	1		CDON	0.321806	0.761011		HSPA1A	-0.430848	2.34164e-59		MAST3	0.594593	2.00538e-215		SOX11	-1.34468	1.31016e-108
E2F3	0.286107	0.00877434		EMSY	0.332117	1		KIF26B	0.373785	1		MPP6	-0.368966	2.39283e-59		HSPBAP1	0.615557	3.11261e-214		ELAVL3	-1.13463	1.31343e-108
CDC25B	0.284988	0.00374158		PPP2R5E	0.331816	1		CACNA1A	0.344413	1		KIAA1217	-0.890089	2.67414e-59		NEDD4L	-1.00266	6.44618e-214		GRIA2	-1.33756	2.13357e-108
FZR1	0.283896	0.0124155		AGAP3	0.331524	1		HSPH1	0.275937	1		AGTPBP1	-0.352653	3.47361e-59		PIP4K2A	0.920458	1.48272e-213		GXYLT2	0.487349	3.02388e-108
EXO1	0.283458	1.72e-10		DTNB	0.331474	1		NKAIN3	0.255784	1		HS3ST5	-0.412455	5.47055e-59		FRMD5	-1.21048	7.02554e-213		NKAIN3	-1.27878	3.21794e-108
CCDC3	0.282468	0.000303239		FAM13A	0.331043	1						USP13	0.302827	6.06624e-59		ELAVL3	-1.04284	5.53862e-212		IFNGR1	0.528289	4.49929e-108
PDE1C	0.279926	0.0514107		EIF4E	0.330246	1						ARHGEF4	-0.323833	8.72576e-59		MMP16	-1.14528	9.98671e-212		JAKMIP2	-1.15385	5.32419e-108
SLC4A8	0.27928	0.028957		CAAP1	0.330235	1						DOCK10	-0.466043	1.68497e-58		SLC44A5	-1.40119	2.28707e-211		FOS	0.535168	5.42419e-108
RAB11FIP4	0.279254	0.00311485		ZNF124	0.330173	1						AC245297.3	-0.350215	2.03968e-58		DIP2B	0.774847	1.22015e-210		MAN2A1	0.859834	7.03737e-108
CENPO	0.279238	1.28e-05		AGO3	0.329786	1						FRMD4B	0.358002	2.0684e-58		CACNA2D1	-1.26279	1.2301e-210		MSC-AS1	0.337118	1.48499e-107
KIF24	0.278826	3.04e-08		NSUN6	0.329445	1						STXBP5	-0.35293	3.48405e-58		FAM149A	0.897948	1.79449e-210		AUTS2	-0.774563	6.03259e-107
CHST10	0.278149	0.0232146		BCAN	0.329135	1						CTNNA1	0.262578	4.96371e-58		CYTH1	0.981087	5.04147e-210		PREX2	0.881843	7.10601e-107
C1orf159	0.277913	0.0734213		MTRNR2L12	0.328907	1						LINC01322	-0.577305	5.6836e-58		DCX	-1.10139	6.90882e-210		CRMP1	-1.14189	7.19182e-107
NOTCH3	0.277059	0.025453		AL138752.2	0.328725	1						MEX3A	0.264403	5.72848e-58		SCAMP2	0.562337	9.4716e-210		SRRM4	-1.29328	9.79922e-107
BRCA2	0.275833	3.58e-06		SRRM3	0.328064	1						CMC1	0.261845	7.79124e-58		KIF21A	-0.985319	9.84296e-210		MTMR10	0.435368	1.72454e-106
NCAPH	0.275688	9.59e-11		SLC37A3	0.327442	1						DNAJC6	-0.296301	7.98345e-58		DIP2A	1.02312	3.80985e-209		ANKRD37	0.874491	2.10117e-106
TBC1D9	0.275228	0.000692156		N4BP2L1	0.327382	1						PKD2	0.296359	1.0987e-57		HS3ST4	0.726258	2.51347e-208		BCAR3	0.534	3.20499e-106
CHEK1	0.275046	2.7e-06		CEP68	0.327371	1						CAMK4	-0.410865	1.16392e-57		ABI1	0.90971	4.67393e-208		GRK5	1.29012	3.56525e-106
SERPINI2	0.27434	4.91e-07		ELAVL1	0.327306	1						SIAH3	-0.330175	2.2284e-57		SOBP	-1.12886	5.22194e-208		CFLAR	0.644261	3.80063e-106
CHEK2	0.270189	4.26e-05		SIAH1	0.325742	1						PTCHD1-AS	-0.555292	2.87324e-57		USP36	1.07605	2.58209e-207		NOTCH3	0.688451	4.15904e-105
MIR99AHG	0.26892	0.0133007		FBXW8	0.325585	1						MAP7	-0.277815	3.70019e-57		EML4	0.890736	6.05753e-207		FGF2	0.470893	4.39612e-105
CCDC150	0.266064	3.37e-06		KIAA1549	0.325346	1						PAK1	0.337226	4.39389e-57		SGK3	0.840609	7.73314e-207		C2CD2	0.465331	8.03738e-105
MCUB	0.264653	0.000108173		CRK	0.32534	1						FAM19A2	-0.642397	5.41585e-57		CHKA	0.856398	5.16615e-206		SLC38A5	0.44627	8.16091e-105
BCL2	0.263451	0.0521791		PKD1	0.325119	1						KLF6	-0.302505	6.54653e-57		JAKMIP2	-1.00284	5.94291e-206		CHSY1	0.804467	8.84779e-105
LIMK2	0.263269	0.00184517		RPL13A	0.324599	1						LSAMP	-0.460811	6.9376e-57		ANK3	-1.35176	9.02166e-206		GMDS	1.12877	1.30049e-104
GRB10	0.263208	0.00711784		LEPROTL1	0.324447	1						JAM2	0.319414	1.06165e-56		MSRA	-1.17886	1.76927e-205		CCDC80	0.278576	1.79666e-104
ST8SIA4	0.262712	0.00516242		ZBTB44	0.324411	1						EPC2	0.256501	1.17459e-56		RHOB	0.783093	2.36496e-205		CCDC88A	-0.923179	2.06268e-104
DDX39A	0.261007	9.35e-05		DNAJC24	0.323928	1						TRPC5	-0.268709	1.41072e-56		PCDH9	-1.29999	2.43938e-205		LINC01515	0.41632	3.03324e-104
GINS1	0.260907	0.00384892		TMLHE	0.323575	1						CDKL5	-0.356143	2.01988e-56		AP3B1	0.833028	7.77094e-205		HBB	0.8743	3.82235e-104
TTK	0.260575	2.11e-07		GPR173	0.323457	1						FRMD5	-0.408649	6.9773e-56		MIAT	-1.09441	8.27938e-205		SPTBN1	0.961289	5.20936e-104
TUBB6	0.26025	0.00298544		NUTM2A-AS1	0.323177	1						CDK6	0.297551	7.45996e-56		JAG1	0.603817	3.42349e-204		FOXP1	0.89613	7.35062e-104
SUSD1	0.259712	0.0598071		OSBP	0.323112	1						PTPRJ	-0.396338	7.7549e-56		GRIA2	-1.14682	3.88173e-204		LRRC9	0.459192	1.2251e-103
MZT2A	0.259249	0.0309463		EMILIN3	0.323088	0.0285689						KCNQ2	0.253524	1.42565e-55		PHACTR3	-1.06402	8.8294e-204		UNC79	-1.22568	1.58243e-103
OIP5	0.258236	3.83e-05		AL590705.1	0.32296	1						DANT2	-0.368282	2.41778e-55		AC087564.1	0.870307	1.03166e-203		PLCG2	0.677897	2.64037e-103
PTCHD1	0.257306	0.00394995		CDKAL1	0.322454	1						CLIP1	0.278727	2.53656e-55		RUNX1T1	-1.33084	1.32462e-202		NOL4	-1.15037	3.52936e-103
CHRDL1	0.256756	0.0155577		ATP1A1	0.322149	1						ARHGAP26	-0.429579	3.94503e-55		CACNA1B	-1.25599	3.61873e-202		NFE2L2	0.620959	6.60508e-103
CEP85	0.256054	8.91e-09		SLC38A9	0.321819	1						TJP1	-0.429035	5.15101e-55		PPP2R2B	-1.2625	6.46669e-202		TMEM51	0.297972	9.00693e-103
GRK5	0.255739	4.99e-05		DGCR2	0.321028	1						KDM5B	0.250317	5.91192e-55		MYH10	-0.962915	1.89779e-201		CADPS	-1.36856	1.30389e-102
EMP2	0.255412	5.5e-07		PTPN21	0.320626	1						ARL15	0.253812	7.26335e-55		SRRM4	-1.12959	2.18366e-200		LINC01482	0.450624	2.01158e-102
TRIQK	0.254056	0.037082		IKBIP	0.320506	1						ZNF804B	-0.662343	7.95887e-55		EPS15	0.88078	5.69557e-200		ARSG	0.397515	2.22616e-102
LRIG3	0.253924	0.000711122		SOX21	0.319638	1						MAP3K5	-0.34352	1.07545e-54		ASTN1	-0.982423	5.17099e-199		PTPRB	0.907473	2.69826e-102
C9orf72	0.251945	6.16e-05		TPP2	0.319261	1						MAN2A1	-0.287239	1.92151e-54		FHOD3	-1.10725	7.77719e-199		PRRX1	0.329021	2.82507e-102
ZNF367	0.251136	0.00019446		RAPGEF1	0.319088	1						CACNA1D	-0.331072	2.25767e-54		BTG2	0.448002	3.77983e-198		GLIS3	0.73525	4.472e-102
SPTBN2	0.250274	0.0461698		CDC37	0.31809	1						VTA1	0.261219	2.81717e-54		NMNAT2	-1.16488	4.50938e-198		RASSF8	0.601872	1.12543e-101
MYO1E	-0.250173	1.39e-05		PCMTD1	0.317059	1						SEZ6L2	-0.260597	3.66514e-54		PRKCB	0.797256	9.22586e-198		PTPRN2	-1.29728	1.52073e-101
EXOC6B	-0.250176	7.09e-06		ACAD10	0.316941	1						PLXDC2	-0.823611	3.72752e-54		PHACTR1	-0.920553	9.5891e-198		ACSF2	0.261925	2.58059e-101
PMP22	-0.251181	1.04e-10		BCAS3	0.316793	1						STMN2	-0.661822	4.81684e-54		UNC79	-1.10436	1.38996e-197		PRLR	0.619442	3.80325e-101
FARS2	-0.251891	1.29e-07		SET	0.316792	1						ILKAP	0.299417	5.07502e-54		ELL	0.645603	1.91417e-197		LPAR1	0.689635	3.88495e-101
ITCH	-0.252124	8.16e-10		ZNF566	0.316126	1						EEF1A2	-0.350398	8.28286e-54		WASHC4	0.80879	5.62618e-197		MBNL1	0.803422	7.25566e-101
ARHGEF9	-0.25245	1.32e-06		ZBED5	0.316075	1						PRR16	-0.455868	9.25078e-54		MBOAT2	-0.989662	8.19911e-197		AL139383.1	0.535904	1.39421e-100
HIBADH	-0.252525	0.00025429		SF3B1	0.316071	1						LHX6	-0.412441	1.51167e-53		ITGAV	0.94058	1.06394e-196		UNC5D	-1.59243	3.51004e-100
ZIC2	-0.252986	9.25e-10		COL9A1	0.316037	1						CDC14B	-0.456545	1.6565e-53		PPM1E	-1.16857	1.36473e-196		PPFIBP1	0.915393	4.51896e-100
ZNF654	-0.253488	6.6e-08		CHCHD6	0.316006	1						ICA1L	-0.302292	1.84997e-53		MAP3K8	0.594079	3.77803e-196		FAM160A1	0.697568	4.78909e-100
TRAPPC12	-0.254047	5.76e-10		TAF15	0.315942	1						CDH12	-0.748116	2.11515e-53		DPP6	-1.38767	8.28227e-196		ZC3HAV1	0.300276	5.78386e-100
RYR3	-0.254225	7.22e-05		TCF4	0.315766	0.00190824						RABGAP1L	-0.29656	2.97645e-53		TBC1D14	0.972652	2.55923e-195		TMEM108	-1.12007	8.58193e-100
EML4	-0.254809	8.73e-07		NOL4	0.314816	1						RASSF8	0.275259	3.73713e-53		UBASH3B	0.987091	2.90642e-195		LPAR6	0.282123	1.16793e-99
CMYA5	-0.255265	4.82e-09		GPBP1L1	0.314453	1						NR2F1-AS1	0.28591	3.95131e-53		PTPRO	-1.11056	3.83817e-195		RBFOX1	-1.64503	1.26129e-99
ANTXR2	-0.255452	5.01e-12		TYRO3	0.314406	1						DIAPH2	-0.401901	4.21012e-53		C12orf75	0.74299	1.75084e-194		APOE	0.478691	1.48166e-99
FREM2	-0.255714	0.000389282		EIF5B	0.314358	1						TCAIM	0.326993	4.496e-53		PLXNA4	-1.54122	1.97813e-194		FILIP1	0.57359	1.68545e-99
MARK3	-0.255915	3.25e-10		DOT1L	0.314162	1						CACNG3	-0.276374	5.89929e-53		CSMD2	-1.31843	1.35809e-193		COL23A1	0.666679	2.27906e-99
PPARA	-0.256495	6.43e-11		CTCF	0.314099	1						MEG8	-0.291117	6.39195e-53		COLGALT1	0.624982	6.71955e-193		CHL1	-1.26714	2.95505e-99
FAM222B	-0.257533	7.97e-08		PGM2L1	0.314001	1						AL445433.2	-0.32099	6.45563e-53		PYGL	0.380992	8.07899e-193		FREM2	0.420531	3.04968e-99
JPX	-0.257994	1.5e-09		PHIP	0.313424	1						DPF3	-0.422501	7.58959e-53		TRIM22	0.40146	1.4145e-192		INPP4B	0.614083	3.20714e-99
VPS13C	-0.25836	5.36e-15		MAGI2	0.313336	1						CCDC93	0.273955	1.09046e-52		CTSH	0.374544	1.79644e-192		SSFA2	0.504448	3.90606e-99
JMY	-0.258494	3.09e-11		HOOK3	0.313012	1						ASIC2	-0.577747	1.37668e-52		TMEM117	0.88985	2.55839e-192		BTG2	0.474445	5.19778e-99
DHRSX	-0.258733	2.33e-09		UBXN2A	0.312187	1						BICC1	0.294245	1.43867e-52		SPRY1	0.42903	3.05782e-192		CASC1	0.369532	9.90527e-99
COL4A1	-0.258992	3.79e-10		YTHDF2	0.312086	1						SNCA	-0.310518	1.70196e-52		ERC2	-1.1674	3.4877e-192		TDRD10	0.273161	1.41848e-98
TMEM63A	-0.259244	2.35e-08		LARGE1	0.311886	1						UNC13C	-0.395216	1.80664e-52		CLASP2	-0.730079	1.55243e-191		KLF6	0.849219	2.5027e-98
PLSCR4	-0.259268	9.6e-08		HM13	0.311549	1						ZBTB7C	0.320992	3.22661e-52		BCL11A	-1.11164	2.24895e-191		SLAIN1	-1.48886	3.34428e-98
LYPLAL1	-0.259415	5.58e-10		FTX	0.311096	1						KDM7A	0.256747	8.7231e-52		PARP9	0.37427	3.06631e-191		PKDCC	0.325212	4.12924e-98
PGM1	-0.259617	1.4e-12		ZNF362	0.310666	1						RANBP17	-0.308662	1.20367e-51		CDCP1	0.302745	3.18084e-191		CLASP2	-0.761007	4.29817e-98
IGDCC4	-0.259664	8.84e-11		PBRM1	0.310569	1						KCTD12	-0.344797	1.32862e-51		FGF13	-1.2193	5.78591e-191		SETBP1	-0.914973	4.8973e-98
RGS12	-0.259697	1.01e-09		NLGN2	0.310164	1						DAPK1	-0.397035	1.42068e-51		ASXL3	-0.972437	7.87561e-191		DCDC1	0.797091	7.43826e-98
PHACTR3	-0.259912	2.61e-06		AUTS2	0.310121	1						RAI2	-0.282365	1.99685e-51		NOL4	-1.00634	8.34132e-191		ZEB2	-0.976111	8.74772e-98
PLCE1	-0.260157	7.91e-14		PHF21A	0.309899	1						GALNTL6	-0.861098	2.40645e-51		GABRB3	-1.12247	1.7195e-190		COL15A1	0.808823	1.00497e-97
PHKB	-0.260304	5.14e-09		ZNF143	0.309649	1						CNTLN	0.285598	3.88886e-51		MICAL3	-1.01138	2.21845e-190		NBL1	0.458029	1.35768e-97
FREM1	-0.260593	6.49e-12		BSDC1	0.309376	1						ST6GALNAC5	-0.458205	4.34401e-51		DMD	-1.10914	2.20726e-189		ERC2	-1.32221	1.77309e-97
METTL25	-0.260689	4.66e-06		SCAF11	0.309339	1						MT-CO3	-0.303689	7.60142e-51		SORBS2	-1.31055	2.61719e-189		ADD3	0.887299	2.90609e-97
ZNF518A	-0.261015	1.78e-11		IFT140	0.308683	1						ZNF43	0.265974	8.13176e-51		SYNE2	-1.13305	3.99483e-189		CACNA1B	-1.24172	3.19164e-97
XIST	-0.261745	0.000803645		ZNF782	0.308307	1						TMEM150C	-0.278652	9.85873e-51		PAK5	-1.05502	2.15134e-188		TMEM50B	0.403507	4.95169e-97
RALGAPA1	-0.262057	5.95e-12		EP300	0.307946	1						MAGI2	-0.36758	1.30531e-50		SPATS2L	1.07008	2.26873e-188		EPHX1	0.329828	6.60336e-97
USP6NL	-0.262168	4.46e-05		FYCO1	0.30744	1						MAF	-0.406199	3.02971e-50		CSRNP3	-1.01052	3.67039e-188		SERPINB9	0.258329	8.03889e-97
ITPR1	-0.262592	7.14e-09		ACVR2A	0.306913	1						TRPM3	-0.920896	3.24375e-50		TIAM2	-0.983961	4.27481e-188		ESYT2	1.20798	8.64589e-97
IL17RB	-0.2626	7.61e-06		HMGN1	0.30677	1						KITLG	-0.362653	3.60514e-50		GAK	0.791998	1.24313e-187		MEIS2	-1.80981	9.08653e-97
ADM	-0.262789	9.32e-26		MED1	0.306769	1						ASTN2	-0.550915	6.35591e-50		IRAK4	0.306643	1.60035e-187		NEK7	0.508436	2.06487e-96
IL17D	-0.262949	4.38e-12		RPS29	0.30666	1						MT-ND5	-0.360144	7.12456e-50		NRG1	-1.63804	2.04845e-187		ILK	0.371141	2.57677e-96
BNIP3	-0.263114	2.1e-13		UBE2O	0.306406	1						RGS17	-0.31452	9.6156e-50		AC012368.1	0.379714	3.89186e-187		ENOX1	-1.15271	3.4435e-96
LRRFIP1	-0.263795	3.19e-08		MAP3K4	0.306174	1						PCDH11X	-0.438078	1.31455e-49		SLAIN1	-1.2643	9.22488e-187		RPGR	0.542974	4.65586e-96
MAP2K5	-0.263941	1.02e-09		AL136531.2	0.305341	1						RPH3A	-0.302473	1.33519e-49		STK4	0.79189	1.28004e-186		DSCAML1	-1.45011	9.71737e-96
PTPN4	-0.264212	1.69e-10		KIAA1217	0.304848	1						SATB2-AS1	-0.297804	1.44262e-49		NELL2	-1.28946	5.13351e-186		MICAL2	0.673292	1.16607e-95
FGF1	-0.264383	7.35e-10		MCM3AP	0.304789	1						FAM126A	0.281632	1.46106e-49		KAZN	-1.50729	7.55711e-186		AL589740.1	-1.91696	2.40253e-95
TRAK1	-0.264449	2.31e-09		ZNF821	0.304693	1						FAM19A1	-1.10135	1.49978e-49		MTMR10	0.532551	2.63695e-185		ITGB5	0.467893	2.55376e-95
MYO10	-0.264669	4.55e-18		CAMK1D	0.304657	1						TBC1D4	-0.282006	1.53321e-49		PLAG1	0.538462	4.92816e-185		HHAT	0.329244	2.91787e-95
ACAP2	-0.264714	5.13e-10		FUS	0.304105	1						SYT17	-0.263167	3.46603e-49		KCNB2	-1.28165	5.06266e-185		GABRB3	-1.24068	3.61628e-95
SLCO1C1	-0.264924	0.000245892		DNMBP	0.304077	1						PDGFC	-0.292762	3.73989e-49		CELF5	-1.00355	5.0951e-185		ACOT11	0.43224	3.68922e-95
CBWD5	-0.265077	7e-07		ZFP14	0.303757	1						LNPK	0.281667	5.52142e-49		NEK7	0.678482	1.74638e-184		SLCO2B1	0.525694	5.13865e-95
SORBS1	-0.265274	2.89e-43		POMT2	0.303595	1						CNTN5	-0.941224	9.19519e-49		SGIP1	-0.97144	1.59302e-183		MAFF	0.26128	8.30743e-95
PPA2	-0.265968	1.07e-08		ZFYVE9	0.303089	1						PCDH9	-0.532067	9.95199e-49		PPP1R9A	-0.974487	1.59285e-182		AEBP1	0.359022	1.18986e-94
DLG2	-0.266006	8.42e-09		HFM1	0.302969	1						HSPH1	-0.512839	1.09173e-48		ERMAP	0.352059	3.57916e-181		NR4A1	0.687698	1.2483e-94
PTPN9	-0.267123	1.11e-11		KANSL1L	0.302597	1						ZNF135	0.270023	1.11616e-48		GPHN	-0.795561	9.30132e-181		TBL1X	0.54373	1.6736e-94
GNG12-AS1	-0.267133	0.000208783		SENP7	0.302273	1						FNDC3A	0.252731	1.13511e-48		MEIS2	-1.46246	1.95888e-180		MAP3K1	0.40431	1.71325e-94
PLPP3	-0.269056	9.6e-10		LENG8	0.302088	1						MAML3	0.353935	1.24619e-48		SHANK2	-1.15878	8.20503e-180		ZBBX	0.479323	2.37112e-94
STK33	-0.269165	4.14e-07		PPP4R1	0.30191	1						PLCXD3	-0.296199	1.47799e-48		MN1	-1.13614	8.53929e-180		GRIP1	-1.19632	3.05272e-94
ITFG1	-0.269581	1.28e-10		CNOT1	0.301798	1						GAD2	-0.35431	1.58363e-48		MPPED2	-1.10072	5.28439e-179		2021-03-01	-1.50581	3.72713e-94
CBFB	-0.269921	7.38e-07		LINC01606	0.301571	1						TMOD2	-0.284208	1.75593e-48		KDM7A	0.751549	5.46849e-179		KIF13A	0.652825	5.98596e-94
SEMA6D	-0.27085	9.5e-11		IP6K1	0.301233	1						FGD3	-0.338125	2.02349e-48		CNPY3	0.456134	7.79388e-179		KCNB2	-1.44113	9.04137e-94
MGAT5	-0.271169	0.000307442		PHF8	0.300799	1						MAP1B	-0.347837	2.17989e-48		CDK14	-1.06302	1.61382e-178		KCNQ1	0.291766	9.65541e-94
ACYP2	-0.271684	1.13e-05		XPO4	0.300799	1						ZNF618	-0.327055	2.56374e-48		RASGEF1C	1.00138	3.71262e-178		APBB2	0.910168	9.87996e-94
AASS	-0.271744	8.73e-11		ATG2B	0.300608	1						TOX2	-0.339007	2.84307e-48		SAMD9L	0.316372	2.32852e-177		SPATA6	0.481185	1.08619e-93
ATP1B2	-0.272473	1.16e-23		BEND7	0.300365	1						KLHL1	-0.783497	3.27584e-48		FMN2	-0.938361	7.52205e-177		IRF2	0.361769	1.661e-93
AP000721.2	-0.273619	3.31e-12		MFSD14C	0.30027	1						RNF157	-0.259146	5.07255e-48		AFF3	-0.776336	8.30879e-177		SOX4	-1.17687	2.1027e-93
DIRAS2	-0.273929	1.16e-25		TRIM27	0.300209	1						SLC24A2	0.2942	5.44941e-48		CUX2	-1.64475	1.11679e-176		DST	-0.879685	2.21363e-93
CPT1A	-0.274543	9.26e-13		SYNCRIP	0.300089	1						OLFM2	0.315401	5.51162e-48		ZNF462	-0.946811	1.6265e-176		PLAG1	0.272244	3.2483e-93
NCOA1	-0.275058	3.79e-11		MRPL42	0.299701	1						PLPPR5	-0.260513	1.43764e-47		HEXB	0.56307	2.62177e-176		CFAP46	0.339448	3.74272e-93
AL359232.1	-0.275407	0.0021671		ANKIB1	0.299576	1						PARP8	-0.28642	1.48037e-47		KIAA1549L	-1.01776	2.98316e-176		CLU	0.564274	9.29883e-93
MGA	-0.275571	2.88e-10		ADCY9	0.299479	1						STX6	0.257202	1.94324e-47		CHL1	-1.03635	3.11891e-176		FREM1	0.636888	1.33494e-92
THSD1	-0.276072	1.96e-13		GGT7	0.299225	1						GTF2IRD1	0.270665	1.98768e-47		OTUD1	0.329134	5.12711e-176		CTSL	0.404476	1.87147e-92
SLC15A2	-0.276933	1.15e-17		VPS51	0.299075	1						KAT2B	-0.46337	2.0505e-47		TTC28	-0.891384	1.65252e-175		SOX5	-0.821346	3.03051e-92
MFF	-0.277565	3.92e-13		CDK19	0.298841	1						PTPRT	-0.750859	3.05259e-47		LINC02256	0.565085	2.57028e-175		PRKAR1A	0.550117	4.82772e-92
THADA	-0.277749	2.12e-10		ATRNL1	0.298834	1						OLFM3	-0.346383	3.57217e-47		TTLL7	-0.892781	3.37156e-174		COLEC11	0.506878	5.99834e-92
ENTPD1	-0.278713	3.58e-11		RNF144A	0.298526	1						SH3BP5	-0.276889	3.65878e-47		GPRIN3	0.792226	4.66823e-174		VEGFC	0.436873	1.36765e-91
UQCC1	-0.278881	9.23e-09		WDR33	0.297537	1						DPYSL2	-0.304758	5.57324e-47		KBTBD12	0.491516	1.82785e-173		PHLDB3	0.346057	1.90808e-91
HELZ	-0.279178	3.16e-12		KLHDC10	0.297468	1						STXBP4	0.273581	5.98326e-47		AL589740.1	-1.5911	1.85839e-173		BCL11A	-1.17035	2.18025e-91
VPS54	-0.279426	1.38e-10		MLXIP	0.297332	1						ANKRD30BL	-0.358341	1.27892e-46		PDE10A	-1.02553	5.21378e-173		NBPF14	0.28409	3.2272e-91
FOXJ3	-0.279801	6.33e-10		ZNF3	0.297281	1						AP000721.2	-0.259423	5.27011e-46		CORO2B	-1.08692	7.19191e-173		SWAP70	0.442746	4.13309e-91
SH3GLB1	-0.279932	2.45e-14		UBTF	0.297278	1						SH3GL2	-0.33791	5.79377e-46		TPP1	0.320549	1.67097e-172		DNAH9	0.542136	4.61036e-91
TAPT1-AS1	-0.28005	2.74e-07		HIPK2	0.297236	1						THSD7B	-0.520018	6.7102e-46		DPYSL5	-0.941467	1.80059e-172		PLXNA4	-1.62753	6.13219e-91
ANTXR1	-0.280828	1.42e-09		RB1CC1	0.296939	1						ASIC1	0.276723	1.07092e-45		DOK6	-1.32256	3.33235e-172		LRIG3	0.324457	6.44195e-91
CHDH	-0.28084	4.32e-17		IVD	0.296911	1						SLC17A7	0.256322	1.33022e-45		NPC1	0.797719	3.72666e-171		KIF1B	-0.71254	8.1497e-91
AFG1L	-0.280898	2.35e-09		VASH1-AS1	0.296712	1						RNF150	-0.296526	1.34345e-45		ZSWIM5	-1.13226	1.71227e-170		RTN3	-0.907674	8.93319e-91
CFLAR	-0.280947	1.33e-13		ARFGEF2	0.296162	1						SPON1	-0.381187	1.77416e-45		DNM3	-1.02715	7.75969e-170		RASGRF2	0.602983	9.59349e-91
ISPD	-0.280963	2.1e-08		COQ8A	0.296038	1						PCDH15	-0.926506	1.81017e-45		MIR29B2CHG	0.698324	2.3312e-169		ST6GALNAC3	1.31307	1.15271e-90
SUPT3H	-0.281229	6.1e-12		KCNQ3	0.295807	1						LPCAT1	0.264513	1.83946e-45		ATRNL1	-1.24692	3.7135e-169		NRCAM	-1.18646	2.77955e-90
D2HGDH	-0.28132	4.12e-09		SEMA6B	0.295299	1						RCAN2	-0.252854	4.51987e-45		PDPN	0.462636	8.14886e-169		AC019197.1	0.434633	4.08536e-90
BBS9	-0.281386	3.48e-08		TIAL1	0.295264	1						ATP8A1	-0.33414	4.82051e-45		CDH23	0.493026	8.81632e-169		SPATS2L	0.898235	5.27388e-90
WIPF2	-0.281606	1.38e-09		GABPB1-AS1	0.29522	1						OSBPL1A	-0.285866	5.39863e-45		RIMS1	-1.08554	1.29373e-168		ABCA6	0.373582	6.22081e-89
PDGFRA	-0.281728	1.52e-29		EFCAB7	0.294874	1						ABL1	0.271594	6.86921e-45		MEF2C	0.655386	1.57827e-168		ADGRD1	0.541849	7.08407e-89
DDX17	-0.282082	1.11e-17		HNRNPH3	0.294649	1						NELL1	-0.47557	7.01044e-45		EPHA3	-1.30672	1.85771e-168		ACACB	0.462873	7.19362e-89
RNF216	-0.282342	2.57e-10		CEP350	0.294593	1						RALGPS1	-0.29041	8.04312e-45		OLFML2B	0.39741	1.90464e-168		FMN2	-1.04257	1.22781e-88
MTR	-0.282443	4.89e-10		TXLNG	0.294527	1						EDIL3	-0.398946	1.83754e-44		TMSB4X	0.791345	5.59368e-168		PRELID2	0.543663	2.38529e-88
CACNG8	-0.283161	3.75e-11		ZNF195	0.294519	1						SATB2	-0.928348	2.38415e-44		AKT3	-0.662277	7.09543e-168		STAT3	0.750805	2.71388e-88
NIN	-0.283882	2.41e-10		CHIC2	0.294484	1						SPOCK3	-0.488751	2.90663e-44		SNAP91	-0.930485	7.26321e-168		EXPH5	0.304078	3.07192e-88
PLD5	-0.284475	2.04e-07		ALG5	0.294463	1						TMEM181	-0.311751	4.15346e-44		ENAH	-0.843331	1.76179e-166		SLC41A1	0.29207	7.64708e-88
WWP1	-0.28452	3.96e-09		TANGO6	0.294262	1						SLCO5A1	0.345632	6.17472e-44		ANXA4	0.580155	1.9373e-166		SMAD7	0.420687	1.40064e-87
MTMR3	-0.284999	1.1e-14		ACVR2B	0.293958	1						TNRC6C	-0.285503	8.71826e-44		TOM1	0.449453	2.17603e-166		STK39	0.916862	1.41245e-87
COL4A3BP	-0.285295	1.99e-12		TAF3	0.293672	1						MAN1C1	-0.264192	8.92197e-44		MAML3	0.772975	2.43218e-166		BSG	0.771632	2.21118e-87
ZNF608	-0.285553	2.23e-09		AMBRA1	0.293028	1						GLIS3	-0.712479	9.00531e-44		XACT	0.764028	2.67711e-166		LIMS2	0.4155	2.41519e-87
HLCS	-0.285805	0.0053268		MBTD1	0.292726	1						PSMG2	0.316307	1.45065e-43		GPCPD1	0.803767	3.00809e-166		MMP2	0.373102	2.47367e-87
SLC2A13	-0.286248	8.3e-11		ING4	0.292499	1						ATAD2B	0.250162	1.45681e-43		DDIT4	0.445922	8.27281e-166		SLC12A2	0.873328	4.79792e-87
SMC5	-0.28652	3.74e-11		JPX	0.292475	1						ATP1B1	-0.30519	2.07487e-43		GAA	0.543199	9.47867e-166		FUT9	-1.18065	4.81251e-87
VPS8	-0.287053	5.27e-10		AAK1	0.292382	1						HFM1	0.254397	3.11407e-43		ZFAND6	0.725188	1.63815e-165		NBPF19	0.419206	5.64458e-87
AC013394.1	-0.28735	1.24e-14		UBR1	0.292129	1						SHISA6	-0.418133	4.53403e-43		SPTBN1	-0.866806	1.97274e-165		PPM1E	-1.18994	7.35539e-87
CCDC146	-0.287462	1.38e-05		TMEM259	0.29176	1						LYRM4	0.31781	6.49357e-43		PGAP1	-0.928621	2.23259e-165		SHROOM2	0.3321	1.4289e-86
ARHGAP17	-0.287751	3.75e-08		CHCHD3	0.291327	1						DPYSL3	-0.338048	8.14092e-43		CTSL	0.472948	2.38216e-165		GRM8	1.08914	2.09032e-86
RYBP	-0.288392	0.000347312		RPL37	0.291324	1						LZTS1	0.28236	8.73274e-43		SCN3A	-0.920952	3.86137e-165		SCN3A	-1.03953	2.33196e-86
AC078785.1	-0.289285	8.44e-09		MAST2	0.290924	1						SDC2	0.267752	1.16073e-42		ATP9A	-0.845619	6.42535e-165		ACADVL	0.386379	3.63848e-86
SPATS2L	-0.290209	6.71e-11		FBXL18	0.290785	1						RGS6	-0.609386	1.3759e-42		PARVB	0.65227	8.516e-165		MBNL2	0.639019	1.61258e-85
TEAD1	-0.29025	3.11e-09		MIA3	0.290576	1						PDSS2	0.287436	1.44504e-42		CABLES1	0.832971	9.83197e-165		ZCCHC24	0.350819	2.48584e-85
TYRO3	-0.290803	2.32e-13		SPTLC2	0.290463	1						MT-CO2	-0.314648	1.59345e-42		CADPS	-1.06243	2.43955e-164		FBLN1	0.804409	7.79282e-85
ELP4	-0.290858	2.88e-06		AC019205.1	0.290047	1						QKI	-0.555885	2.04843e-42		FOXO1	0.586244	3.85826e-164		CD63	0.392551	7.87133e-85
CHST7	-0.291311	3.48e-27		NOTCH1	0.290021	1						PHACTR1	-0.266481	3.13241e-42		NLGN4X	-1.03171	6.10908e-164		RIMS1	-1.23475	9.09373e-85
DERA	-0.291472	2.89e-06		SH3BP4	0.28993	1						AL445472.1	0.331593	3.38983e-42		RNF125	0.340731	6.75791e-164		CELF5	-0.950659	1.56448e-84
ZNRF3	-0.29153	2.29e-20		CXADR	0.289849	1						BMPER	-0.360105	5.09861e-42		WSB1	0.786346	2.32046e-163		STK33	0.640088	1.87101e-84
ARHGEF12	-0.291979	6.63e-15		ZMYM2	0.289568	1						PLEKHA6	-0.255581	1.15874e-41		SLC7A6	0.694273	4.24005e-163		HES1	0.72226	1.8904e-84
CHKA	-0.291979	4.57e-13		TSPAN14	0.288658	1						SLIT3	-0.405373	2.42598e-41		INSR	-0.847384	3.53191e-162		SRGAP3	-0.888767	3.59302e-84
TENT2	-0.29254	1.04e-13		COL22A1	0.288254	1						PTPN2	-0.2765	2.48642e-41		ADD2	-0.881407	1.06947e-161		CD81	0.556291	4.6471e-84
SUMF1	-0.293422	1.55e-06		POGLUT1	0.288091	1						GABRB1	-0.336362	3.18473e-41		MALAT1	0.385142	2.3518e-161		EHD4	0.252859	5.38802e-84
MMP2	-0.293712	1.62e-31		SUPT3H	0.288077	1						ZNF536	-0.930378	3.64212e-41		PLXNA2	-1.13572	2.9211e-161		PLCB4	0.813265	7.07713e-84
AP005433.1	-0.293756	3.95e-11		CENPP	0.287824	1						ZNF124	0.255736	4.73269e-41		PGM5	0.324088	4.60931e-161		HLF	0.5037	9.1834e-84
DIP2C	-0.294197	2.49e-16		PRTG	0.287748	1						ADAMTS9	-0.276219	4.86437e-41		ZSWIM6	0.710156	8.69764e-161		LRRTM4	-1.65204	9.3106e-84
SNTG1	-0.29441	6.52e-05		BRWD1	0.287634	1						AL445250.1	0.319865	4.98145e-41		DPYSL2	-0.825426	3.40846e-160		IGFBP5	0.895779	1.27285e-83
RAD51B	-0.29475	1.32e-08		SBK1	0.287427	1						ADARB2	-1.79515	7.37386e-41		LRRTM4	-1.40795	8.80705e-160		SPICE1	0.391091	2.34174e-83
JAK2	-0.29489	1.5e-10		PRR5L	0.287388	1						EFR3B	-0.257479	8.69112e-41		RNF13	0.818151	4.73414e-159		FKBP9	0.266735	2.55508e-83
SNCAIP	-0.294994	2.19e-08		SMARCAD1	0.287279	1						USP46	0.274522	1.38288e-40		AFDN	-0.813091	4.85424e-158		IGF2R	0.545179	2.69464e-83
CDK6	-0.295139	6.39e-07		RP9	0.287267	1						FAM155A	-0.305258	1.97203e-40		RGS7	-1.27678	5.64029e-158		PPFIBP2	0.373833	4.37367e-83
TACC1	-0.295517	3.39e-11		EPS15L1	0.287108	1						CHD2	0.251549	3.25766e-40		SYNDIG1	1.28404	7.45168e-158		IRAK3	0.600161	5.14135e-83
FGD4	-0.296023	0.0018548		MAP1A	0.286919	1						ABL2	0.28317	5.6116e-40		ASAP2	-0.876725	1.76042e-157		KIAA1217	0.724351	8.82158e-83
CYBRD1	-0.296203	2.08e-08		YPEL3	0.286891	1						MT-ND4L	-0.277359	7.58753e-40		PHF21B	-1.06153	2.14202e-156		DPYSL5	-0.993657	9.41922e-83
GPCPD1	-0.2965	2.69e-13		CCDC146	0.286231	1						INPP4A	0.261738	7.67409e-40		MRC2	0.599122	2.59899e-156		NKAIN2	-1.3883	9.69564e-83
VPS35L	-0.297135	2.76e-10		RPS6KB1	0.286211	1						GRIK1	-0.600504	8.37829e-40		RASSF8	0.825892	4.10773e-156		IER2	0.308814	1.48496e-82
MAPT	-0.297908	1.55e-28		KPNA1	0.286148	1						SLC38A1	-0.296377	1.20269e-39		LRRK2	0.557526	7.01096e-156		WLS	0.446184	1.67735e-82
CEMIP	-0.298694	3.51e-08		MED4	0.286106	1						TMOD1	-0.286855	1.26062e-39		LPCAT1	0.863448	7.83139e-156		HSDL2	0.314935	6.1381e-82
RASSF2	-0.298811	1.29e-19		FBXO11	0.285883	1						SNTG1	-0.360232	1.88493e-39		IL1RAPL1	-1.28931	1.54432e-155		DUSP6	0.36996	6.36823e-82
FBXL4	-0.298895	9.91e-12		UPF3A	0.285854	1						RAD51B	0.317542	3.07793e-39		PGK1	0.66421	3.82369e-155		C1orf61	-1.00824	8.53218e-82
RNF13	-0.298953	1.42e-09		SFSWAP	0.285635	1						DOK5	-0.567937	3.8419e-39		CASTOR3	-0.845536	1.20627e-154		HEG1	0.606858	8.80677e-82
PRELID2	-0.299279	0.0203593		MIPOL1	0.28527	1						FOXP1	-0.519654	3.86984e-39		PIK3IP1-AS1	0.400841	1.4117e-154		TAGLN2	0.267965	8.9929e-82
AC116366.3	-0.299657	2.11e-05		QRICH1	0.285108	1						PLCL1	-0.389555	4.23797e-39		BASP1	-0.802461	1.56755e-154		JAK1	0.584882	9.65836e-82
MAPK1IP1L	-0.299894	1.4e-15		YPEL1	0.284883	1						OGFRL1	-0.338451	1.58576e-38		SLC35F1	-1.05455	1.97076e-154		PBX1	-0.748355	1.75821e-81
SLC6A9	-0.300263	6.34e-19		MBD5	0.284703	1						PCSK6	-0.257356	1.59024e-38		NRCAM	-0.994307	1.97694e-154		CAMKMT	0.626017	1.85111e-81
METTL15	-0.30028	2.74e-10		DEK	0.284326	1						UCHL1	-0.322268	2.53679e-38		TMEM161B-AS1	-0.839514	2.04447e-154		GMDS-DT	0.620621	2.71465e-81
HHIP	-0.300704	1.32e-10		ARID1A	0.284121	1						DNER	-0.311137	2.98169e-38		STMN2	-1.10908	3.62604e-154		TMOD3	0.587143	2.95364e-81
MAMDC2-AS1	-0.301672	1.74e-09		ZNF337	0.28405	1						PLPPR4	0.268986	4.16109e-38		TENM4	-1.18105	8.05961e-154		CXCL12	0.391407	8.65612e-81
DNAH11	-0.301753	6.75e-11		RPL28	0.284036	1						DRAXIN	-0.28254	4.41798e-38		FAM114A1	0.379605	1.41253e-153		CNTNAP3B	0.677565	9.62612e-81
TMEM131	-0.30177	6.86e-15		METTL8	0.283904	1						IRAK1BP1	0.291841	7.67902e-38		CACNA1E	-1.1003	1.65778e-153		FAXDC2	0.379406	1.12092e-80
SMC5-AS1	-0.302301	1.56e-08		CNTN4	0.28365	1						KIAA1549L	-0.271436	8.54771e-38		CARD8	0.562303	2.43058e-153		CD2AP	0.532956	2.47495e-80
ANAPC1	-0.302962	9.07e-10		UBTD2	0.283587	1						OXR1	-0.354269	1.03082e-37		ABHD3	0.683803	4.51795e-153		PKP2	0.443394	2.78443e-80
TNRC6B	-0.303106	3.91e-16		GPBP1	0.283152	1						LMO7	-0.26832	1.4828e-37		FAM102B	0.81825	5.24677e-153		FAM155A	-1.1002	3.07571e-80
ACAP3	-0.303251	3.32e-11		RPRD1A	0.283086	1						ARHGEF26	-0.271037	1.83775e-37		GPM6B	-0.859651	5.79742e-153		OLFML2B	0.391799	3.52742e-80
YAP1	-0.303467	1e-09		RPS25	0.283043	1						ATG10	0.292827	2.03251e-37		FAM171A1	-0.809931	9.32651e-153		WHRN	0.301468	4.0277e-80
PROX1	-0.304158	3.75e-19		DACH1	0.283014	1						RALGPS2	-0.260587	3.45624e-37		PLPPR1	-1.1294	9.64834e-153		LDHA	0.311213	5.34412e-80
ZNF423	-0.304963	5.07e-12		DSE	0.28246	1						GALNT18	-0.281492	3.81781e-37		2021-09-11	-0.822857	2.5803e-152		ZFHX3	0.654404	5.91182e-80
NEDD4	-0.305491	3.73e-08		CCNY	0.282421	1						LPP	-0.327853	6.01137e-37		OLFM2	-0.957789	4.25134e-152		SERPINI2	0.28705	6.32284e-80
CD9	-0.306029	2.54e-28		ILF3	0.282293	1						CHST9	-0.339137	7.86659e-37		GBE1	0.77039	1.77724e-151		SLC38A2	1.0212	1.05014e-79
NSF	-0.306368	4.74e-09		PPIA	0.281947	1						PRKG1	0.421202	2.31939e-36		ST8SIA2	-0.943844	1.8083e-151		ABCC9	0.864928	1.44816e-79
NDRG2	-0.306567	2.05e-22		N4BP2	0.281209	1						LRRC1	-0.312348	2.60484e-36		DLGAP4	-0.831907	1.2568e-150		NAMPT	0.823461	1.90289e-79
AKAP13	-0.307221	1.9e-11		NARS2	0.281189	1						DLX1	-0.321706	2.79527e-36		MAST1	-0.868828	1.28425e-150		MAN1C1	0.538724	2.26189e-79
RIC1	-0.307701	3.62e-12		FBXO21	0.281078	1						TTYH1	-0.32935	6.29978e-36		INPPL1	0.372804	4.51808e-150		VCAM1	0.358141	8.43471e-79
CLASP2	-0.308959	1.21e-16		KLHDC4	0.28091	1						TUBB2A	-0.37487	7.71663e-36		MAP3K3	0.745586	6.05206e-150		NFIX	-0.956803	1.34619e-78
STK38L	-0.30922	1.41e-13		HIC2	0.280308	1						BCAN	-0.399143	8.46097e-36		IFRD1	0.934487	6.93822e-150		NFE2L1	0.344401	1.42782e-78
ARHGAP21	-0.31049	1.25e-15		TERF2IP	0.280254	1						CALM3	-0.266293	9.38839e-36		FUT9	-0.95174	7.40094e-150		PTEN	1.02689	1.50274e-78
ECE1	-0.310666	5.33e-20		HECTD4	0.280222	1						RFX4	-0.771362	1.0653e-35		MAFB	0.396239	1.72783e-149		RANBP3L	0.483028	5.78881e-78
MBOAT2	-0.310879	2.55e-12		CDC42BPA	0.280205	1						UBC	-0.445705	1.10471e-35		SDCCAG8	0.753096	2.51773e-149		MAST1	-0.911526	7.32665e-78
RAB5A	-0.311093	1.52e-17		CBX1	0.279982	1						GNAO1	-0.270256	1.83231e-35		DGKI	-1.01811	3.16894e-149		PDE4DIP	-1.22254	7.67983e-78
PTPRA	-0.311736	3.63e-12		ZNF121	0.279879	1						PTCHD4	-0.352813	2.56709e-35		OR3A2	0.48097	4.71811e-149		ITPR1	0.687221	1.73837e-77
ZFYVE9	-0.311923	2.2e-12		NSMCE1	0.279832	1						MBNL2	-0.256489	2.75231e-35		AKNA	0.501811	7.30572e-149		DPYSL2	-0.893269	1.97326e-77
AAK1	-0.312206	6.84e-15		ZMYM4	0.279732	1						SMIM8	0.255487	3.85008e-35		ST7	-0.797421	9.36423e-149		CFAP221	0.286702	2.98478e-77
SLC25A27	-0.312397	5.08e-18		ELAVL2	0.279628	1						LRP12	0.25655	5.79907e-35		ATG16L2	0.432487	1.0675e-148		P4HA1	0.632176	1.25378e-76
WWOX	-0.312926	2.26e-07		AC007938.3	0.279571	1						RGMA	-0.330995	6.40349e-35		C1orf61	-0.869752	1.89682e-148		SLC8A1	-0.962258	1.35828e-76
GMDS-DT	-0.313042	5.89e-07		IPO9	0.279568	1						FOCAD	0.265977	7.9521e-35		VCAN	-0.745805	2.3006e-148		SNRK	0.641431	1.66472e-76
RABGAP1L	-0.313304	2.29e-12		KIF2A	0.279486	1						ZNF385D	-0.465936	9.0528e-35		TANC2	-0.65856	3.75e-148		PCAT1	1.10923	1.77267e-76
P2RX7	-0.313479	2.27e-21		SPEN	0.27946	1						AL662796.1	0.280981	1.08386e-34		SCN8A	-0.84628	8.2848e-148		CDK6	0.383864	3.31756e-76
PARG	-0.313877	2.7e-12		SPG11	0.279363	1						PID1	-0.404676	1.33251e-34		C11orf80	-0.865396	1.20835e-147		NRG1	-1.62952	3.34938e-76
ASIC1	-0.313975	1.09e-17		SBNO1	0.279328	1						MIAT	-0.322326	1.85388e-34		TEC	0.313832	1.71247e-147		PPP2R2B	-1.23575	3.51598e-76
MNAT1	-0.31493	3.31e-10		NBPF9	0.279308	1						RIT2	-0.357601	2.24893e-34		CCND1	0.310176	4.10318e-147		NTM	-1.16167	3.52106e-76
HIVEP1	-0.315678	5.21e-11		ST7L	0.279204	1						ATP2B2	-0.269745	2.30474e-34		SNX30	0.679876	5.49818e-147		KIF21A	-0.88118	4.75063e-76
EPS8	-0.31613	1.6e-10		CAMSAP1	0.279173	1						ZNF438	0.266662	2.98943e-34		ZNF217	0.437325	6.38081e-147		HIVEP3	-1.09838	6.53637e-76
KANSL1L	-0.31732	3.92e-08		D2HGDH	0.279152	1						INPP4B	-0.345268	3.66598e-34		ICA1	0.68931	1.8441e-146		FRMD4A	-0.86064	7.10609e-76
AC073050.1	-0.317949	5.89e-06		AMOTL1	0.278888	1						IL1RAPL2	-0.722738	4.6829e-34		IRF3	0.358752	2.52558e-146		CALU	0.373141	1.08871e-75
MIR34AHG	-0.318115	1e-23		UCHL3	0.278789	1						KCNAB1	-0.298614	1.15212e-33		VPS13C	0.676366	4.93264e-146		PAMR1	0.410729	1.56e-75
LHPP	-0.318166	3.89e-10		SLC6A8	0.278768	1						BRINP2	-0.396633	1.18447e-33		HLA-C	0.29332	5.2297e-146		KTN1	0.611471	5.74986e-75
MYO9B	-0.318423	6.61e-09		ABCE1	0.278595	1						HSP90AB1	-0.321022	1.53565e-33		FNBP1L	-0.697247	6.14525e-146		ZNF804A	-1.43419	6.14376e-75
MAN2A1	-0.319307	3.04e-07		PRKCZ	0.278591	1						POU6F2	-0.393271	1.58629e-33		WNK2	-0.844925	7.67172e-146		MECOM	1.24309	8.8566e-75
AF117829.1	-0.319624	9.5e-12		CEP295	0.2784	1						RTN1	-0.305775	4.14121e-33		KIAA1549	-0.838995	1.16071e-145		NECTIN2	0.480176	9.21824e-75
AC104596.1	-0.319838	0.00522108		RPL10A	0.278048	1						SARAF	-0.256362	1.34102e-32		CERS6	-0.7116	2.56456e-145		ADAMTS17	1.00547	9.94164e-75
CHN1	-0.320616	3.81e-10		ARMCX4	0.277901	1						EYA1	-0.307904	2.0157e-32		DGKA	0.466189	3.59143e-145		EPS15	0.539345	1.02023e-74
XRRA1	-0.320942	1.53e-11		GMEB1	0.277354	1						E2F3	0.27476	2.24892e-32		DUSP16	0.744941	5.2166e-145		CSPG4	0.309954	1.85459e-74
MAGI1	-0.321289	1.04e-13		NR2C2	0.27721	1						KLHL13	-0.25101	2.26091e-32		ATP6V0A1	0.830849	1.02651e-144		NRG3	-1.06918	4.93697e-74
ADAM19	-0.321348	8.09e-05		YY1	0.27703	1						MGAT4C	-0.547029	2.76772e-32		NR2F1-AS1	-0.880676	1.5019e-144		WWOX	0.763743	8.59803e-74
GABPB1-AS1	-0.322037	2.18e-16		GNAI1	0.276923	1						WNT5B	0.273954	2.81059e-32		CDK18	0.25457	1.61974e-144		CACNA1E	-1.17393	9.40065e-74
CDCA7L	-0.322517	7.64e-19		ERCC3	0.276537	1						PDE8A	-0.280291	3.31275e-32		CAPZA1	0.659263	1.69895e-144		NPR3	0.789008	2.04405e-73
NBAS	-0.322529	5.54e-14		EXOC7	0.27645	1						NWD2	-0.311761	4.78594e-32		PLA2G16	0.270322	2.39184e-144		PLEKHH2	0.337397	2.81086e-73
CDH4	-0.323291	4.75e-14		ZNF577	0.27596	1						LIMS1	-0.275027	5.14199e-32		CAMTA1	-0.755779	3.47152e-144		NOTCH2	0.483709	3.15273e-73
C21orf62-AS1	-0.324529	7.22e-08		RFX7	0.275773	1						CALM1	-0.488529	5.23516e-32		HLA-A	0.399673	3.95762e-144		DCBLD1	0.354021	3.51041e-73
RAB3IP	-0.325975	3.4e-16		RPS3	0.275201	1						PIK3R1	-0.272963	8.85676e-32		NUMB	0.69713	4.94655e-144		PPARD	0.592237	3.76173e-73
MPDZ	-0.326159	8.47e-14		XPC	0.275194	1						LIPE-AS1	0.291795	1.21704e-31		CACNA1C	-1.20718	2.52498e-143		BICD1	-0.847574	3.7939e-73
DPP8	-0.326314	6.12e-09		ZNF138	0.275086	1						TRAPPC9	0.251041	1.54469e-31		STXBP1	-0.805357	8.084e-143		CCNL1	0.496773	4.42117e-73
CNIH3	-0.32638	1.34e-07		ZNF91	0.274832	1						ATP1A2	-0.359962	1.72893e-31		NAV1	-0.800199	8.34825e-143		GRID2	-1.47923	5.11898e-73
SCFD2	-0.326871	3.53e-10		CTPS2	0.274779	1						FMN2	-0.26728	2.26235e-31		RTN3	-0.718761	1.25406e-142		AC124854.1	0.468174	1.04456e-72
PXDC1	-0.327268	9.09e-23		RBM33	0.274674	1						EPHA4	-0.29476	7.22395e-31		GOLGA4	0.719778	1.82586e-142		CFAP61	0.361952	1.30306e-72
TSPAN12	-0.327742	4.12e-17		FAM173B	0.274505	1						EPS8	-0.289945	5.5164e-30		TTC3	-0.626341	2.82561e-142		RGS7	-1.33051	1.48758e-72
LINC00299	-0.327914	2.44e-19		KDM3B	0.274399	1						ETV1	-0.307878	1.47201e-29		RTN1	-0.789797	4.23261e-142		TMEM263	0.269538	1.60121e-72
ST6GAL2	-0.327981	1.51e-18		AC124254.1	0.274386	1						ADD3	-0.286459	1.65152e-29		AP001347.1	-0.910907	5.17869e-142		SLC1A3	0.967867	3.27103e-72
WSB1	-0.328163	2.05e-17		NUP35	0.274201	1						ESYT2	-0.265266	1.68908e-29		CAMK4	-0.926868	3.495e-141		STARD4	0.265499	3.38248e-72
RRBP1	-0.328226	1.99e-23		SYT17	0.273834	1						CDH20	-0.525394	2.40249e-29		XBP1	0.338302	4.8668e-141		BASP1	-0.843324	3.48665e-72
LINC00854	-0.32832	7.28e-15		PRKD1	0.273819	1						ANOS1	-0.415353	2.42634e-29		SNX24	0.683356	5.56543e-141		TCN2	0.316678	6.13689e-72
ZFYVE16	-0.328416	2.12e-18		TTC33	0.273784	1						DLC1	-0.356172	1.15171e-28		KCND2	-1.28124	8.22397e-141		ADAMTS6	0.871409	1.82952e-71
2022-03-03	-0.328589	0.0016364		LINC01122	0.273671	1						AC004158.1	-0.318424	1.28539e-28		MAN1C1	0.644617	1.17295e-140		NMNAT2	-0.992348	2.9751e-71
EVI5	-0.329438	6.07e-13		EXOC6	0.273366	1						MAST4	-0.433028	3.87024e-28		FTH1	0.773686	1.75313e-140		2021-03-02	0.34693	3.56782e-71
TAB2	-0.329699	2.54e-15		PPWD1	0.273156	1						NXPH2	-0.40026	4.71434e-28		AL137145.2	0.374154	1.90818e-140		MLLT3	-1.00288	7.92427e-71
ADD3	-0.330731	5.86e-16		RAB31	0.273083	1						SEMA5A	-0.573821	8.29167e-28		CASK	-0.736064	2.60213e-140		SERPING1	0.282616	1.00173e-70
ST3GAL5	-0.330903	1.9e-17		UTP23	0.273066	1						FBXL17	-0.282197	1.51472e-27		ZNF267	0.322562	3.69005e-140		LINC01376	0.263487	1.07481e-70
NRIP1	-0.331007	6.59e-14		IPMK	0.272939	1						CEP112	-0.268973	1.63395e-27		IGF2BP2	-0.930244	4.06761e-140		NCAM2	-1.38968	1.85902e-70
SNAP23	-0.331074	3.27e-05		KDM4C	0.272728	1						PPCDC	0.27099	2.50943e-27		GRID2	-1.24885	5.32015e-140		CREM	0.84508	2.32372e-70
ZNF438	-0.332242	6.21e-10		NASP	0.272638	1						MAN1A1	-0.262866	2.9649e-27		ATCAY	-0.876321	1.67539e-139		SYTL2	0.387214	2.95823e-70
CDH11	-0.332342	2.16e-16		SAFB	0.272412	1						ITGA6	-0.296839	4.22175e-27		PACSIN2	0.731955	3.09681e-139		GPM6A	-0.646181	4.92184e-70
TRIO	-0.333108	6.35e-20		CLSTN1	0.272315	1						PRKAR2B	-0.27389	6.32313e-27		APLP2	0.769974	6.96548e-139		CPAMD8	0.413026	7.3804e-70
NR3C1	-0.334227	3.45e-16		PIP4K2B	0.271803	1						FRAS1	-0.265116	8.57352e-27		ANKRD36C	-0.705374	7.97774e-139		CMYA5	0.257081	7.66447e-70
FTO	-0.334284	1.55e-13		ABCA3	0.271692	1						NELL2	-0.431743	1.68682e-26		KCNQ2	-0.798353	7.99235e-139		SHTN1	-1.049	1.00925e-69
AC098850.3	-0.334675	1.87e-14		AKAP7	0.271401	1						NCAM2	-0.483076	2.13611e-26		APAF1	0.660988	1.41199e-138		TMEM161B-AS1	-0.891385	1.40781e-69
CORO2B	-0.33471	6.32e-12		CLIP4	0.271159	1						CEMIP2	-0.320159	2.3434e-26		MAGT1	0.563511	1.59199e-138		TCF4	-0.560929	1.52659e-69
GAS1	-0.335439	1.77e-07		RAP1A	0.270914	1						CLSTN2	-0.287162	3.26378e-26		DAPK1	-0.866112	1.98548e-138		PDK1	0.251289	1.5613e-69
BTG2	-0.33564	7.32e-14		RNF10	0.270828	1						SOX2	-0.356382	4.95737e-26		FAR2	0.978818	2.00775e-138		DSCAM	-1.58224	1.7796e-69
ARID1B	-0.335955	2.96e-24		DAP3	0.27082	1						SYT4	-0.269592	4.98039e-26		CAST	0.543098	2.85517e-138		CALR	0.475194	1.83918e-69
APC	-0.338443	9.48e-16		PHC3	0.270764	1						DMD	-0.335951	7.85876e-26		TNRC6C	-0.786568	3.0278e-138		KCND2	-1.4165	3.67854e-69
PPP1R12A	-0.33845	1.93e-14		KDM2A	0.270711	1						CDH18	-0.486438	1.84997e-25		DTNBP1	0.64513	5.12666e-138		ZEB1	0.715239	4.37075e-69
CBLB	-0.338668	5.18e-18		MED27	0.270694	1						CADM2	-0.305822	2.5944e-25		RNF24	-0.800165	5.21444e-138		APBA2	-0.857764	4.80216e-69
KCNJ6	-0.339122	6.37e-09		YLPM1	0.270245	1						PEX5L	-0.507902	2.80574e-25		NRXN2	-0.808687	6.83937e-138		CNN3	0.432314	6.01941e-69
DENND4A	-0.340714	1.75e-16		JAM2	0.270203	1						RALYL	-0.934778	3.19686e-25		MACROD2	-1.23828	1.15584e-137		TEAD1	0.677361	6.45917e-69
GOLIM4	-0.341062	2.36e-12		EIF4B	0.269995	1						GAP43	-0.296035	3.43354e-25		DAB1	-1.47395	1.50729e-137		ITGA6	0.602635	2.59586e-68
AC007563.2	-0.341347	4.59e-05		SLC8A3	0.269975	1						MTSS1	-0.348838	5.89752e-25		NPC2	0.334915	4.56331e-137		ATCAY	-0.904365	2.96202e-68
STK3	-0.34162	2.71e-13		ADAM10	0.26996	1						ID2	-0.280505	6.28482e-25		RAP1B	0.728583	5.0862e-137		CASC2	0.357932	3.25988e-68
TBC1D12	-0.341988	2.99e-13		EID1	0.269941	1						BMPR1B	-0.350419	7.10156e-25		DENND4A	0.729581	5.99967e-137		CYYR1	0.349952	3.5139e-68
TBC1D4	-0.342364	8.58e-16		PRKAR1B	0.26975	1						AC091078.1	0.275519	1.39232e-24		ITSN2	0.707028	8.07122e-137		CAMK4	-1.04761	3.83281e-68
ST5	-0.343619	9.54e-16		ZNF652	0.269666	1						LMCD1-AS1	-0.326768	8.64487e-24		C1orf21	-0.826282	1.30055e-136		CMBL	0.28414	4.90948e-68
C4orf19	-0.343814	3.42e-12		ZC3H12C	0.269648	1						AQP4-AS1	-0.285337	1.68659e-23		CPE	-0.887163	1.49659e-136		NCAN	-0.878008	7.56607e-68
PHF21A	-0.344396	8.2e-14		RPS11	0.269619	1						R3HDM1	-0.454351	1.78867e-23		TBC1D2B	0.598164	1.89322e-136		ADD2	-0.875179	8.00458e-68
PIK3CA	-0.344445	7.28e-17		PCM1	0.269203	1						FGF13	0.357927	4.50954e-23		AC073050.1	-1.05187	3.79741e-136		TIAM2	-0.90816	1.18455e-67
IMMP2L	-0.344756	2.08e-10		UBE3C	0.269105	1						PLD5	-0.326894	8.93428e-23		EFHD2	0.250832	5.91436e-136		CDH11	0.983883	1.48952e-67
NADK2	-0.344935	6.6e-16		VPS50	0.269059	1						DCC	-0.36523	2.01946e-22		RANBP2	0.875917	5.92377e-136		TNIK	-0.95729	2.05087e-67
SYNDIG1	-0.345692	5.03e-22		EIF3B	0.268947	1						CDK5R1	-0.270529	4.80762e-22		SLC12A7	0.257667	2.70391e-135		XKR4	-1.52371	2.6171e-67
ADGRB1	-0.345746	6.62e-17		SUPT20H	0.268769	1						GFAP	-0.665864	1.24181e-21		CCNL1	0.628862	4.95758e-135		KANK1	0.917774	2.91327e-67
EFCAB11	-0.348002	4.76e-09		ZC3H7A	0.268693	1						KCND2	-0.385175	1.56247e-21		RB1	0.754248	9.26082e-135		C1S	0.38697	2.97584e-67
ZBTB20	-0.348958	2.95e-33		RASA1	0.268686	1						CKB	-0.259784	3.47788e-21		SEMA6D	-1.12194	9.52391e-135		C4orf47	0.499663	3.26237e-67
FRS2	-0.349374	9.33e-14		RRP15	0.268478	1						NCKAP5	-0.410699	6.54572e-21		PPARGC1B	0.3025	8.90513e-134		2021-09-09	0.422797	3.34286e-67
FAT3	-0.349786	1.67e-05		WHRN	0.268114	1						FOXO1	-0.312032	9.83436e-21		CORO1A	0.365921	1.21447e-133		PAK5	-0.959617	3.90139e-67
MIR4300HG	-0.350234	7.3e-10		HS2ST1	0.268091	1						ZFP36L1	-0.477782	1.05785e-20		STOX2	-0.886305	2.06729e-133		NPHP1	0.265658	4.97093e-67
RIN2	-0.350446	2.06e-21		BTBD2	0.268087	1						PCDH11Y	-0.414193	1.22541e-20		EHBP1	-0.717226	2.79229e-133		NDUFA4L2	0.251297	5.10924e-67
HBP1	-0.350614	4.21e-24		PAPOLA	0.26795	1						SLIT2	-0.366461	2.58778e-20		CDH4	-1.47596	2.8145e-133		MIA2	0.655379	6.95265e-67
UTRN	-0.351066	1.24e-11		UTY	0.267721	1						SUB1	-0.258407	5.2925e-20		FRY	-0.935299	3.19222e-133		TENM4	-1.12702	9.03734e-67
KDM4C	-0.351071	1.56e-19		C11orf58	0.267689	1						LINC00609	-0.661814	6.93654e-20		UVRAG	0.72327	4.1884e-133		GDAP1	-0.910158	1.03452e-66
HIBCH	-0.351184	1.22e-17		POU3F3	0.267463	1						ATP5F1E	-0.280113	1.8124e-19		AC092683.1	-0.797934	1.24455e-132		AC092691.1	-1.27147	1.40984e-66
GPR158	-0.353227	0.00522313		TMEM51	0.267409	1						PEBP1	-0.290172	1.84233e-19		NFIC	0.708881	1.80615e-132		POU3F3	-0.909489	1.46174e-66
CHD6	-0.353475	4.7e-18		ZNF638	0.267268	1						LMO4	-0.337908	2.99405e-19		CNKSR2	-0.848767	1.14709e-131		GALNT10	0.546286	2.47742e-66
UNC80	-0.353745	1.42e-25		ZNHIT6	0.26726	1						KIF2A	-0.25238	5.43185e-19		REEP1	-0.797535	1.6844e-131		SEMA6D	-1.31549	2.53552e-66
BEND7	-0.353992	2.1e-16		MORC2	0.267125	1						PRSS12	-0.296919	6.01453e-19		ZNF846	0.633169	1.73364e-131		CSMD2	-1.08414	3.04096e-66
STX6	-0.354852	1.14e-17		B4GALT6	0.267046	1						TCF7L1	-0.29712	7.00547e-19		GRIA3	-0.858026	3.41333e-131		WDR49	0.659141	3.52139e-66
BCAS3	-0.355245	7.29e-11		DIDO1	0.266943	1						CST3	-0.313096	9.51868e-19		EXOC6B	-0.658567	4.46855e-131		KCNQ2	-0.817332	3.9095e-66
KDM3A	-0.35572	3.36e-18		AP3D1	0.266942	1						CUX2	-0.582371	2.39345e-18		AC092691.1	-1.13275	4.95261e-131		ST8SIA2	-0.923131	4.7272e-66
PKNOX2	-0.355889	9.39e-15		EML5	0.266211	1						GAPDH	-0.370893	6.99925e-18		RORA	-1.21652	1.4957e-130		KATNAL2	0.287905	6.1773e-66
ENOX1	-0.356096	2.16e-16		MRPL48	0.266072	1						EPB41L2	-0.286795	1.55789e-17		NCAM2	-1.13755	3.61979e-130		ACSS1	0.268444	8.30704e-66
SLF2	-0.356503	3.29e-17		AC068724.3	0.266007	1						LINC00854	-0.358019	1.87473e-17		RASSF1	0.441758	3.90599e-130		ALPL	0.334843	9.64892e-66
CTTNBP2	-0.357669	1.69e-21		CEP57	0.265814	1						FAT3	-0.370253	2.12871e-17		POU3F3	-0.803759	9.74159e-130		BACH2	-0.488729	1.22368e-65
RPS6KA2	-0.357805	4.78e-11		TTC27	0.265802	1						PEAK1	-0.252799	3.06087e-17		FAM19A5	-0.901493	3.72115e-129		TLN1	0.301473	1.75852e-65
AFAP1	-0.358048	2.08e-20		PREP	0.26549	1						PRKD1	-0.453717	5.49429e-17		VMP1	0.780217	3.73604e-129		FILIP1L	0.309565	2.42089e-65
SLC38A6	-0.358138	2.33e-18		CCAR1	0.265324	1						TMTC1	-0.25623	1.42657e-16		MIR181A1HG	-0.853554	4.44041e-129		RAD51B	0.546385	3.8292e-65
UBR3	-0.359953	3.61e-17		ODC1	0.265146	1						ZFPM2	-0.342599	2.11263e-16		SCD5	-0.859414	6.99219e-129		CNKSR2	-0.959052	4.37364e-65
STK17A	-0.359971	1.63e-14		RPLP0	0.264865	1						TUBA1B	-0.263216	2.2451e-16		HDGFL3	-0.738148	1.09754e-128		CFAP299	0.732595	4.37466e-65
NEK7	-0.360109	3.2e-16		MTCH2	0.264842	1						LINC00907	0.304534	2.59335e-16		FGF12	-1.30928	1.8439e-128		TLN2	1.02425	4.51155e-65
ARHGAP32	-0.360823	1.18e-20		FGD1	0.264696	1						SAT1	-0.255062	3.7681e-16		SNX2	0.63256	2.5859e-128		IFT122	0.299452	4.62239e-65
PIKFYVE	-0.360907	8.02e-20		EGLN1	0.264478	1						KHDRBS2	-0.436278	4.47653e-16		KIAA1147	0.685807	3.77622e-128		SLC39A8	0.26163	9.68569e-65
WSCD1	-0.361461	1.59e-18		GLIDR	0.263852	1						WWTR1	-0.340647	8.69821e-16		NINL	-0.810029	5.01537e-128		IQCH	0.301679	1.31722e-64
SHROOM3	-0.362121	5.79e-25		ZNF680	0.263535	1						ID4	-0.333053	9.75774e-16		HYDIN	-0.786179	6.20259e-128		MAP3K20	0.417505	1.45088e-64
ZMAT3	-0.362325	1.93e-17		GSK3B	0.263486	1						TNC	-0.738937	5.19098e-15		TACC1	0.559234	1.95856e-127		KIAA1549L	-0.891394	1.45348e-64
ARHGAP24	-0.362418	1.62e-06		EPC1	0.263332	1						ACTB	-0.390558	1.82349e-14		NFASC	-0.823364	2.16534e-127		NSG2	-0.946633	1.98837e-64
PSD2	-0.363352	4.23e-20		USP7	0.263093	1						KCTD8	-0.250036	2.02707e-14		MEF2D	0.645557	2.72544e-127		NPAS2	0.596969	1.99323e-64
KDM7A	-0.363472	4.58e-17		RC3H2	0.26283	1						PTPRG	-0.277783	3.03676e-14		PRKAR2B	-0.815622	3.61691e-127		DAB2IP	0.489053	2.1809e-64
KLHL29	-0.363697	4.63e-15		PNRC1	0.262821	1						TRERF1	-0.255609	3.20021e-14		MED13L	0.543224	3.61882e-127		FHIT	0.642449	2.37029e-64
SAMD4A	-0.364597	1.89e-11		CRMP1	0.262736	1						SYNE1	-0.277168	4.37652e-14		NTRK3	-0.997348	3.83533e-127		NRXN2	-0.823054	3.55196e-64
FGFR1	-0.364648	5.89e-13		SYNRG	0.262731	1						CLU	-0.622319	1.05967e-13		NSG2	-0.857197	3.95877e-127		HIPK3	0.596654	3.93132e-64
TNRC6C	-0.365438	1.17e-21		SEC14L1	0.262716	1						UTRN	-0.280652	1.39341e-13		STXBP5L	-1.02257	4.18724e-127		ZNF423	0.429906	7.73237e-64
PIAS2	-0.366149	1.39e-20		ABCG1	0.262699	1						TLE4	-0.491223	2.58171e-13		NCKAP5	0.645356	5.71024e-127		MAATS1	0.377195	1.03865e-63
METTL8	-0.366553	1.61e-12		EVI5L	0.262192	1						SLC9A9	-0.32243	2.97464e-12		CD81	0.536661	7.63451e-127		DIAPH2	0.813685	1.17167e-63
TDRD3	-0.368353	2.86e-15		ZNF397	0.261802	1						SORCS1	-0.640408	6.85779e-12		SCIMP	0.333847	8.91642e-127		AF117829.1	0.348033	1.44885e-63
BBS2	-0.369036	1.1e-16		ABCD4	0.261773	1						RPS15	-0.357988	3.05849e-11		LIMK2	0.65467	1.04037e-126		LEPR	0.594691	1.97288e-63
BMPR1A	-0.370279	3.46e-22		TTLL7	0.261624	1						FTH1	-0.391349	3.73986e-11		GPR173	-0.787336	1.07472e-126		STMN2	-1.04609	1.9859e-63
CCND3	-0.372569	3.55e-16		GSE1	0.26134	1						AC007402.1	-0.5702	4.48131e-11		OSBPL3	0.741754	1.90323e-126		PPP1CB	0.770518	2.23849e-63
DUSP16	-0.373416	2.5e-16		ZNF235	0.260457	1						CSMD2	-0.262114	9.97387e-11		NOVA1	-0.837065	2.49584e-126		SCN8A	-0.855873	2.72506e-63
LHFPL6	-0.373492	2.01e-06		UTP6	0.260359	1						HS3ST4	-1.12441	1.34451e-10		TMEM132B	-1.0759	3.83264e-126		DLG2	-0.950214	3.74989e-63
CSMD3	-0.37492	1.44e-09		NDUFA10	0.260338	1						RPL4	-0.274495	1.52076e-10		GPC6	-1.17489	4.33962e-126		DACH1	0.890897	5.91906e-63
MTHFD1L	-0.375114	1.08e-15		ST3GAL5	0.259999	1						MMD2	-0.337592	1.87926e-10		SORBS3	0.386037	1.00239e-125		UBC	0.55684	8.18176e-63
AKT2	-0.375557	2.02e-17		MEF2C-AS1	0.259909	1						SLC35F3	-0.291598	3.67078e-10		CDH11	-0.949202	1.17516e-125		CFAP54	0.993869	1.11776e-62
DUSP6	-0.375893	2.78e-35		HNRNPM	0.25961	1						DACH2	-0.345998	3.8891e-10		TGFBR1	0.823198	1.86977e-125		ELMSAN1	0.369874	1.18682e-62
RIPOR2	-0.377283	3.24e-23		CSNK2A1	0.259457	1						ANK3	-0.286282	2.57003e-08		USP4	0.681807	2.62718e-125		RNF213	0.347428	2.51172e-62
OSBPL10	-0.377299	6.99e-20		WEE1	0.259286	1						GPC5	-0.464121	7.77132e-08		NCAN	-0.770654	3.47798e-124		WDR78	0.434186	3.03735e-62
RPS6KA3	-0.37824	2.29e-14		NCK1	0.259244	1						NEAT1	-0.765051	1.27525e-07		KCNT2	-0.855246	4.57831e-124		AC007388.1	0.479411	3.40609e-62
RAMP1	-0.37899	2.75e-38		WBP2	0.259116	1						FAAH2	0.261017	2.34903e-07		EPHB1	-1.02678	4.68554e-124		ARPP21	-1.42661	3.41326e-62
ARHGEF7	-0.38024	1e-15		PCNX2	0.258772	1						TUBB2B	-0.520317	8.08656e-07		RUBCN	0.670295	5.96262e-124		TMEM131L	-0.930863	4.81177e-62
WASF3	-0.381339	3.16e-16		RPL21	0.258617	1						RPS8	-0.271661	9.25199e-07		RIMS2	-1.07423	9.3211e-124		RIMS2	-1.18698	5.20387e-62
TMEM255A	-0.38159	1.02e-29		MAP4K5	0.258526	1						KCNIP4	-0.809691	1.08872e-06		PHF11	0.339735	2.05991e-123		USH2A	0.291167	1.11986e-61
AC003991.1	-0.38188	2.24e-09		LRRC4B	0.258513	1						RPLP2	-0.32355	1.16691e-06		XKR4	-1.27971	5.94789e-123		WDR1	0.339374	1.78675e-61
XKR6	-0.382163	1.15e-13		CECR2	0.258283	1						ADGRL2	-0.294422	1.76792e-06		NCK1-DT	0.336552	6.29688e-123		PLPP3	0.544091	1.82229e-61
DLL3	-0.382517	4.64e-24		WDR70	0.258195	1						SLC24A3	-0.268401	1.70913e-05		TRAPPC10	0.595199	2.03674e-122		PLXDC1	0.720292	2.2512e-61
TANC1	-0.38293	2.45e-17		EEF2	0.257924	1						STMN1	-0.372119	1.80897e-05		MPPED1	-1.01471	3.25979e-122		MYO1C	0.2568	2.26512e-61
ARL17B	-0.383554	0.000302568		PGD	0.2579	1						TMEM132D	0.319798	2.22969e-05		AL662796.1	-0.907657	7.75252e-122		MTSS1	-0.886527	2.26911e-61
ASXL3	-0.383714	3.44e-21		PLCL2	0.257744	1						ACTG1	-0.368997	4.92975e-05		TEAD1	-0.912735	9.92448e-122		SLC35F1	-0.976649	2.92107e-61
MEGF11	-0.383858	2.78e-30		DCP2	0.257744	1						RPLP1	-0.320516	6.55536e-05		FTX	-0.534031	1.10835e-121		SS18	0.313575	3.07299e-61
TPTEP2-CSNK1E	-0.383984	5.72e-14		PSD3	0.257309	1						RPL29	-0.327094	0.000157769		BICD1	-0.627705	1.87401e-121		SEZ6L	-1.30009	3.39021e-61
TRAF3IP2-AS1	-0.384733	1.14e-15		ZNF66	0.257286	1						LRIG1	-0.264342	0.00092375		SRCIN1	-0.765633	2.88747e-121		NRP2	0.431648	4.25361e-61
CAST	-0.385487	3.24e-26		AVEN	0.257069	1						EEF2	-0.274456	0.00159858		ARPP21	-1.28971	4.73139e-121		RNF152	0.901329	4.58812e-61
TXNIP	-0.385915	5.04e-21		YIPF4	0.257018	1						APOO	-0.250826	0.00214413		SKIL	0.730207	4.7677e-121		TMCC3	0.549555	5.79335e-61
KIAA1958	-0.386558	3.03e-13		ST3GAL6	0.256627	1						PITPNC1	-0.26961	0.00667768		GMDS-DT	0.692235	6.9867e-121		LRBA	0.612718	6.86434e-61
TMCC3	-0.387665	4.8e-29		PI4KA	0.256615	1						RPL32	-0.321696	0.0150994		TOX3	-0.976992	1.95737e-120		EPHB1	-1.11486	7.88926e-61
CNKSR3	-0.389263	3.6e-13		HNRNPH1	0.25654	1						RPS4X	-0.401088	0.173993		M6PR	0.418398	2.90393e-120		NR6A1	0.6407	1.3407e-60
LRP2BP	-0.389269	2.36e-23		RETREG3	0.256538	1						RPL13	-0.361346	1		GRK2	0.513664	3.81121e-120		GAB1	0.585551	1.96998e-60
ZCCHC7	-0.389993	1.43e-15		LMO4	0.256364	1						RPL15	-0.263544	1		DCLK2	-0.818552	5.22535e-120		TLE1	0.696142	1.99798e-60
NLK	-0.390088	1.96e-14		ZNF141	0.256286	1						RPS24	-0.264874	1		YPEL2	0.500196	8.52748e-120		PCBP3	0.679262	2.21277e-60
GPI	-0.390965	1.31e-12		PHF3	0.256199	1						CACHD1	-0.319442	1		FAT3	-1.08051	8.99645e-120		ERBB4	-2.09933	2.24008e-60
IGSF9B	-0.392404	5.66e-22		PMEPA1	0.256152	1						EEPD1	-0.409904	1		SEZ6L	-1.18519	9.95039e-120		CELF2	-0.898633	2.4716e-60
ACSS1	-0.394939	2.21e-27		GALK2	0.256128	1						TUBB	-0.404189	1		PCDH11X	-1.07316	1.09388e-119		LMCD1-AS1	0.48734	3.17741e-60
AGFG1	-0.395903	1.49e-24		NALCN	0.256118	1						CELF2	-0.37664	1		MYO9A	-0.659952	1.62544e-119		ACTN4	0.617002	4.83431e-60
AR	-0.396226	1.51e-20		ATG14	0.255732	1						GRID2	-0.301894	1		WIPI2	0.659237	1.71981e-119		CALCOCO2	0.269076	5.0733e-60
PARP8	-0.396754	1.12e-12		TRANK1	0.255706	1						ABCA1	-0.374455	1		ARHGAP31	0.481244	3.5099e-119		CTNNA1	0.486116	5.48811e-60
RASA3	-0.396999	3.82e-24		ZNF69	0.255577	1						SYN3	-0.278124	1		SATB2	-1.37367	4.31526e-119		ENTPD1	0.401957	5.88141e-60
SLC6A1	-0.39807	1.05e-21		MPPE1	0.255501	1						TXNRD1	-0.254047	1		ARNT2	-0.810344	5.23698e-119		NRXN3	-2.31465	1.0024e-59
SHROOM4	-0.398528	3.19e-11		ACBD3	0.255211	1						SEMA3C	-0.250247	1		ADA2	0.314739	5.68929e-119		EPHB2	-0.833495	1.05571e-59
MALAT1	-0.399209	3.47e-56		RUBCNL	0.255137	1						FABP7	-0.25399	1		TSC22D1	-0.711857	9.26823e-119		SRRM3	-0.817945	1.18775e-59
SLC10A7	-0.399265	4.94e-15		UBE2E3	0.254842	1						RORA	-0.263357	1		SPTAN1	-0.664307	1.68165e-118		TMEM132B	-1.17893	1.24705e-59
LRBA	-0.400509	4.96e-24		NF2	0.25462	1						RPL10	-0.3102	1		RBFOX3	-1.04397	2.5072e-118		ITM2B	0.504279	1.32401e-59
USP24	-0.400957	1.68e-22		GLS	0.254592	1						LDB2	-0.293144	1		PTPRK	-1.19604	3.48808e-118		AL133346.1	0.396448	1.82305e-59
SH3PXD2B	-0.401484	3.09e-24		HMGB1	0.254485	1						TUBA1A	-0.536761	1		MAPK8	-0.667421	4.44278e-118		STXBP5L	-1.16217	2.02584e-59
ABHD2	-0.402325	7.17e-24		ZSWIM5	0.254456	1						EEF1A1	-0.348041	1		JAK1	0.613038	5.24991e-118		ABLIM1	0.756252	2.48932e-59
PAWR	-0.402347	2.12e-18		GTPBP6	0.254254	1						PLCG2	0.509487	1		PTPRZ1	-1.00746	5.76526e-118		HSPA5	0.405986	3.25748e-59
CREM	-0.402653	2.41e-13		PLEKHG3	0.254199	1										FLRT2	-0.992599	5.98729e-118		MGAT1	0.270203	3.26602e-59
EXOC6	-0.402673	3.75e-20		SRSF7	0.254083	1										GALNT10	0.601065	8.88018e-118		PDE3A	1.0874	3.63463e-59
SPECC1	-0.402948	1.19e-24		ADH5	0.254046	1										SESTD1	-0.693563	1.04794e-117		SLK	0.421151	6.94362e-59
MBD5	-0.402972	1.41e-22		CSMD3	0.254019	1										GRID1	-0.874147	2.47691e-117		SFMBT2	0.630971	7.34218e-59
MKLN1	-0.405746	1.88e-20		PUM1	0.25391	1										TUT7	0.674718	4.91507e-117		TPM4	1.03325	1.3846e-58
ADAM22	-0.405814	2.29e-19		CC2D1A	0.253869	1										SLC38A1	-0.705917	4.96002e-117		CSMD3	-1.27507	1.95535e-58
FCHSD2	-0.406388	1.59e-23		DHX57	0.253583	1										PID1	-0.987901	5.57476e-117		SOCS5	0.359812	2.0239e-58
WFDC1	-0.407047	1.46e-41		EFHC1	0.253305	1										RNF165	-0.738394	1.00467e-116		GULP1	0.78432	2.7625e-58
OSBPL1A	-0.408118	2.29e-12		FAM76B	0.253184	1										FBXL2	-0.815845	1.01004e-116		SCARB1	0.588172	3.08171e-58
2022-09-08	-0.409104	5.01e-36		PKD2	0.253178	1										NETO2	-0.840418	1.52494e-116		DGLUCY	0.408382	4.0169e-58
AC245297.3	-0.410786	9.42e-20		RNF4	0.253078	1										GDAP1	-0.768348	1.67002e-116		SLC7A6	0.599166	5.54432e-58
ADGRB3	-0.41136	2.63e-35		AC027097.2	0.252682	1										LIMCH1	-1.06452	1.97196e-116		TCP11L2	0.252152	8.32091e-58
CDC14A	-0.412542	6.21e-17		CCSER2	0.252466	1										ATP11A	0.720652	5.92529e-116		CPD	0.570344	1.42147e-57
AC008050.1	-0.413251	1.37e-19		DTNBP1	0.252403	1										CEP350	0.760433	7.68518e-116		MAP4K2	0.319789	1.66795e-57
RBFOX2	-0.413348	7.71e-18		RCBTB1	0.252089	1										LRCH1	0.671546	1.49854e-115		MYO6	0.542093	2.19528e-57
ENOSF1	-0.41341	1.9e-19		FAXC	0.252034	1										LRP8	-0.912397	1.57243e-115		LIMK2	0.295493	2.21574e-57
UPF3A	-0.414305	1.93e-25		NIPBL	0.25201	1										NEO1	-0.808182	1.91666e-115		NEDD4	0.513139	2.96348e-57
CASK	-0.415304	8.42e-21		OPA1	0.251621	1										TNIK	-0.763876	3.25882e-115		UBE2E2	0.581699	4.19657e-57
GBE1	-0.416853	3.72e-14		PIGL	0.251464	1										CACNG4	-0.863007	3.35864e-115		GALNT18	0.953636	4.98855e-57
ZNF704	-0.41701	5.09e-26		HIF1AN	0.251168	1										PRPF38B	0.617691	3.47433e-115		AP001347.1	-0.907447	5.28089e-57
MEF2C-AS2	-0.417587	9.26e-14		POFUT1	0.251157	1										AGPAT4	-0.684328	4.38391e-115		EPHA3	-1.24805	6.05586e-57
UACA	-0.418055	3.01e-22		ARID4B	0.251089	1										NOS1AP	-0.788575	5.60574e-115		STOX1	0.288153	6.16122e-57
SGMS1	-0.4186	3.28e-22		WRN	0.251022	1										PRKD3	0.509465	6.07004e-115		MAML2	0.492478	6.41005e-57
LINC00862	-0.418799	2.25e-21		RPL24	0.250866	1										SYNE1	-0.81262	6.52352e-115		AKT3	-0.53737	6.79207e-57
KCNN2	-0.419224	6.71e-30		C2orf68	0.250661	1										SLC4A7	0.73845	1.14736e-114		TOX3	-1.08785	7.61669e-57
GLCCI1	-0.420993	1.24e-46		NUP210	0.250526	1										LAMP1	0.504333	2.10491e-114		ETFA	0.291215	7.73724e-57
GULP1	-0.421463	8.01e-23		PRRC2A	0.250447	1										PLK3	0.36787	2.99732e-114		SEC23A	0.371814	1.11426e-56
MFGE8	-0.422748	2.4e-25		PRIMPOL	0.250349	1										SLC4A10	-0.908876	4.24703e-114		CDH4	-1.42128	1.18494e-56
PHLDB1	-0.423347	1.41e-25		AC090517.4	0.250347	1										KIF13B	0.559152	5.78266e-114		CUX2	-1.57417	1.23303e-56
ROR1	-0.423768	2.41e-12		LMNA	0.250291	1										SRRM2	0.58561	7.46705e-114		YES1	0.501685	1.60951e-56
SIPA1L1	-0.424674	1.61e-12		TMEM39A	0.250237	1										DEPTOR	0.64759	1.24329e-113		OCLN	0.257607	1.90543e-56
NETO2	-0.42519	4.11e-08		ZNF207	0.250138	1										EVI5	0.66376	1.76013e-113		MPPED1	-1.0132	1.92393e-56
PCDH10	-0.425219	2.67e-43		BID	-0.250082	0.102386										ZC2HC1A	-0.684134	1.79676e-113		SEC14L1	0.768125	2.02722e-56
AC018618.1	-0.425658	2.51e-28		MPC1	-0.250571	1										TMEM63A	0.277106	1.90534e-113		RBP1	0.265957	2.36141e-56
TMEM51	-0.427183	2.1e-31		ZFYVE21	-0.250808	0.754142										BASP1-AS1	-0.888547	2.10005e-113		DDX17	0.422612	2.61726e-56
SRGAP2	-0.427485	6.81e-28		TMEM220-AS1	-0.250904	0.0329967										NREP	-0.711868	3.75554e-113		FGF13	-0.945668	3.04768e-56
KMT2C	-0.428828	4.16e-33		FGFR1	-0.251002	0.0536548										CSMD3	-1.10069	4.82319e-113		PRKG1	1.45986	5.49196e-56
POU6F2	-0.42974	6.65e-09		LINC01551	-0.251132	1										AC093152.1	0.779364	5.96509e-113		FNBP1L	-0.622789	9.27987e-56
GATM	-0.430103	6.08e-32		VANGL1	-0.252016	1										TAB2	0.669233	6.65237e-113		SLC22A3	0.399191	9.97055e-56
DMD	-0.431712	1.17e-21		WNT3	-0.252243	0.00116625										CREB3L2	0.442357	8.38728e-113		MN1	-0.905093	1.97781e-55
DLG1	-0.433216	9.9e-22		ANO2	-0.252426	1										CD58	0.387714	4.20812e-112		CLIP2	-0.801539	2.1648e-55
SERPINE2	-0.433623	3.41e-34		COL16A1	-0.252466	0.131303										ATP8A2	-0.896395	8.52702e-112		DCLK2	-1.11805	2.17125e-55
SGCZ	-0.433742	0.0201484		NFIA-AS2	-0.252859	0.226894										TUSC3	-0.693534	1.41414e-111		MT2A	0.453246	2.36922e-55
ELL2	-0.433869	4.53e-09		MEF2C	-0.252884	1										SEC24D	0.503955	2.33807e-111		CPEB2	0.51432	3.45741e-55
KLHL13	-0.434866	6.36e-17		MARK3	-0.252936	1										MAGI1	-0.92835	5.7346e-111		KIF3C	-0.743801	3.57723e-55
HRH1	-0.436066	5.29e-33		MVD	-0.25304	1										DENND4B	0.462778	6.94361e-111		ETV6	0.609918	3.8609e-55
PTPRD	-0.437418	4.77e-67		FHOD3	-0.253158	1										GRIK2	-1.0649	8.54001e-111		RBFOX3	-0.981413	4.11888e-55
FOXP1	-0.438372	3.68e-27		ANKRD37	-0.253247	0.939137										SRRM3	-0.768491	2.04833e-110		RIPOR3	0.562682	4.47868e-55
ETV6	-0.439058	1.32e-15		PCDH9-AS2	-0.253347	0.0241704										AC124312.1	-0.648913	2.98412e-110		AC008014.1	0.738831	5.11385e-55
LARGE1	-0.442991	1.75e-23		HEPN1	-0.253365	0.0112915										FGF14	-1.23492	3.37694e-110		SRCIN1	-0.748834	6.09839e-55
RREB1	-0.443101	1.68e-20		NFE2L2	-0.254232	1										CNTNAP2	-1.43606	4.18571e-110		NSUN7	0.340103	1.0643e-54
GSG1L	-0.443401	6.63e-22		PKP4	-0.254394	1										OPCML	-1.61233	9.5073e-110		WDFY1	0.428214	1.80106e-54
BCR	-0.444596	3.12e-27		PLXNB2	-0.25462	1										MIR646HG	0.65924	1.19755e-109		PHF21B	-0.965361	2.15984e-54
DUSP10	-0.444972	1.61e-19		NRG1	-0.254751	1										PIAS1	0.608363	2.72824e-109		GRIK2	-1.28351	2.4244e-54
DSCAM	-0.4452	1.15e-31		COL28A1	-0.254777	0.619823										ANKS1A	0.718399	3.08335e-109		SRGAP1	-0.719982	2.45781e-54
PRR5L	-0.446362	1.47e-16		HABP4	-0.255374	0.0841367										NRIP1	0.686916	3.39198e-109		LRRC17	0.364742	2.67463e-54
ZIC1	-0.447421	2.65e-31		TTC7B	-0.255669	1										TPST2	0.506415	3.5544e-109		SLIT1	-0.966302	3.21097e-54
TSPAN9	-0.448482	2.07e-21		RIMKLB	-0.255936	1										SLC1A2	-0.832222	5.08918e-109		CASC15	-0.922278	5.93973e-54
ERCC6L2	-0.448778	8.07e-28		WFS1	-0.255982	0.00686917										AC104123.1	0.48608	5.79541e-109		GPATCH2	0.376483	9.06293e-54
DBX2	-0.448982	3.61e-56		ASPH	-0.256294	1										RNF144A	-0.732323	7.14257e-109		SH3RF1	0.710529	1.00558e-53
PARD3	-0.449632	1.1e-29		LINGO2	-0.256312	1										SREBF1	0.466698	7.87696e-109		PRKD3	0.401532	2.1301e-53
BBOX1	-0.451299	7e-37		PTGFRN	-0.25653	0.143518										DCC	-1.23905	8.47964e-109		PPP1R1B	0.29458	2.8234e-53
BTBD9	-0.452848	5.88e-18		C12orf49	-0.2567	0.175706										CAP2	-0.755708	1.89855e-108		SCAF11	0.452304	3.82084e-53
PARD3B	-0.453018	1.33e-24		POLD3	-0.256982	0.708007										DST	-0.625263	2.22384e-108		PPP2R1B	0.373874	4.64563e-53
REPS1	-0.453234	2.42e-24		ACTB	-0.257661	1										LDLRAD4	0.502823	2.30405e-108		RIC1	0.446867	4.84254e-53
VWA8	-0.453829	5.39e-23		FEZ2	-0.257739	0.152232										ARPC2	0.629863	5.6301e-108		FLNA	0.410391	5.74828e-53
CCND1	-0.454673	2.03e-32		AC104389.4	-0.257883	1										AL159163.1	0.378818	5.91706e-108		CTNNAL1	0.313482	6.24029e-53
MBNL2	-0.456363	4.76e-30		THBS2	-0.258083	0.00961264										CLMP	-1.17135	6.40987e-108		LSAMP	-0.75755	8.43027e-53
SCN1A	-0.456514	2.01e-22		TMSB10	-0.258755	1										WASF1	-0.737195	7.0462e-108		STIM1	0.406176	9.32056e-53
PLEKHA2	-0.45756	3.95e-41		RHPN2	-0.259422	0.10495										TSC22D3	0.422772	7.97201e-108		MIR181A1HG	-0.892767	9.57779e-53
DSEL	-0.458577	5.17e-35		STK17A	-0.25971	1										NKAIN1	-0.834394	2.00022e-107		FBXL13	0.299333	1.095e-52
HSPA4L	-0.460534	9.34e-16		KIAA0930	-0.259947	0.0060876										SLC15A2	0.483256	2.0593e-107		RAPGEF4	0.737906	1.3002e-52
EPM2A	-0.462948	1.62e-21		BCAR3	-0.260153	0.546137										PSTPIP2	0.281876	2.11444e-107		PDXK	0.599706	1.35836e-52
JMJD1C	-0.464082	6.61e-39		NECTIN2	-0.260559	0.105378										STK39	-0.790307	5.45836e-107		CAMK2D	0.580011	1.49084e-52
CACNB4	-0.465781	4.94e-16		RGCC	-0.261324	1										TTC38	0.33274	6.16543e-107		TPT1	0.520191	1.71433e-52
ZFAND3	-0.468138	3.72e-33		EXT1	-0.261436	1										DARS	0.567	7.64569e-107		ACTN1	0.722209	1.75355e-52
AFF1	-0.468976	1.35e-24		ACAP2	-0.261744	1										NRXN3	-1.64478	8.80689e-107		PPP3CC	0.51772	2.20616e-52
ANKFN1	-0.469377	6.2e-26		SLC2A3	-0.262529	1										SPTLC2	0.794347	1.32998e-106		PIK3R1	0.55122	2.33322e-52
ELF1	-0.469616	5.73e-21		SEC22A	-0.262755	1										PPT1	0.428674	2.07377e-106		WNT5A	0.293675	2.55735e-52
VIPR2	-0.469962	4.96e-29		MMP14	-0.26276	1										KHDRBS2	-1.09912	3.9743e-106		SNAP91	-0.77753	2.82139e-52
RFX4	-0.471296	2.09e-74		COL4A2	-0.263199	1										GRIN2B	-1.11792	5.32991e-106		FGF12	-1.36724	3.67958e-52
MERTK	-0.471303	1.62e-37		KAT2A	-0.263249	0.000768414										TOX	-0.877028	8.52265e-106		NFAT5	0.477978	4.14442e-52
ARHGEF3	-0.472792	2.12e-21		ACTR3B	-0.263764	1										GUCY1A2	-0.8969	1.35851e-105		ABCA1	0.367606	4.72391e-52
FBXL17	-0.473195	3.07e-21		PDS5B	-0.263789	1										C16orf45	-0.747825	1.43073e-105		ATP1B3	1.18369	5.14772e-52
KIZ	-0.473745	4.07e-26		CSF1	-0.264321	0.000167325										FKBP15	0.545403	1.4669e-105		GRIA4	-1.34396	5.69531e-52
PRKN	-0.475399	2.2e-20		UBR5	-0.264962	1										TENM2	-1.28127	1.6334e-105		CRIM1	0.932823	7.0183e-52
ATP1A2	-0.477671	2.02e-45		CCDC92	-0.265319	0.957589										GSAP	0.480453	3.42534e-105		FHOD3	-0.798858	7.65363e-52
ARHGAP12	-0.478906	1.9e-28		BRIP1	-0.265424	1										BCAR3	0.550955	6.33486e-105		SGK3	0.606261	8.00567e-52
PIK3C2B	-0.479121	3.87e-29		NIPA1	-0.265706	1										STK17B	0.397553	8.36324e-105		MYO5A	-0.756478	1.3117e-51
THSD7A	-0.481204	7.54e-30		DBX2	-0.265753	0.0518598										CELF4	-0.963537	9.23592e-105		ECHDC2	0.313015	1.35573e-51
SYT17	-0.481366	4.51e-32		LINC01266	-0.265886	1										FSD1L	-0.654013	1.0905e-104		MAMDC2	0.405863	1.99127e-51
AC099792.1	-0.481462	3.66e-22		NEO1	-0.266599	1										FOS	0.540876	1.25978e-104		EFR3A	0.397452	2.18177e-51
FOCAD	-0.482163	1.2e-24		DNAJB1	-0.266698	0.172143										TIGAR	0.529626	1.87397e-104		HDLBP	0.428204	2.60177e-51
CDK8	-0.483482	2.44e-21		MARCKS	-0.266887	1										YPEL1	-0.701688	2.40606e-104		DCC	-1.39507	3.17437e-51
GNA12	-0.485604	2.41e-23		NBPF19	-0.267045	1										PRKACB	-0.662019	2.53008e-104		GAS6	0.276678	3.36164e-51
DPH6	-0.486085	2.03e-20		SWT1	-0.267133	0.294169										AC008105.3	0.414798	6.03624e-104		GEM	0.292412	3.5866e-51
NF1	-0.488156	4.11e-35		GJC1	-0.267227	0.329304										CYFIP2	-0.634832	6.2637e-104		GRIN2B	-1.2182	3.61524e-51
GPD2	-0.488781	2.29e-28		SLC44A3	-0.267459	0.0063649										AFF2	-0.800814	6.47372e-104		IGFBP2	0.428166	4.21653e-51
OLIG2	-0.491696	8.43e-57		DDR2	-0.267542	1										SLIT1	-0.897934	8.42194e-104		GPM6B	-0.768923	4.47708e-51
ANO6	-0.491721	6.93e-23		SSR1	-0.267861	1										KIRREL3	-1.30611	9.18084e-104		SLIT3	0.815169	4.66527e-51
LRP4	-0.499975	6.43e-28		SCAPER	-0.26836	0.739217										SNX18	0.38795	9.20995e-104		NELL2	-1.04697	9.05929e-51
CCDC80	-0.500092	9.5e-51		MYORG	-0.268407	2.38e-05										ADGRV1	-1.18444	1.484e-103		BBS4	0.267048	1.08914e-50
GPHN	-0.500891	1e-37		PMP2	-0.268877	1										CHD1	0.645564	1.63316e-103		MID1	1.00699	1.28074e-50
LINC01727	-0.501001	9.17e-49		ZNF423	-0.269046	0.718824										MIR99AHG	-0.80417	1.72484e-103		MYL6	0.388945	1.51499e-50
RORB	-0.501114	6.04e-31		SNX7	-0.269216	0.00536074										CDYL	0.599692	2.44967e-103		PLPP1	0.810403	1.676e-50
RFTN2	-0.501171	1.92e-30		PRAG1	-0.26932	0.420442										UTRN	0.610588	2.81954e-103		PTPRZ1	-1.11026	2.29271e-50
AC092958.1	-0.502313	3.28e-47		PLIN5	-0.269499	0.0137672										CSMD1	-1.44139	6.18629e-103		COPA	0.450344	3.06379e-50
PDE3A	-0.5028	8.49e-17		AK3	-0.270045	1										SYT14	-0.715868	1.50792e-102		SLC38A1	-0.740939	3.59824e-50
SETD5	-0.504046	1.22e-33		CABIN1	-0.270416	1										TIGD4	0.271549	2.49535e-102		SIPA1L1	0.923943	3.73206e-50
PPP2R5A	-0.504214	1.44e-32		INSIG1	-0.270679	1										GOLM1	-0.655876	3.08146e-102		COL9A1	0.303442	5.54723e-50
TNK2	-0.504278	8.53e-38		LITAF	-0.270886	1										STOM	0.309332	3.93678e-102		PDE9A	-0.737865	5.57539e-50
CPEB4	-0.504509	1.42e-34		ADNP2	-0.271024	1										SEL1L3	-0.773439	5.33674e-102		P3H2	0.347833	7.64695e-50
ZFHX3	-0.504634	1.07e-28		CHKA	-0.271245	1										KLHL29	-0.960522	6.5631e-102		FAM19A5	-0.847337	8.13848e-50
CDH13	-0.505853	7.52e-18		MTIF3	-0.272873	1										CLVS1	-0.778574	7.57898e-102		ANKRD36C	-0.612986	1.13705e-49
AC008127.1	-0.505967	7.01e-38		TMED10	-0.272927	0.292748										TFDP2	-0.73668	8.45703e-102		LINC00894	0.393744	1.17193e-49
LINC02588	-0.50744	1.37e-27		ARHGEF6	-0.272984	1										EPB41L5	-0.679009	8.9718e-102		RASSF1	0.282425	1.2703e-49
PLOD2	-0.507787	4.5e-28		PEG10	-0.273382	1										SH3GL3	-0.856309	1.11048e-101		EVI5	0.482289	1.89957e-49
CDC14B	-0.508099	1.35e-33		VEGFC	-0.273633	0.102158										OSBP2	-0.742832	1.58371e-101		TTC39B	0.308764	2.15914e-49
IGF1R	-0.509708	1.75e-24		HIST2H2BE	-0.274403	0.104132										UST	0.685553	2.02049e-101		EDA	0.485963	3.23202e-49
ST8SIA1	-0.511982	9.88e-26		DYNC2H1	-0.274628	1										PPP2R3A	-0.728662	2.64621e-101		FAM118A	0.367176	3.48791e-49
KCNMA1	-0.513783	1.17e-19		KANK2	-0.27481	0.000329272										NCALD	-0.914309	2.7969e-101		SLC1A2	-0.953368	3.63323e-49
GABBR1	-0.513792	1.56e-37		CCS	-0.27543	0.00416851										BCAT1	0.636652	3.14695e-101		ASAP3	0.261688	3.68338e-49
[truncated: 2,005 more rows]

## Sheet: Supplementary Data 8
Supplementary Data 8. Metascape enrichment analysis for top 100 mIPC differentially expressed genes
[truncated: 377 more rows]

[truncated: 3 more sheets: Supplementary Data 9, Supplementary Data 10, Supplementary Data 11]
