# Supplementary material for: An atlas of late prenatal human neurodevelopment resolved by single-nucleus transcriptomics
Source: Nat Commun. 2022 Dec 12;13:7671. doi: 10.1038/s41467-022-34975-2 (PMC9744747; doi:10.1038/s41467-022-34975-2)
Supplement: Supplementary file 6 — Source Data [file 41467_2022_34975_MOESM6_ESM.xlsx]

## Sheet: Fig. 1f
Fig. 1f	Stage-normalized cell type proportions in the germinal matrix (top) and cortical plate (bottom).
	Germinal matrix
	Stage	AC	BVC	CP	gIPC	IN	EN	MG	nIPC	OPC	RG/AC	TAC
	Stage 1	1.09828	0.350312	0.113615	1.55747	12.8716	69.1441	0.482863	5.49138	1.00833	4.18955	3.69248
	Stage 2	0.408752	0.144265	0.153883	3.13056	64.804	16.0279	1.06276	4.28468	0.754989	5.33782	3.89036
	Stage 3	0.692906	0.287532	0.150837	2.4181	32.6231	47.6832	0.890879	5.20858	1.62621	5.0436	3.37497
	Stage 4	12.0702	1.32967	0.143283	8.29321	30.7714	23.1144	3.54768	1.10041	6.34457	11.199	2.0862
	Cortical plate
	Stage	AC	BVC	gIPC	IN	MG	nIPC	OPC	TAC	EN
	Stage 1	6.49476	0.309033	2.39627	14.3574	0.557272	13.947	0.97776	4.76215	56.1984
	Stage 2	3.57156	0.281965	2.47002	20.5384	0.552652	3.83473	2.57528	1.01132	65.1641
	Stage 3	2.81978	0.170551	1.81922	19.2268	0.437749	1.8249	1.98977	0.488914	71.2223
	Stage 4	5.08552	0.0814498	3.16636	25.2902	1.06903	0.442883	2.9831	0.447974	61.4335

## Sheet: Fig. 1h
Fig. 1h	TAC state cell type proportions in germinal matrix (top) and cortical plate (bottom).
	Germinal matrix
	Stage	AC	BVC	gIPC	IN	EN	MG	nIPC	OPC	RG/AC
	Stage 1	0	0.128205	2.05128	2.17949	2.69231	0	80	0.128205	12.8205
	Stage 2	0	0	21.2608	34.6106	0.865266	0	39.3078	0	3.9555
	Stage 3	0	0	10.7542	4.60894	1.67598	0	64.8045	0.418994	17.7374
	Stage 4	3.02198	0.824176	31.5934	27.1978	2.1978	0.549451	16.4835	10.4396	7.69231
	Cortical Plate
	Stage	AC	BVC	gIPC	EN	nIPC	OPC
	Stage 1	10.8511	0.106383	46.1702	35.8511	7.02128	0
	Stage 2	4.46097	0	59.8513	30.4833	4.83271	0.371747
	Stage 3	2.32558	1.16279	76.7442	17.4419	0	2.32558
	Stage 4	2.27273	2.27273	87.5	4.54545	0	3.40909

## Sheet: Fig. 2c
Fig. 2c	Differential gene expression analysis between subclustered germinal matrix mIPC and gIPC populations.
	Gene	p-value	Average log2(fold change)	PCT1	PCT2	Adjusted p-value
	AC007402.1	2.2e-307	-2.56446	0.287	0.9	6.06e-303
	NPAS3	2.4e-296	-1.62891	0.834	0.996	6.62e-292
	SLC24A3	1.2e-272	-1.90771	0.441	0.955	3.3e-268
	RORA	1.8e-269	-1.78467	0.691	0.99	4.98e-265
	KAT2B	6.85e-256	-1.86827	0.301	0.851	1.89e-251
	DPF3	1.17e-242	-2.08443	0.14	0.716	3.22e-238
	CSMD1	4.23e-240	-2.03274	0.477	0.909	1.17e-235
	KCNIP1	2.45e-235	-2.17725	0.138	0.682	6.76e-231
	SEZ6L	1.42e-217	-1.69657	0.52	0.941	3.92e-213
	RGS7	1.13e-209	-1.87244	0.387	0.837	3.13e-205
	NCKAP5	1.61e-209	-1.50688	0.658	0.95	4.44e-205
	MAP3K1	2.64e-206	-1.81156	0.159	0.668	7.29e-202
	CTNND2	5.31e-201	-1.09125	0.864	0.992	1.47e-196
	LDLRAD3	1.01e-197	-1.56134	0.547	0.912	2.78e-193
	EGFR	2.62e-193	-1.3036	0.572	0.971	7.23e-189
	KCND2	1.68e-189	-2.2188	0.353	0.779	4.65e-185
	MCC	8.02e-187	-1.55291	0.218	0.716	2.21e-182
	DTNA	9.8e-184	-1.52029	0.459	0.875	2.71e-179
	VAV3	1.04e-181	-1.89135	0.071	0.508	2.87e-177
	CHST11	2.82e-179	-1.59919	0.433	0.868	7.78e-175
	DCC	1.51e-172	-1.69722	0.406	0.824	4.17e-168
	DPP6	6.16e-171	-1.60425	0.491	0.871	1.7e-166
	PTPRZ1	6.08e-170	-0.915828	0.851	0.992	1.68e-165
	CAMK2D	7.42e-161	-1.66479	0.487	0.852	2.05e-156
	SLC1A2	1.89e-154	-1.14802	0.612	0.934	5.22e-150
	LRP1B	2.49e-154	-1.55943	0.519	0.863	6.88e-150
	DOCK4	2.48e-152	-1.22014	0.549	0.881	6.86e-148
	LUZP2	5.5e-152	-2.19016	0.247	0.655	1.52e-147
	AGAP1	4.26e-151	-1.22432	0.648	0.935	1.18e-146
	CARMIL1	3.57e-150	-1.24291	0.387	0.818	9.86e-146
	BRINP3	5.49e-150	-1.43095	0.308	0.753	1.52e-145
	CDH20	1.92e-145	-1.40398	0.359	0.783	5.32e-141
	AC090692.1	2.34e-144	-0.959424	0.035	0.386	6.46e-140
	GRIK4	1.19e-142	-1.30432	0.124	0.545	3.29e-138
	ILDR2	4.81e-142	-1.2169	0.191	0.616	1.33e-137
	QKI	9.67e-140	-0.90278	0.871	0.997	2.67e-135
	ATP2C2	9.08e-139	-1.21964	0.035	0.376	2.51e-134
	PTPRT	2.64e-138	-1.86342	0.151	0.545	7.3e-134
	SPATA6	2.65e-138	-1.2588	0.384	0.777	7.32e-134
	EPN2	3.61e-138	-1.2314	0.555	0.878	9.96e-134
	ARHGEF26	3.85e-136	-1.23673	0.273	0.685	1.06e-131
	APBB2	5.11e-136	-1.15487	0.364	0.767	1.41e-131
	HIP1	9.89e-136	-1.65949	0.492	0.831	2.73e-131
	ETV1	8.88e-133	-1.14025	0.264	0.69	2.45e-128
	NAV2	2.87e-130	-1.3133	0.503	0.855	7.94e-126
	ATP13A4	1.74e-129	-1.09114	0.245	0.661	4.8e-125
	DCLK2	2.26e-129	-0.760766	0.647	0.948	6.24e-125
	NOVA1	4.53e-128	-1.27298	0.491	0.828	1.25e-123
	SDC3	4.82e-128	-1.04277	0.276	0.709	1.33e-123
	LRRTM3	4.6e-125	-1.30524	0.343	0.744	1.27e-120
	ADGRL3	8.08e-125	-1.13736	0.563	0.863	2.23e-120
	ZNF521	2.65e-124	-1.24577	0.263	0.658	7.3e-120
	AL591686.2	3.54e-124	-1.46225	0.068	0.404	9.78e-120
	LRRN1	3.08e-123	-1.13326	0.301	0.7	8.51e-119
	ERBB4	5.55e-123	-1.26695	0.593	0.873	1.53e-118
	TLK1	1.11e-122	-1.0461	0.478	0.828	3.06e-118
	KCNQ1OT1	6.71e-121	-1.2165	0.142	0.539	1.85e-116
	ARHGAP31	1.94e-117	-1.20046	0.191	0.57	5.36e-113
	NRXN1	1.07e-116	-0.745826	0.954	0.997	2.95e-112
	PIK3R1	1.17e-116	-1.09091	0.2	0.596	3.24e-112
	GRID2	1.53e-115	-1.01679	0.719	0.943	4.24e-111
	UST	1.6e-114	-1.19526	0.392	0.764	4.42e-110
	LSAMP	4.71e-114	-0.931955	0.857	0.984	1.3e-109
	GALNT10	7.1e-114	-1.1233	0.123	0.486	1.96e-109
	ITPR2	9.72e-114	-1.18779	0.242	0.635	2.68e-109
	MAP1B	6.51e-113	1.8933	0.82	0.622	1.8e-108
	RAB31	2.41e-112	-1.17214	0.233	0.621	6.67e-108
	ESRRG	8.64e-109	-1.39442	0.192	0.55	2.39e-104
	KIRREL3	2.5e-107	-1.66181	0.359	0.706	6.9e-103
	SPRED1	1.79e-105	-0.986117	0.396	0.748	4.94e-101
	LINC00511	6.54e-105	-1.17607	0.425	0.77	1.81e-100
	MAML2	7.44e-105	-0.91087	0.598	0.907	2.06e-100
	GRID1	3.57e-104	-1.06455	0.195	0.561	9.86e-100
	ZEB1	3.69e-104	-0.951954	0.744	0.966	1.02e-99
	CECR2	4.62e-103	-0.890282	0.612	0.9	1.28e-98
	SASH1	8.91e-102	-1.02081	0.313	0.7	2.46e-97
	PHYHIPL	2.06e-101	-1.08942	0.446	0.776	5.68e-97
	ADGRV1	2.17e-101	1.58827	0.793	0.637	5.99e-97
	CADM2	2.75e-100	-0.822401	0.851	0.965	7.59e-96
	NLGN1	6.97e-100	-0.809443	0.811	0.971	1.92e-95
	NR3C2	1.11e-99	-1.11083	0.183	0.532	3.08e-95
	SPRED2	7.06e-99	-1.0796	0.295	0.65	1.95e-94
	PTPRE	2.91e-96	-1.03413	0.089	0.396	8.04e-92
	CTNNA2	1.02e-95	-1.06406	0.68	0.9	2.81e-91
	ZFPM2	1.28e-95	-1.11486	0.36	0.694	3.52e-91
	NKAIN3	8.63e-95	1.54527	0.837	0.732	2.38e-90
	TGFB2	3.37e-94	-1.03771	0.173	0.509	9.3e-90
	TNS1	4.48e-93	-0.975786	0.254	0.609	1.24e-88
	B3GLCT	6.31e-93	-0.9192	0.224	0.578	1.74e-88
	GRIA2	3.09e-91	-0.74797	0.456	0.813	8.53e-87
	LRRC4C	8.31e-89	-1.10472	0.461	0.758	2.29e-84
	TCF12	3.09e-88	-0.71771	0.722	0.94	8.53e-84
	COLGALT2	6.37e-88	-0.861244	0.112	0.423	1.76e-83
	PEAK1	1.54e-87	-0.939369	0.372	0.706	4.26e-83
	TAOK3	1.95e-86	-0.811388	0.542	0.834	5.4e-82
	NEDD4L	2.66e-86	1.64393	0.74	0.633	7.33e-82
	PCCA	2.8e-85	-0.834977	0.498	0.81	7.73e-81
	C1orf61	1.33e-84	-0.765494	0.681	0.926	3.67e-80
	VEGFA	1.91e-84	-0.870097	0.173	0.494	5.26e-80
	OLIG1	3.15e-84	-0.679587	0.074	0.355	8.69e-80
	SGIP1	3.69e-83	-1.0112	0.306	0.621	1.02e-78
	BCAN	3.05e-82	-0.690753	0.333	0.718	8.41e-78
	FOXN3	5.23e-82	-0.713132	0.746	0.935	1.44e-77
	PDE4B	5.62e-81	-0.903219	0.595	0.849	1.55e-76
	PRKCA	6.99e-81	-0.751372	0.623	0.896	1.93e-76
	GPM6A	1.27e-80	-0.67475	0.898	0.969	3.5e-76
	ALDH1L1	2.46e-80	-0.773318	0.067	0.326	6.79e-76
	HOPX	7.24e-80	-0.770673	0.103	0.386	2e-75
	XYLT1	2.01e-79	-1.14166	0.53	0.818	5.55e-75
	BASP1	3.78e-79	1.46045	0.633	0.369	1.04e-74
	RFX4	7.57e-79	-0.471296	0.503	0.843	2.09e-74
	FMNL2	1.06e-78	-0.806472	0.637	0.874	2.94e-74
	MT-CO2	1.37e-78	1.62217	0.843	0.799	3.78e-74
	AC004158.1	1.83e-78	-0.782789	0.2	0.524	5.04e-74
	KLF12	5.93e-78	-0.816049	0.591	0.858	1.64e-73
	ARHGAP42	1.73e-77	-0.843248	0.255	0.576	4.78e-73
	CSMD2	1.99e-77	-0.814053	0.561	0.841	5.48e-73
	DPYSL3	2.04e-77	1.31041	0.65	0.371	5.64e-73
	CSGALNACT1	4.46e-77	-1.06544	0.191	0.498	1.23e-72
	KCND3	1.05e-76	-1.05035	0.198	0.506	2.9e-72
	LRIG1	2.81e-76	-0.871356	0.589	0.863	7.77e-72
	ETV5	2.85e-76	-0.689284	0.1	0.375	7.86e-72
	DOCK1	2.96e-76	-0.768256	0.509	0.809	8.17e-72
	NLGN4X	3.61e-76	-0.779602	0.515	0.825	9.97e-72
	PTPRG	5.05e-76	-0.826099	0.597	0.847	1.4e-71
	PCSK5	6.53e-76	-0.85401	0.244	0.565	1.8e-71
	LINC01322	8.41e-76	-1.10954	0.07	0.314	2.32e-71
	CA8	1.04e-75	-0.899101	0.065	0.311	2.88e-71
	DGKB	2.16e-75	-0.95136	0.191	0.496	5.95e-71
	PLEKHH2	2.62e-75	-0.771561	0.056	0.291	7.24e-71
	PID1	4e-75	-0.818476	0.436	0.765	1.1e-70
	SLC6A11	4.95e-75	-1.031	0.098	0.356	1.37e-70
	FYN	2.11e-74	-0.666663	0.69	0.912	5.81e-70
	KLHL4	2.79e-74	-0.982641	0.115	0.388	7.7e-70
	LRRTM4	9.35e-74	-1.05346	0.552	0.798	2.58e-69
	NTRK3	1.38e-73	-0.824395	0.434	0.732	3.82e-69
	EYA2	1.4e-73	-0.814376	0.089	0.35	3.86e-69
	LGR6	1.74e-73	-0.94695	0.006	0.171	4.8e-69
	TANC2	1.81e-73	-0.732607	0.68	0.904	5.01e-69
	EGR1	3.7e-73	-1.00327	0.033	0.242	1.02e-68
	ANK2	6.06e-73	0.85128	0.876	0.808	1.67e-68
	NRG1	6.17e-73	1.8538	0.637	0.433	1.7e-68
	TMSB10	9.27e-73	1.7918	0.438	0.142	2.56e-68
	AC124254.1	1.29e-72	-0.970621	0.011	0.187	3.56e-68
	SPON1	2e-72	-0.869198	0.176	0.484	5.53e-68
	CHD7	2.29e-72	-0.707039	0.661	0.91	6.33e-68
	CDK14	5.43e-72	-0.740169	0.624	0.865	1.5e-67
	NETO1	7.11e-72	-0.735815	0.048	0.27	1.96e-67
	SFRP1	8.33e-72	1.36315	0.389	0.102	2.3e-67
	PCDH17	1.61e-71	-0.606346	0.121	0.403	4.44e-67
	PTPRD	1.73e-71	-0.437418	0.815	0.964	4.77e-67
	DST	1.89e-71	-0.586985	0.777	0.952	5.23e-67
	GNG7	2.77e-71	-1.067	0.158	0.439	7.64e-67
	AC131571.1	3.31e-71	1.41405	0.323	0.055	9.14e-67
	TCF7L1	1.45e-70	-0.806988	0.361	0.687	4e-66
	CSPG5	1.7e-70	-0.708998	0.208	0.513	4.68e-66
	IGSF21	4.4e-69	-0.729068	0.055	0.28	1.22e-64
	TRIB2	3.97e-68	-0.566395	0.073	0.312	1.1e-63
	STIM2	2.56e-67	-0.83019	0.294	0.583	7.07e-63
	SEMA5A	3.47e-67	-1.25234	0.239	0.522	9.59e-63
	LPP	3.87e-67	-0.830379	0.469	0.741	1.07e-62
	TCF7L2	8.14e-67	-0.72589	0.478	0.77	2.25e-62
	SCD5	2.29e-66	-0.653059	0.437	0.759	6.32e-62
	NTM	2.55e-66	-0.670093	0.671	0.9	7.04e-62
	SIPA1L3	3.94e-66	-0.821319	0.418	0.716	1.09e-61
	SESN3	8.26e-66	-0.807146	0.419	0.697	2.28e-61
	MT-CO3	8.37e-66	1.67013	0.871	0.855	2.31e-61
	MT-ND4	1.12e-65	1.55822	0.806	0.722	3.09e-61
	GALR1	2.16e-65	-0.651759	0.009	0.165	5.96e-61
	PCDH9	7.75e-65	-1.02077	0.703	0.85	2.14e-60
	ITGA7	1.18e-64	-0.842854	0.153	0.418	3.25e-60
	CENPF	1.82e-64	2.00226	0.358	0.091	5.03e-60
	PHLPP1	4.14e-64	-0.678009	0.649	0.89	1.14e-59
	FTCDNL1	4.97e-64	-0.652763	0.039	0.233	1.37e-59
	CLIP2	5.44e-64	-1.05312	0.543	0.799	1.5e-59
	SPRY2	1.14e-63	-0.595974	0.099	0.342	3.16e-59
	MT-CO1	1.74e-63	1.62772	0.821	0.732	4.81e-59
	GRIA3	1.81e-63	-0.729344	0.304	0.597	5.01e-59
	NCOR2	2.12e-63	-0.761733	0.437	0.718	5.85e-59
	EIF4G3	4.7e-63	-0.593504	0.739	0.921	1.3e-58
	TRIM2	2.4e-62	0.999538	0.738	0.657	6.63e-58
	TRIM9	2.81e-62	-0.734644	0.589	0.844	7.75e-58
	DISC1	4.54e-62	-0.837711	0.097	0.329	1.25e-57
	CELSR1	4.85e-62	1.26398	0.352	0.095	1.34e-57
	SLC9A9	7.29e-62	-0.817979	0.205	0.481	2.01e-57
	CHD9	1.28e-61	-0.633422	0.716	0.911	3.55e-57
	SLC4A4	1.55e-61	-1.25145	0.257	0.515	4.27e-57
	PREX1	2.06e-61	-0.765128	0.251	0.533	5.68e-57
	OLIG2	3.05e-61	-0.491696	0.048	0.25	8.43e-57
	GPR37L1	3.46e-61	-0.535069	0.037	0.225	9.54e-57
	HIP1R	5.04e-61	-0.607906	0.137	0.401	1.39e-56
	SOX13	5.82e-61	-0.554492	0.069	0.288	1.61e-56
	BMPR1B	8.33e-61	-0.810615	0.419	0.703	2.3e-56
	MALAT1	1.26e-60	-0.399209	0.999	1	3.47e-56
	DBX2	1.31e-60	-0.448982	0.02	0.184	3.61e-56
	SHC3	3.36e-60	-0.775066	0.303	0.585	9.29e-56
	LGI1	3.45e-60	-0.690701	0.085	0.313	9.53e-56
	CDC42BPA	4.01e-60	-0.609567	0.591	0.85	1.11e-55
	CDH10	4.38e-60	-0.805048	0.166	0.424	1.21e-55
	GPC5	5.24e-60	-1.1748	0.304	0.571	1.45e-55
	DGKH	9.52e-60	-0.797795	0.272	0.558	2.63e-55
	TMSB4X	1.25e-59	1.72449	0.597	0.362	3.46e-55
	SMOC1	1.56e-59	-0.767995	0.38	0.689	4.3e-55
	RUBCNL	2.43e-59	-0.534884	0.016	0.17	6.71e-55
	AC104574.2	5.4e-59	-1.22946	0.043	0.229	1.49e-54
	MEST	6.69e-59	-0.857195	0.196	0.455	1.85e-54
	SPRY4-AS1	7.97e-59	-0.847619	0.088	0.308	2.2e-54
	PCDH19	1.15e-58	-0.564183	0.088	0.313	3.18e-54
	BAZ2B	1.47e-58	-0.657959	0.757	0.929	4.06e-54
	EFNB2	1.78e-58	1.1889	0.405	0.152	4.92e-54
	BASP1-AS1	4.61e-58	1.18735	0.339	0.09	1.27e-53
	CDYL	4.97e-58	-0.740659	0.348	0.62	1.37e-53
	RHOBTB3	1.42e-57	-0.719773	0.368	0.642	3.92e-53
	ZDHHC21	1.98e-57	-0.645472	0.391	0.664	5.45e-53
	LGR4	2.61e-57	-0.744255	0.077	0.288	7.22e-53
	COL4A2	4.19e-57	-0.701053	0.125	0.366	1.16e-52
	KCTD8	5.46e-57	-1.0026	0.111	0.338	1.51e-52
	LIPG	7.82e-57	1.03661	0.258	0.036	2.16e-52
	SERINC5	8.4e-57	-0.532817	0.469	0.789	2.32e-52
	ZFAND6	3.1e-56	-0.682606	0.315	0.581	8.55e-52
	ACTN2	5.65e-56	-0.632178	0.213	0.489	1.56e-51
	P4HA1	1.06e-55	-0.863734	0.356	0.633	2.94e-51
	LRP1	1.22e-55	-0.53512	0.294	0.577	3.38e-51
	TACC2	3.41e-55	-0.576898	0.225	0.497	9.43e-51
	CCDC80	3.44e-55	-0.500092	0.071	0.281	9.5e-51
	CEP83	8.7e-55	-0.688886	0.444	0.714	2.4e-50
	TJP1	3.9e-54	-0.621596	0.456	0.723	1.08e-49
	MTSS1L	6.79e-54	-0.631276	0.255	0.527	1.88e-49
	ACSS3	8.29e-54	-0.696193	0.183	0.426	2.29e-49
	ACSBG1	8.72e-54	-0.547937	0.048	0.229	2.41e-49
	DACH1	1.11e-53	1.33769	0.414	0.171	3.08e-49
	TUBB	2.45e-53	1.86874	0.447	0.208	6.77e-49
	LINC01727	3.32e-53	-0.501001	0.009	0.139	9.17e-49
	SIK3	3.53e-53	-0.592827	0.683	0.873	9.75e-49
	MT-CYB	5.12e-53	1.45593	0.793	0.748	1.41e-48
	GLDC	7.49e-53	-0.651966	0.253	0.514	2.07e-48
	ARNTL	8.77e-53	-0.592656	0.098	0.312	2.42e-48
	AC092958.1	1.19e-51	-0.502313	0.016	0.154	3.28e-47
	C10orf90	2.54e-51	-0.581759	0.024	0.173	7.01e-47
	LRRC3B	3.12e-51	1.19192	0.385	0.147	8.61e-47
	SBF2	3.43e-51	-0.540119	0.677	0.895	9.48e-47
	DENND2A	3.79e-51	-0.692031	0.431	0.685	1.05e-46
	DOCK10	4.25e-51	-0.80912	0.098	0.31	1.17e-46
	GLCCI1	4.5e-51	-0.420993	0.607	0.856	1.24e-46
	SETBP1	6.79e-51	1.09673	0.732	0.685	1.88e-46
	CD82	6.94e-51	-0.575378	0.084	0.287	1.92e-46
	ABLIM1	1.24e-50	-0.517509	0.157	0.413	3.43e-46
	TRPS1	1.31e-50	-0.683257	0.484	0.734	3.61e-46
	PLEKHA7	1.35e-50	1.10325	0.565	0.349	3.74e-46
	RGMA	1.38e-50	-0.611431	0.328	0.601	3.81e-46
	AC007376.2	3.19e-50	-0.663513	0.13	0.354	8.8e-46
	CACNA1A	3.41e-50	-0.778804	0.16	0.396	9.41e-46
	DPY19L3	5.99e-50	-0.659491	0.312	0.565	1.65e-45
	ATP1A2	7.32e-50	-0.477671	0.344	0.636	2.02e-45
	REV3L	4.32e-49	-0.62319	0.682	0.885	1.19e-44
	FMNL3	6.12e-49	-0.727682	0.217	0.455	1.69e-44
	RTN1	6.39e-49	1.23659	0.442	0.206	1.76e-44
	LAMA1	1.51e-48	0.921969	0.361	0.131	4.18e-44
	ATXN1	1.68e-48	-0.63298	0.559	0.797	4.65e-44
	PRTG	1.7e-48	-0.644151	0.162	0.399	4.69e-44
	SNTB1	1.76e-48	-0.696624	0.114	0.325	4.85e-44
	TOP2A	2.3e-48	1.49179	0.303	0.084	6.36e-44
	MKI67	2.49e-48	1.33773	0.294	0.076	6.88e-44
	PTAR1	8.82e-48	-0.631789	0.293	0.535	2.43e-43
	PCDH10	9.67e-48	-0.425219	0.07	0.258	2.67e-43
	SORBS1	1.05e-47	-0.265274	0.734	0.928	2.89e-43
	FAM110B	1.08e-47	-0.730324	0.438	0.677	2.98e-43
	KCNH7	1.75e-47	1.0604	0.679	0.553	4.84e-43
	GAD1	2.25e-47	-0.649787	0.068	0.251	6.21e-43
	CADPS2	2.53e-47	-0.592578	0.045	0.206	6.98e-43
	TLE2	4.48e-47	-0.547925	0.058	0.228	1.24e-42
	CDON	5.31e-47	1.17564	0.463	0.249	1.47e-42
	MYO5C	6.54e-47	-0.605601	0.062	0.239	1.81e-42
	ARAP2	6.89e-47	-0.616625	0.395	0.647	1.9e-42
	LAMA3	7.73e-47	0.836209	0.215	0.028	2.13e-42
	FAM135B	9.16e-47	-0.601267	0.156	0.388	2.53e-42
	MT-ND1	1.11e-46	1.52445	0.7	0.6	3.07e-42
	NRCAM	1.13e-46	-0.653707	0.5	0.758	3.13e-42
	GPR39	2.51e-46	0.961319	0.22	0.032	6.94e-42
	GPR156	4.55e-46	1.00396	0.309	0.091	1.26e-41
	WFDC1	5.28e-46	-0.407047	0.006	0.117	1.46e-41
	PLEKHA2	1.43e-45	-0.45756	0.074	0.258	3.95e-41
	AFF3	2.38e-45	0.946563	0.71	0.545	6.57e-41
	TNIK	2.52e-45	-0.573784	0.43	0.691	6.97e-41
	AK4	3.15e-45	-0.628987	0.14	0.349	8.7e-41
	ZCCHC24	3.83e-45	-0.52709	0.159	0.384	1.06e-40
	ASAP1	4.59e-45	-0.540002	0.667	0.883	1.27e-40
	GRIK1	6.69e-45	-0.938342	0.225	0.458	1.85e-40
	SH3D19	1.16e-44	-0.786894	0.201	0.425	3.2e-40
	NTNG1	1.25e-44	-0.763379	0.192	0.417	3.45e-40
	PCDH15	1.42e-44	-1.03307	0.135	0.336	3.92e-40
	GSE1	1.56e-44	1.01706	0.42	0.195	4.31e-40
	STARD13	1.6e-44	-0.695308	0.233	0.471	4.43e-40
	NRXN2	2.72e-44	-0.558557	0.235	0.474	7.5e-40
	ABI1	6.96e-44	-0.604291	0.331	0.566	1.92e-39
	STMN1	7.05e-44	1.6768	0.379	0.163	1.95e-39
	ACTG1	1.01e-43	1.61039	0.567	0.384	2.8e-39
	MT-ATP6	1.18e-43	1.41398	0.846	0.858	3.27e-39
	SVIL	1.24e-43	0.861037	0.256	0.061	3.44e-39
	PRKD1	1.99e-43	-0.582766	0.594	0.827	5.5e-39
	LMCD1-AS1	2.04e-43	-0.916212	0.219	0.442	5.63e-39
	JARID2	2.11e-43	-0.649915	0.41	0.654	5.83e-39
	NHSL1	2.18e-43	-0.772445	0.43	0.646	6.03e-39
	JMJD1C	2.39e-43	-0.464082	0.82	0.967	6.61e-39
	MEIS1	2.98e-43	-0.749686	0.308	0.535	8.24e-39
	DHFR	3.54e-43	1.166	0.676	0.543	9.78e-39
	PPP1R9A	7.12e-43	-0.534193	0.557	0.788	1.97e-38
	FP671120.1	7.58e-43	0.995843	0.905	0.845	2.09e-38
	RAMP1	9.95e-43	-0.37899	0.074	0.252	2.75e-38
	SH3RF1	1.05e-42	-0.633621	0.349	0.589	2.91e-38
	ADAMTS6	1.29e-42	-0.786171	0.425	0.653	3.57e-38
	AC244021.1	1.74e-42	-0.759643	0.076	0.249	4.81e-38
	ACTB	2.12e-42	1.56515	0.547	0.37	5.86e-38
	MSRA	2.43e-42	-0.619959	0.465	0.685	6.7e-38
	AC008127.1	2.54e-42	-0.505967	0.028	0.161	7.01e-38
	TNK2	3.09e-42	-0.504278	0.214	0.447	8.53e-38
	GPHN	3.64e-42	-0.500891	0.648	0.861	1e-37
	SWAP70	4.97e-42	-0.556094	0.138	0.337	1.37e-37
	BCHE	5.48e-42	-0.557861	0.119	0.311	1.51e-37
	GABBR1	5.66e-42	-0.513792	0.401	0.642	1.56e-37
	MERTK	5.86e-42	-0.471303	0.075	0.248	1.62e-37
	ADAMTS9-AS2	6.66e-42	-0.736755	0.075	0.244	1.84e-37
	FNDC3B	7.34e-42	-0.651259	0.39	0.613	2.03e-37
	FAXDC2	1.06e-41	-0.572941	0.237	0.46	2.93e-37
	MT-ND2	1.61e-41	1.2322	0.643	0.527	4.46e-37
	PDZD2	1.79e-41	-0.774566	0.166	0.377	4.95e-37
	ARID5B	2.31e-41	-0.581739	0.157	0.365	6.37e-37
	BBOX1	2.54e-41	-0.451299	0.037	0.179	7e-37
	RNF150	3.7e-41	-0.538519	0.267	0.504	1.02e-36
	LIMA1	4.8e-41	-0.54006	0.243	0.474	1.32e-36
	EPHA5	7.72e-41	1.02207	0.503	0.299	2.13e-36
	FHIT	9.28e-41	-0.796789	0.38	0.607	2.56e-36
	EZR	9.8e-41	0.934847	0.463	0.255	2.71e-36
	LINC01748	1.2e-40	-0.62546	0.402	0.645	3.3e-36
	PTCH1	1.34e-40	-0.57879	0.154	0.355	3.71e-36
	2022-09-08	1.81e-40	-0.409104	0.084	0.259	5.01e-36
	PTPN14	2.06e-40	-0.555249	0.09	0.263	5.68e-36
	PPARGC1A	3.64e-40	-0.546104	0.113	0.3	1.01e-35
	ZEB1-AS1	4.19e-40	-0.751754	0.264	0.488	1.16e-35
	IQGAP2	5.83e-40	0.969853	0.444	0.235	1.61e-35
	ADGRB3	9.51e-40	-0.41136	0.891	0.981	2.63e-35
	TMEM132B	9.77e-40	1.30791	0.613	0.489	2.7e-35
	DUSP6	1.01e-39	-0.375893	0.023	0.144	2.78e-35
	TUBA1A	1.12e-39	2.26107	0.597	0.432	3.1e-35
	FZD8	1.23e-39	0.602097	0.173	0.017	3.38e-35
	NF1	1.49e-39	-0.488156	0.688	0.882	4.11e-35
	DSEL	1.87e-39	-0.458577	0.172	0.384	5.17e-35
	IKZF2	2.8e-39	-0.52599	0.18	0.386	7.74e-35
	AC233296.1	4.71e-39	-0.816439	0.218	0.432	1.3e-34
	RPS24	4.74e-39	1.24427	0.494	0.298	1.31e-34
	CPEB4	5.13e-39	-0.504509	0.271	0.504	1.42e-34
	KANK1	8.1e-39	-0.569807	0.196	0.423	2.24e-34
	SUCLG2	8.34e-39	-0.594505	0.199	0.408	2.3e-34
	NNAT	8.58e-39	1.02715	0.347	0.146	2.37e-34
	SERPINE2	1.24e-38	-0.433623	0.22	0.445	3.41e-34
	TMEM117	1.5e-38	-0.621035	0.2	0.411	4.14e-34
	TUBA1B	2.32e-38	1.44548	0.372	0.182	6.41e-34
	BCL11A	2.89e-38	0.962198	0.414	0.206	7.99e-34
	ROBO2	3.13e-38	0.789841	0.878	0.849	8.65e-34
	EPB41L2	3.81e-38	-0.607766	0.225	0.431	1.05e-33
	CHIC2	3.88e-38	-0.570054	0.259	0.483	1.07e-33
	SETD5	4.41e-38	-0.504046	0.621	0.827	1.22e-33
	FHOD3	4.77e-38	1.0179	0.646	0.573	1.32e-33
	CDC14B	4.9e-38	-0.508099	0.408	0.657	1.35e-33
	FOXN4	9.81e-38	0.728961	0.189	0.03	2.71e-33
	DIP2B	9.82e-38	-0.544165	0.561	0.783	2.71e-33
	ZBTB20	1.07e-37	-0.348958	0.877	0.984	2.95e-33
	CRHR2	1.2e-37	0.603415	0.14	0.004	3.31e-33
	ZFAND3	1.35e-37	-0.468138	0.679	0.881	3.72e-33
	KMT2C	1.51e-37	-0.428828	0.757	0.933	4.16e-33
	MYO3A	1.59e-37	0.664344	0.183	0.026	4.38e-33
	HRH1	1.91e-37	-0.436066	0.021	0.134	5.29e-33
	NXPH1	1.92e-37	-0.923431	0.13	0.313	5.29e-33
	JAG1	2.32e-37	-0.5597	0.17	0.37	6.4e-33
	MMD2	4.67e-37	-0.531465	0.28	0.509	1.29e-32
	PPP2R5A	5.2e-37	-0.504214	0.181	0.384	1.44e-32
	ZNF827	6.17e-37	-0.541913	0.415	0.637	1.7e-32
	CCND1	7.33e-37	-0.454673	0.034	0.162	2.03e-32
	ASPM	7.52e-37	1.35366	0.264	0.083	2.08e-32
	AC087564.1	1.03e-36	-0.778974	0.311	0.518	2.84e-32
	ST8SIA2	1.22e-36	0.651958	0.211	0.044	3.37e-32
	STMN2	1.52e-36	2.15253	0.329	0.139	4.19e-32
	SYT17	1.63e-36	-0.481366	0.218	0.435	4.51e-32
	MAPK10	1.65e-36	-0.531878	0.648	0.848	4.54e-32
	NUSAP1	1.81e-36	0.971051	0.271	0.087	5e-32
	NCAM2	2.11e-36	-0.613838	0.655	0.823	5.83e-32
	GATM	2.2e-36	-0.430103	0.164	0.363	6.08e-32
	FSTL5	2.57e-36	0.876433	0.274	0.093	7.09e-32
	SYNE2	2.85e-36	0.760406	0.783	0.79	7.87e-32
	NKD1	3.16e-36	-0.515977	0.074	0.233	8.74e-32
	DSCAM	4.15e-36	-0.4452	0.396	0.625	1.15e-31
	MMP2	5.87e-36	-0.293712	0.024	0.138	1.62e-31
	GRIK2	6.37e-36	-0.636983	0.333	0.545	1.76e-31
	TMEM51	7.62e-36	-0.427183	0.047	0.182	2.1e-31
	ZIC1	9.6e-36	-0.447421	0.044	0.178	2.65e-31
	PTPN13	1.04e-35	-0.523691	0.447	0.662	2.87e-31
	ARHGEF6	1.04e-35	-0.518595	0.22	0.425	2.88e-31
	PDE1A	1.07e-35	1.00597	0.296	0.112	2.96e-31
	SOX11	1.31e-35	1.26247	0.549	0.386	3.63e-31
	LHFPL3	1.33e-35	-1.28424	0.258	0.441	3.66e-31
	OSBPL6	2.02e-35	-0.551453	0.404	0.615	5.59e-31
	RAPGEF4	2.17e-35	-0.660441	0.117	0.287	5.98e-31
	RORB	2.19e-35	-0.501114	0.262	0.482	6.04e-31
	GLI3	3.83e-35	1.32439	0.604	0.554	1.06e-30
	PLCH1	3.84e-35	0.741663	0.291	0.106	1.06e-30
	MT-ND5	4.27e-35	1.13757	0.592	0.471	1.18e-30
	KSR1	5.19e-35	-0.533318	0.167	0.36	1.43e-30
	FABP7	5.35e-35	1.65289	0.384	0.199	1.48e-30
	RFTN2	6.96e-35	-0.501171	0.473	0.694	1.92e-30
	DIAPH3	7.85e-35	0.973864	0.377	0.177	2.17e-30
	DOK5	9.3e-35	1.06259	0.524	0.379	2.57e-30
	WIPF3	9.77e-35	0.826138	0.3	0.118	2.7e-30
	MEGF11	1.01e-34	-0.383858	0.076	0.235	2.78e-30
	KLHDC8A	1.08e-34	-0.703857	0.103	0.264	2.98e-30
	MBNL2	1.72e-34	-0.456363	0.313	0.535	4.76e-30
	RPL13	1.82e-34	1.26932	0.631	0.498	5.04e-30
	CTNNA3	1.85e-34	-0.960679	0.253	0.449	5.12e-30
	FBLN1	1.86e-34	0.662366	0.214	0.051	5.13e-30
	KCNN2	2.43e-34	-0.419224	0.076	0.231	6.71e-30
	THSD7A	2.73e-34	-0.481204	0.312	0.538	7.54e-30
	SHTN1	2.81e-34	0.968011	0.327	0.138	7.77e-30
	AC016831.7	3.39e-34	-0.570733	0.429	0.642	9.36e-30
	TMEM255A	3.71e-34	-0.38159	0.038	0.161	1.02e-29
	PARD3	3.98e-34	-0.449632	0.664	0.857	1.1e-29
	PLEKHG4B	4.69e-34	0.653454	0.273	0.092	1.29e-29
	HS2ST1	5.05e-34	-0.587736	0.255	0.454	1.39e-29
	PDGFRA	5.52e-34	-0.281728	0.031	0.149	1.52e-29
	GALNT16	5.88e-34	0.617105	0.22	0.057	1.62e-29
	FRMD5	7.53e-34	0.878996	0.437	0.235	2.08e-29
	SH3KBP1	8.36e-34	-0.606144	0.219	0.415	2.31e-29
	TFAP2C	8.39e-34	0.503291	0.157	0.019	2.32e-29
	ZBTB18	1.09e-33	1.25755	0.391	0.202	3.01e-29
	NEGR1	1.2e-33	-0.737894	0.454	0.645	3.31e-29
	PIK3C2B	1.4e-33	-0.479121	0.191	0.386	3.87e-29
	PPP2R2B	1.61e-33	-0.557246	0.622	0.805	4.45e-29
	NTN1	1.72e-33	-0.636275	0.091	0.247	4.75e-29
	TMCC3	1.74e-33	-0.387665	0.029	0.143	4.8e-29
	VIPR2	1.8e-33	-0.469962	0.039	0.163	4.96e-29
	ZFP36L2	2.19e-33	-0.563757	0.221	0.425	6.05e-29
	AC004852.2	2.44e-33	-0.619254	0.042	0.168	6.74e-29
	ZFHX3	3.88e-33	-0.504634	0.376	0.593	1.07e-28
	MAPT	5.63e-33	-0.297908	0.434	0.7	1.55e-28
	ARHGAP12	6.87e-33	-0.478906	0.311	0.52	1.9e-28
	CNTNAP3B	7.81e-33	0.778939	0.344	0.16	2.16e-28
	GPD2	8.28e-33	-0.488781	0.282	0.486	2.29e-28
	AC018618.1	9.1e-33	-0.425658	0.019	0.119	2.51e-28
	CD9	9.19e-33	-0.306029	0.108	0.283	2.54e-28
	RETREG1	1.12e-32	0.789997	0.252	0.083	3.1e-28
	FTH1	1.13e-32	1.29182	0.447	0.279	3.11e-28
	RHOJ	1.42e-32	-0.572037	0.146	0.316	3.92e-28
	PLOD2	1.63e-32	-0.507787	0.165	0.349	4.5e-28
	LRP4	2.33e-32	-0.499975	0.431	0.645	6.43e-28
	SRGAP2	2.47e-32	-0.427485	0.432	0.655	6.81e-28
	NAALADL2	2.52e-32	-0.538295	0.601	0.808	6.96e-28
	ERCC6L2	2.92e-32	-0.448778	0.31	0.52	8.07e-28
	TXNRD1	3.27e-32	1.14967	0.562	0.409	9.03e-28
	NRG2	3.3e-32	-0.519629	0.14	0.317	9.1e-28
	LINC02588	4.96e-32	-0.50744	0.035	0.15	1.37e-27
	ACSS1	7.99e-32	-0.394939	0.188	0.381	2.21e-27
	KIF21A	9.81e-32	0.713261	0.623	0.516	2.71e-27
	BCR	1.13e-31	-0.444596	0.298	0.508	3.12e-27
	JPH1	1.2e-31	0.519206	0.141	0.015	3.32e-27
	CHST7	1.26e-31	-0.291311	0.023	0.125	3.48e-27
	FOXP1	1.33e-31	-0.438372	0.595	0.816	3.68e-27
	FADS2	2.35e-31	0.825248	0.364	0.182	6.48e-27
	GTSE1	3.93e-31	0.835063	0.22	0.063	1.08e-26
	PTMA	4.99e-31	1.18679	0.562	0.423	1.38e-26
	REEP1	7.22e-31	0.799163	0.274	0.106	1.99e-26
	DAAM1	9.56e-31	0.833341	0.513	0.355	2.64e-26
	CAST	1.17e-30	-0.385487	0.127	0.294	3.24e-26
	KIZ	1.47e-30	-0.473745	0.185	0.365	4.07e-26
	ZNF704	1.84e-30	-0.41701	0.603	0.827	5.09e-26
	ANKFN1	2.24e-30	-0.469377	0.435	0.663	6.2e-26
	FOXP2	2.4e-30	0.79633	0.387	0.205	6.62e-26
	HEG1	2.68e-30	0.752839	0.351	0.175	7.41e-26
	ADM	3.38e-30	-0.262789	0.015	0.106	9.32e-26
	AC007364.1	3.51e-30	-0.626335	0.15	0.317	9.68e-26
	ST8SIA1	3.58e-30	-0.511982	0.317	0.519	9.88e-26
	GPC1	4.02e-30	0.582071	0.21	0.059	1.11e-25
	DIRAS2	4.2e-30	-0.273929	0.017	0.11	1.16e-25
	PHLDB1	5.1e-30	-0.423347	0.159	0.337	1.41e-25
	UNC80	5.14e-30	-0.353745	0.143	0.319	1.42e-25
	UPF3A	6.98e-30	-0.414305	0.469	0.676	1.93e-25
	MFGE8	8.69e-30	-0.422748	0.217	0.406	2.4e-25
	WNK2	9.6e-30	0.701525	0.329	0.152	2.65e-25
	EPHA3	9.84e-30	1.06055	0.413	0.233	2.72e-25
	UNC5D	1.7e-29	0.969054	0.583	0.415	4.69e-25
	SSX2IP	1.75e-29	0.593058	0.212	0.062	4.84e-25
	CDH23	1.89e-29	0.450365	0.153	0.024	5.22e-25
	SHROOM3	2.1e-29	-0.362121	0.618	0.865	5.79e-25
	KIF4A	2.13e-29	0.692416	0.213	0.062	5.89e-25
	KAZN	2.25e-29	-0.696181	0.665	0.823	6.22e-25
	ACSL3	4.08e-29	-0.524322	0.314	0.5	1.13e-24
	HIST1H2AC	4.2e-29	-0.518787	0.194	0.377	1.16e-24
	SPECC1	4.31e-29	-0.402948	0.179	0.357	1.19e-24
	FOCAD	4.34e-29	-0.482163	0.362	0.558	1.2e-24
	PARD3B	4.82e-29	-0.453018	0.575	0.774	1.33e-24
	AFF1	4.9e-29	-0.468976	0.25	0.435	1.35e-24
	AGFG1	5.39e-29	-0.395903	0.3	0.499	1.49e-24
	RTN4	5.7e-29	0.822718	0.699	0.623	1.57e-24
	IGF1R	6.34e-29	-0.509708	0.684	0.874	1.75e-24
	EEF1A1	7.73e-29	1.2257	0.586	0.46	2.14e-24
	REPS1	8.76e-29	-0.453234	0.38	0.571	2.42e-24
	APOO	1.01e-28	1.06781	0.489	0.339	2.79e-24
	MEF2C-AS1	1.07e-28	-0.52019	0.162	0.333	2.95e-24
	ARID1B	1.07e-28	-0.335955	0.725	0.906	2.96e-24
	RPL32	1.08e-28	1.10591	0.473	0.314	2.97e-24
	TPX2	1.09e-28	0.783282	0.216	0.068	3.01e-24
	SH3PXD2B	1.12e-28	-0.401484	0.392	0.594	3.09e-24
	RBFOX1	1.31e-28	0.842019	0.625	0.461	3.61e-24
	RASA3	1.38e-28	-0.396999	0.204	0.39	3.82e-24
	AHCYL2	1.5e-28	-0.53973	0.473	0.652	4.14e-24
	HBP1	1.52e-28	-0.350614	0.214	0.396	4.21e-24
	DLL3	1.68e-28	-0.382517	0.083	0.226	4.64e-24
	LRBA	1.8e-28	-0.400509	0.458	0.658	4.96e-24
	ABHD2	2.6e-28	-0.402325	0.229	0.416	7.17e-24
	OOEP	2.66e-28	1.04297	0.371	0.2	7.35e-24
	EML1	3.56e-28	0.695479	0.307	0.139	9.83e-24
	MIR34AHG	3.63e-28	-0.318115	0.017	0.105	1e-23
	ATP1B2	4.2e-28	-0.272473	0.209	0.4	1.16e-23
	NKAIN2	4.23e-28	1.08045	0.512	0.349	1.17e-23
	CENPE	4.75e-28	0.961012	0.218	0.071	1.31e-23
	ALCAM	5.15e-28	-0.530483	0.182	0.357	1.42e-23
	FCHSD2	5.76e-28	-0.406388	0.599	0.803	1.59e-23
	LARGE1	6.35e-28	-0.442991	0.481	0.676	1.75e-23
	HUNK	6.55e-28	0.717244	0.255	0.099	1.81e-23
	MT-ND3	7.04e-28	1.2052	0.802	0.798	1.94e-23
	RRBP1	7.21e-28	-0.328226	0.083	0.222	1.99e-23
	EIF2AK3	7.38e-28	-0.531207	0.137	0.292	2.04e-23
	LRP2BP	8.56e-28	-0.389269	0.122	0.277	2.36e-23
	GNA12	8.73e-28	-0.485604	0.325	0.507	2.41e-23
	DCX	1.09e-27	1.22627	0.436	0.267	3e-23
	RIPOR2	1.17e-27	-0.377283	0.075	0.209	3.24e-23
	VWA8	1.95e-27	-0.453829	0.327	0.521	5.39e-23
	KIF14	2.22e-27	0.636849	0.176	0.043	6.13e-23
	CIT	2.42e-27	0.670451	0.242	0.088	6.69e-23
	ANO6	2.51e-27	-0.491721	0.258	0.435	6.93e-23
	OSBPL3	2.85e-27	-0.527523	0.165	0.326	7.87e-23
	GULP1	2.9e-27	-0.421463	0.445	0.667	8.01e-23
	PXDC1	3.29e-27	-0.327268	0.03	0.128	9.09e-23
	KNL1	3.72e-27	0.728944	0.244	0.09	1.03e-22
	RGS6	4.1e-27	-1.5893	0.103	0.238	1.13e-22
	TACC3	4.18e-27	0.675784	0.191	0.055	1.15e-22
	LINC01551	4.41e-27	0.710591	0.267	0.112	1.22e-22
	MBD5	5.1e-27	-0.402972	0.698	0.864	1.41e-22
	KCNMB2-AS1	5.8e-27	-0.518178	0.059	0.177	1.6e-22
	USP24	6.07e-27	-0.400957	0.406	0.593	1.68e-22
	SCN1A	7.28e-27	-0.456514	0.11	0.256	2.01e-22
	NDRG2	7.42e-27	-0.306567	0.179	0.356	2.05e-22
	RPL29	1.02e-26	1.07384	0.425	0.267	2.82e-22
	KIF18B	1.05e-26	0.752445	0.21	0.069	2.9e-22
	UACA	1.09e-26	-0.418055	0.171	0.334	3.01e-22
	RNF157	1.14e-26	-0.51825	0.246	0.425	3.14e-22
	SGMS1	1.19e-26	-0.4186	0.337	0.529	3.28e-22
	AKAP6	1.24e-26	0.64553	0.598	0.464	3.43e-22
	BMPR1A	1.25e-26	-0.370279	0.561	0.767	3.46e-22
	TBC1D1	1.31e-26	0.765647	0.5	0.371	3.63e-22
	AC099792.1	1.33e-26	-0.481462	0.478	0.681	3.66e-22
	FBXL2	1.34e-26	0.698688	0.234	0.087	3.69e-22
	PLPPR1	1.5e-26	0.973944	0.334	0.18	4.15e-22
	MTRNR2L8	1.64e-26	1.41332	0.203	0.068	4.52e-22
	MGAT4C	1.71e-26	0.587881	0.637	0.468	4.72e-22
	PTMS	1.72e-26	1.10112	0.31	0.159	4.75e-22
	RPL11	1.76e-26	1.07632	0.403	0.242	4.86e-22
	ZNF804A	1.82e-26	0.789598	0.421	0.25	5.02e-22
	SYNDIG1	1.82e-26	-0.345692	0.109	0.26	5.03e-22
	IGSF9B	2.05e-26	-0.392404	0.064	0.186	5.66e-22
	NUF2	2.18e-26	0.597114	0.191	0.055	6.01e-22
	GSG1L	2.4e-26	-0.443401	0.142	0.306	6.63e-22
	TSPAN18	3.08e-26	0.567564	0.21	0.068	8.51e-22
	DLG1	3.58e-26	-0.433216	0.533	0.715	9.9e-22
	SLC6A1	3.81e-26	-0.39807	0.349	0.539	1.05e-21
	DMD	4.23e-26	-0.431712	0.543	0.726	1.17e-21
	TNRC6C	4.24e-26	-0.365438	0.425	0.623	1.17e-21
	EPM2A	5.85e-26	-0.462948	0.237	0.414	1.62e-21
	CTTNBP2	6.12e-26	-0.357669	0.302	0.496	1.69e-21
	SOX4	6.45e-26	1.1369	0.639	0.558	1.78e-21
	RIN2	7.48e-26	-0.350446	0.166	0.332	2.06e-21
	TSPAN9	7.49e-26	-0.448482	0.143	0.296	2.07e-21
	ARHGEF3	7.68e-26	-0.472792	0.177	0.347	2.12e-21
	LINC00862	8.15e-26	-0.418799	0.044	0.151	2.25e-21
	P2RX7	8.23e-26	-0.313479	0.081	0.212	2.27e-21
	ANKS1B	8.69e-26	0.619617	0.75	0.653	2.4e-21
	CDK8	8.84e-26	-0.483482	0.287	0.468	2.44e-21
	RPS4X	8.92e-26	1.29475	0.383	0.23	2.46e-21
	BUB1B	9.28e-26	0.531851	0.18	0.049	2.56e-21
	KIF15	9.45e-26	0.665826	0.26	0.107	2.61e-21
	PLCB4	1.1e-25	0.661854	0.411	0.243	3.04e-21
	FBXL17	1.11e-25	-0.473195	0.482	0.655	3.07e-21
	ASXL3	1.25e-25	-0.383714	0.407	0.601	3.44e-21
	RPS23	1.44e-25	0.993878	0.387	0.235	3.97e-21
	SHANK2	1.53e-25	0.668274	0.202	0.068	4.22e-21
	TXNIP	1.82e-25	-0.385915	0.133	0.287	5.04e-21
	CREB5	1.95e-25	-0.544564	0.51	0.7	5.38e-21
	ENC1	2.04e-25	1.17655	0.341	0.185	5.62e-21
	ELF1	2.08e-25	-0.469616	0.206	0.371	5.73e-21
	FOXG1	2.19e-25	0.868622	0.493	0.349	6.05e-21
	GNAS	2.65e-25	0.923744	0.657	0.574	7.33e-21
	CASK	3.05e-25	-0.415304	0.607	0.777	8.42e-21
	PAK1	3.96e-25	0.522576	0.239	0.091	1.09e-20
	ARHGAP32	4.26e-25	-0.360823	0.531	0.743	1.18e-20
	AL589740.1	4.52e-25	0.894448	0.793	0.816	1.25e-20
	H2AFX	4.81e-25	0.612973	0.177	0.051	1.33e-20
	CARHSP1	4.93e-25	0.668552	0.352	0.19	1.36e-20
	NCAPG	4.96e-25	0.521358	0.202	0.065	1.37e-20
	RPS15	4.96e-25	1.15188	0.444	0.298	1.37e-20
	PIAS2	5.02e-25	-0.366149	0.288	0.47	1.39e-20
	AR	5.46e-25	-0.396226	0.08	0.205	1.51e-20
	CHST9	5.47e-25	-0.539179	0.255	0.427	1.51e-20
	RREB1	6.08e-25	-0.443101	0.125	0.268	1.68e-20
	MKLN1	6.82e-25	-0.405746	0.609	0.783	1.88e-20
	DPH6	7.35e-25	-0.486085	0.252	0.429	2.03e-20
	ANLN	7.52e-25	0.498897	0.213	0.074	2.08e-20
	AFAP1	7.53e-25	-0.358048	0.25	0.432	2.08e-20
	PRKN	7.97e-25	-0.475399	0.409	0.595	2.2e-20
	ZNRF3	8.29e-25	-0.29153	0.488	0.699	2.29e-20
	HMGB2	1.04e-24	1.22293	0.299	0.158	2.88e-20
	MAP6	1.16e-24	0.685791	0.285	0.131	3.2e-20
	EXOC6	1.36e-24	-0.402673	0.404	0.587	3.75e-20
	PSD2	1.53e-24	-0.363352	0.198	0.37	4.23e-20
	UCHL1	1.66e-24	0.965462	0.184	0.058	4.58e-20
	ECE1	1.93e-24	-0.310666	0.242	0.432	5.33e-20
	BAIAP2L1	2.2e-24	0.915396	0.346	0.194	6.07e-20
	TRIO	2.3e-24	-0.333108	0.793	0.944	6.35e-20
	PCDH11X	2.39e-24	0.700731	0.317	0.159	6.61e-20
	OSBPL10	2.53e-24	-0.377299	0.054	0.164	6.99e-20
	PIKFYVE	2.9e-24	-0.360907	0.247	0.416	8.02e-20
	STEAP1B	3.04e-24	1.13418	0.32	0.175	8.39e-20
	C21orf58	3.25e-24	0.699365	0.28	0.129	8.97e-20
	AC245297.3	3.41e-24	-0.410786	0.283	0.466	9.42e-20
	SPC25	3.43e-24	0.484366	0.209	0.071	9.47e-20
	TUBB2B	4.07e-24	1.78679	0.474	0.339	1.12e-19
	KCNMA1	4.24e-24	-0.513783	0.327	0.509	1.17e-19
	RASSF2	4.67e-24	-0.298811	0.18	0.344	1.29e-19
	AC008050.1	4.98e-24	-0.413251	0.071	0.19	1.37e-19
	POLQ	5.48e-24	0.532314	0.211	0.074	1.51e-19
	KDM4C	5.63e-24	-0.351071	0.287	0.465	1.56e-19
	DUSP10	5.82e-24	-0.444972	0.12	0.255	1.61e-19
	LRRC7	5.87e-24	0.938701	0.508	0.343	1.62e-19
	PLXNA4	6.73e-24	0.916903	0.386	0.235	1.86e-19
	ENOSF1	6.89e-24	-0.41341	0.157	0.307	1.9e-19
	ADAM22	8.28e-24	-0.405814	0.25	0.426	2.29e-19
	LINC00299	8.83e-24	-0.327914	0.049	0.154	2.44e-19
	ATP1B1	9.3e-24	0.673538	0.17	0.049	2.57e-19
	SH3RF3	9.34e-24	0.634863	0.422	0.253	2.58e-19
	AC092691.1	1.3e-23	-0.642441	0.475	0.639	3.59e-19
	PROX1	1.36e-23	-0.304158	0.057	0.166	3.75e-19
	NEUROD6	1.54e-23	0.981258	0.14	0.031	4.25e-19
	HS6ST2	1.72e-23	-0.706755	0.162	0.306	4.75e-19
	PEBP1	1.77e-23	1.02352	0.312	0.171	4.89e-19
	ANKRD10	2.2e-23	-0.53819	0.466	0.639	6.08e-19
	SLC6A9	2.3e-23	-0.300263	0.055	0.161	6.34e-19
	LINGO1	2.36e-23	0.890826	0.513	0.382	6.53e-19
	KCNK10	2.61e-23	0.491259	0.169	0.048	7.21e-19
	CDCA7L	2.77e-23	-0.322517	0.129	0.268	7.64e-19
	RPS6	3.18e-23	1.06276	0.385	0.242	8.79e-19
	KIF11	4.49e-23	0.604563	0.235	0.096	1.24e-18
	RPS14	4.87e-23	0.99046	0.358	0.216	1.34e-18
	PRKG1	5.12e-23	0.782571	0.521	0.381	1.42e-18
	ST6GAL2	5.46e-23	-0.327981	0.218	0.388	1.51e-18
	WSCD1	5.75e-23	-0.361461	0.361	0.559	1.59e-18
	DPYSL2	6.73e-23	0.746791	0.628	0.537	1.86e-18
	PDGFRB	7.45e-23	0.416116	0.127	0.023	2.06e-18
	ZFYVE16	7.68e-23	-0.328416	0.407	0.596	2.12e-18
	PAWR	7.69e-23	-0.402347	0.207	0.364	2.12e-18
	SLC38A6	8.45e-23	-0.358138	0.158	0.304	2.33e-18
	KIFC1	1.05e-22	0.526892	0.175	0.054	2.89e-18
	KDM3A	1.22e-22	-0.35572	0.247	0.414	3.36e-18
	MAZ	1.53e-22	0.644068	0.2	0.074	4.23e-18
	MYO10	1.65e-22	-0.264669	0.508	0.705	4.55e-18
	CHD6	1.7e-22	-0.353475	0.549	0.742	4.7e-18
	SLC25A27	1.84e-22	-0.312397	0.146	0.288	5.08e-18
	RPLP1	1.84e-22	1.0994	0.422	0.289	5.09e-18
	CBLB	1.88e-22	-0.338668	0.385	0.568	5.18e-18
	RPL35A	2.05e-22	0.902168	0.317	0.174	5.66e-18
	BTBD9	2.13e-22	-0.452848	0.471	0.643	5.88e-18
	CDH13	2.72e-22	-0.505853	0.188	0.342	7.52e-18
	RBFOX2	2.79e-22	-0.413348	0.673	0.811	7.71e-18
	COL11A1	3.47e-22	0.80184	0.558	0.48	9.58e-18
	ASIC1	3.96e-22	-0.313975	0.128	0.264	1.09e-17
	DDX17	4.02e-22	-0.282082	0.718	0.864	1.11e-17
	STX6	4.13e-22	-0.354852	0.182	0.329	1.14e-17
	ZDHHC13	4.14e-22	0.365057	0.135	0.029	1.14e-17
	SLC15A2	4.17e-22	-0.276933	0.093	0.218	1.15e-17
	TMEM163	4.33e-22	0.66965	0.381	0.223	1.2e-17
	EPHB1	4.38e-22	0.691867	0.415	0.265	1.21e-17
	HIBCH	4.41e-22	-0.351184	0.504	0.695	1.22e-17
	H2AFZ	5.22e-22	0.726929	0.176	0.058	1.44e-17
	RAB5A	5.49e-22	-0.311093	0.202	0.358	1.52e-17
	CERS6	6.31e-22	0.643092	0.685	0.671	1.74e-17
	DLGAP5	6.32e-22	0.479517	0.145	0.036	1.75e-17
	GAPDH	6.61e-22	1.04625	0.382	0.249	1.82e-17
	ST3GAL5	6.87e-22	-0.330903	0.085	0.204	1.9e-17
	ZMAT3	6.98e-22	-0.362325	0.129	0.262	1.93e-17
	AKT2	7.32e-22	-0.375557	0.285	0.45	2.02e-17
	WSB1	7.42e-22	-0.328163	0.641	0.819	2.05e-17
	TANC1	8.86e-22	-0.38293	0.416	0.589	2.45e-17
	MID1	9.49e-22	0.706864	0.511	0.39	2.62e-17
	SLF2	1.19e-21	-0.356503	0.302	0.474	3.29e-17
	UBR3	1.31e-21	-0.359953	0.503	0.688	3.61e-17
	ID4	1.34e-21	0.821979	0.299	0.159	3.7e-17
	CDC25C	1.34e-21	0.535569	0.185	0.062	3.71e-17
	TSPAN12	1.49e-21	-0.327742	0.055	0.155	4.12e-17
	CHDH	1.57e-21	-0.28084	0.069	0.18	4.32e-17
	KDM7A	1.66e-21	-0.363472	0.154	0.296	4.58e-17
	FP236383.1	1.76e-21	0.861721	0.825	0.822	4.85e-17
	RPL8	1.8e-21	1.0059	0.319	0.186	4.97e-17
	VCAN	2.23e-21	0.641558	0.677	0.646	6.15e-17
	CDC14A	2.25e-21	-0.412542	0.27	0.432	6.21e-17
	KLHL13	2.3e-21	-0.434866	0.138	0.272	6.36e-17
	RUNX1T1	2.32e-21	0.863877	0.41	0.266	6.41e-17
	ADGRB1	2.4e-21	-0.345746	0.054	0.153	6.62e-17
	PIK3CA	2.63e-21	-0.344445	0.302	0.467	7.28e-17
	CDC42EP4	2.75e-21	0.599567	0.194	0.074	7.61e-17
	PDE3A	3.07e-21	-0.5028	0.305	0.463	8.49e-17
	RPS2	3.18e-21	0.942168	0.358	0.221	8.77e-17
	RPS11	3.56e-21	0.910495	0.442	0.308	9.82e-17
	BBS2	3.98e-21	-0.369036	0.199	0.345	1.1e-16
	RPS8	4.12e-21	0.975784	0.446	0.316	1.14e-16
	CLASP2	4.38e-21	-0.308959	0.783	0.932	1.21e-16
	RGS3	4.94e-21	0.56905	0.213	0.087	1.36e-16
	PRR5L	5.33e-21	-0.446362	0.14	0.271	1.47e-16
	DENND4A	6.33e-21	-0.340714	0.314	0.485	1.75e-16
	WDR49	6.53e-21	0.435368	0.189	0.068	1.8e-16
	BEND7	7.62e-21	-0.353992	0.291	0.456	2.1e-16
	CDH11	7.81e-21	-0.332342	0.224	0.383	2.16e-16
	ENOX1	7.81e-21	-0.356096	0.488	0.661	2.16e-16
	NXN	7.82e-21	0.633653	0.435	0.29	2.16e-16
	GABPB1-AS1	7.88e-21	-0.322037	0.424	0.612	2.18e-16
	CD24	8.12e-21	0.840114	0.167	0.055	2.24e-16
	DIP2C	9.01e-21	-0.294197	0.688	0.885	2.49e-16
	DUSP16	9.04e-21	-0.373416	0.248	0.403	2.5e-16
	DLGAP1	9.09e-21	0.952166	0.781	0.819	2.51e-16
	DKK3	1.07e-20	0.458539	0.201	0.077	2.96e-16
	WASF3	1.15e-20	-0.381339	0.179	0.322	3.16e-16
	NEK7	1.16e-20	-0.360109	0.328	0.493	3.2e-16
	RAB3IP	1.23e-20	-0.325975	0.069	0.177	3.4e-16
	NR3C1	1.25e-20	-0.334227	0.084	0.198	3.45e-16
	CCND3	1.29e-20	-0.372569	0.084	0.197	3.55e-16
	TUBB2A	1.3e-20	1.08092	0.185	0.071	3.59e-16
	UBE2S	1.31e-20	0.696139	0.136	0.035	3.61e-16
	SEPT3	1.32e-20	0.711352	0.218	0.093	3.65e-16
	TNRC6B	1.42e-20	-0.303106	0.719	0.881	3.91e-16
	ATP5F1E	1.57e-20	0.864657	0.237	0.113	4.34e-16
	MOB3B	1.63e-20	0.775255	0.404	0.273	4.5e-16
	PALM	1.66e-20	0.598889	0.286	0.149	4.6e-16
	PAX6	1.69e-20	0.676846	0.456	0.334	4.65e-16
	CACNB4	1.79e-20	-0.465781	0.1	0.218	4.94e-16
	RIT2	1.82e-20	-0.623958	0.039	0.125	5.02e-16
	TRIM36	1.84e-20	0.486658	0.186	0.068	5.09e-16
	ADD3	2.12e-20	-0.330731	0.324	0.502	5.86e-16
	GRIN2A	2.15e-20	0.568301	0.145	0.041	5.93e-16
	NADK2	2.39e-20	-0.344935	0.306	0.474	6.6e-16
	ATCAY	2.4e-20	0.616236	0.144	0.041	6.62e-16
	AGBL4	2.7e-20	0.764558	0.351	0.21	7.45e-16
	RPL10	2.7e-20	1.08066	0.456	0.331	7.45e-16
	TBC1D4	3.11e-20	-0.342364	0.157	0.296	8.58e-16
	HSPA4L	3.38e-20	-0.460534	0.137	0.263	9.34e-16
	RPL6	3.41e-20	0.958736	0.381	0.25	9.42e-16
	APC	3.43e-20	-0.338443	0.614	0.788	9.48e-16
	ST5	3.45e-20	-0.343619	0.256	0.416	9.54e-16
	PLPPR3	3.46e-20	0.725716	0.166	0.056	9.55e-16
	ARHGEF7	3.63e-20	-0.38024	0.495	0.661	1e-15
	MTHFD1L	3.9e-20	-0.375114	0.313	0.481	1.08e-15
	COL4A6	4.05e-20	0.44022	0.205	0.081	1.12e-15
	TRAF3IP2-AS1	4.14e-20	-0.384733	0.606	0.785	1.14e-15
	ARHGAP21	4.53e-20	-0.31049	0.774	0.924	1.25e-15
	ETV6	4.78e-20	-0.439058	0.323	0.487	1.32e-15
	MAPK1IP1L	5.06e-20	-0.299894	0.283	0.441	1.4e-15
	ZCCHC7	5.16e-20	-0.389993	0.528	0.7	1.43e-15
	LTBP4	7.42e-20	0.290563	0.108	0.019	2.05e-15
	CKAP2L	7.96e-20	0.417268	0.128	0.031	2.2e-15
	MELK	8.13e-20	0.565368	0.235	0.106	2.25e-15
	CAMKMT	8.47e-20	-0.54702	0.248	0.393	2.34e-15
	RPL19	8.56e-20	0.996956	0.317	0.191	2.36e-15
	PAK3	8.73e-20	0.520775	0.602	0.468	2.41e-15
	TAB2	9.18e-20	-0.329699	0.41	0.578	2.54e-15
	TDRD3	1.04e-19	-0.368353	0.387	0.549	2.86e-15
	IGSF3	1.04e-19	0.45894	0.137	0.037	2.86e-15
	DEPDC1B	1.04e-19	0.610553	0.191	0.076	2.88e-15
	DAAM2	1.07e-19	1.30787	0.231	0.109	2.96e-15
	FAM19A1	1.19e-19	0.824841	0.242	0.115	3.28e-15
	RPLP2	1.2e-19	1.02045	0.342	0.215	3.32e-15
	SFRP2	1.27e-19	0.394508	0.118	0.025	3.5e-15
	SPIRE1	1.45e-19	0.592419	0.677	0.652	4.02e-15
	MXD3	1.51e-19	0.402375	0.147	0.043	4.18e-15
	C2orf48	1.54e-19	0.402427	0.182	0.066	4.26e-15
	DAPK2	1.58e-19	0.524204	0.194	0.078	4.36e-15
	CNR1	1.66e-19	0.567825	0.223	0.099	4.59e-15
	KLHL29	1.68e-19	-0.363697	0.077	0.184	4.63e-15
	DNAH14	1.68e-19	0.532809	0.198	0.08	4.64e-15
	SLC10A7	1.79e-19	-0.399265	0.238	0.384	4.94e-15
	VPS13C	1.94e-19	-0.25836	0.378	0.552	5.36e-15
	JPT1	2.25e-19	0.9042	0.297	0.171	6.21e-15
	DHRS3	2.3e-19	0.420162	0.105	0.018	6.34e-15
	ARHGAP11A	2.39e-19	0.424148	0.162	0.055	6.59e-15
	ARHGEF12	2.4e-19	-0.291979	0.458	0.627	6.63e-15
	NEUROD2	2.44e-19	0.849419	0.128	0.033	6.74e-15
	HMGN2	2.45e-19	0.814781	0.32	0.19	6.78e-15
	AAK1	2.48e-19	-0.312206	0.348	0.515	6.84e-15
	TMEM131	2.49e-19	-0.30177	0.487	0.671	6.86e-15
	LINC00854	2.64e-19	-0.32832	0.418	0.59	7.28e-15
	GRIA4	3.13e-19	-0.733516	0.187	0.321	8.66e-15
	PKNOX2	3.4e-19	-0.355889	0.182	0.319	9.39e-15
	SH3PXD2A	3.53e-19	0.533874	0.31	0.169	9.75e-15
	KIF1A	3.59e-19	0.58051	0.3	0.166	9.91e-15
	MTMR3	3.98e-19	-0.284999	0.45	0.625	1.1e-14
	AC013394.1	4.5e-19	-0.28735	0.446	0.616	1.24e-14
	EPHA7	4.6e-19	0.571099	0.196	0.079	1.27e-14
	KIF5C	4.72e-19	0.636282	0.559	0.473	1.3e-14
	NFIX	4.96e-19	0.470345	0.793	0.806	1.37e-14
	IQGAP3	5.34e-19	0.321508	0.115	0.025	1.48e-14
	MIS18BP1	5.74e-19	0.57046	0.295	0.16	1.58e-14
	STK17A	5.91e-19	-0.359971	0.176	0.31	1.63e-14
	MSI1	5.94e-19	0.567381	0.331	0.197	1.64e-14
	TMTC2	6.33e-19	0.729434	0.709	0.726	1.75e-14
	AC098850.3	6.75e-19	-0.334675	0.254	0.403	1.87e-14
	CCDC112	6.87e-19	0.582802	0.209	0.091	1.9e-14
	PPP1R12A	7e-19	-0.33845	0.55	0.705	1.93e-14
	UBC	7.02e-19	1.11887	0.306	0.186	1.94e-14
	NLK	7.1e-19	-0.390088	0.246	0.39	1.96e-14
	RPS6KA3	8.28e-19	-0.37824	0.223	0.365	2.29e-14
	AL445250.1	8.67e-19	-0.548792	0.211	0.352	2.4e-14
	SH3GLB1	8.86e-19	-0.279932	0.207	0.351	2.45e-14
	VAT1L	9.25e-19	0.468758	0.184	0.07	2.55e-14
	RPS18	9.79e-19	0.840941	0.31	0.184	2.7e-14
	PPFIA2	1.08e-18	0.603386	0.619	0.517	2.97e-14
	GBE1	1.35e-18	-0.416853	0.162	0.29	3.72e-14
	SDC2	1.6e-18	0.504605	0.188	0.076	4.43e-14
	CDH4	1.72e-18	-0.323291	0.551	0.757	4.75e-14
	SH3GL3	1.94e-18	0.526382	0.206	0.088	5.34e-14
	RPLP0	1.97e-18	0.923351	0.329	0.205	5.43e-14
	NBAS	2e-18	-0.322529	0.483	0.654	5.54e-14
	TPTEP2-CSNK1E	2.07e-18	-0.383984	0.344	0.506	5.72e-14
	NRIP1	2.39e-18	-0.331007	0.171	0.3	6.59e-14
	BTG2	2.65e-18	-0.33564	0.108	0.223	7.32e-14
	ADGRL2	2.7e-18	0.547991	0.227	0.106	7.45e-14
	CCNB1	2.7e-18	0.486487	0.104	0.021	7.46e-14
	KIF23	2.81e-18	0.467916	0.147	0.048	7.76e-14
	PLCE1	2.86e-18	-0.260157	0.578	0.799	7.91e-14
	PHF21A	2.97e-18	-0.344396	0.562	0.727	8.2e-14
	MPDZ	3.07e-18	-0.326159	0.427	0.59	8.47e-14
	MEF2C-AS2	3.35e-18	-0.417587	0.2	0.339	9.26e-14
	FRS2	3.38e-18	-0.349374	0.328	0.478	9.33e-14
	TENT2	3.77e-18	-0.29254	0.392	0.556	1.04e-13
	MAGI1	3.78e-18	-0.321289	0.714	0.891	1.04e-13
	XKR6	4.16e-18	-0.382163	0.463	0.619	1.15e-13
	CFLAR	4.82e-18	-0.280947	0.213	0.355	1.33e-13
	STK38L	5.11e-18	-0.30922	0.141	0.265	1.41e-13
	SLC4A10	5.19e-18	0.739436	0.252	0.13	1.43e-13
	KIF2C	5.56e-18	0.438428	0.14	0.043	1.54e-13
	FTO	5.6e-18	-0.334284	0.517	0.68	1.55e-13
	ADAMTSL3	6.08e-18	0.580424	0.125	0.035	1.68e-13
	LINC01965	6.5e-18	1.17571	0.617	0.628	1.8e-13
	THSD1	7.1e-18	-0.276072	0.09	0.197	1.96e-13
	BNIP3	7.62e-18	-0.263114	0.122	0.239	2.1e-13
	MYT1L	7.86e-18	0.781122	0.355	0.22	2.17e-13
	SEMA3C	8.05e-18	0.690929	0.205	0.089	2.22e-13
	TYRO3	8.42e-18	-0.290803	0.134	0.256	2.32e-13
	RPL36	8.45e-18	0.886268	0.344	0.224	2.33e-13
	VOPP1	8.63e-18	0.588064	0.436	0.306	2.38e-13
	CREM	8.71e-18	-0.402653	0.209	0.343	2.41e-13
	STAC	9.35e-18	-0.563481	0.086	0.186	2.58e-13
	GPCPD1	9.75e-18	-0.2965	0.413	0.583	2.69e-13
	STK3	9.8e-18	-0.34162	0.452	0.622	2.71e-13
	LMNB1	1.02e-17	0.575209	0.332	0.202	2.81e-13
	TBC1D12	1.08e-17	-0.341988	0.158	0.286	2.99e-13
	KIAA1958	1.1e-17	-0.386558	0.522	0.685	3.03e-13
	RPL10A	1.11e-17	0.807469	0.287	0.165	3.08e-13
	IGF2BP1	1.17e-17	0.299858	0.1	0.019	3.24e-13
	CNKSR3	1.31e-17	-0.389263	0.226	0.367	3.6e-13
	MFF	1.42e-17	-0.277565	0.217	0.355	3.92e-13
	CHKA	1.65e-17	-0.291979	0.331	0.49	4.57e-13
	DANT2	1.71e-17	0.529957	0.369	0.226	4.73e-13
	BUB1	1.76e-17	0.458503	0.146	0.048	4.85e-13
	RPS13	1.81e-17	0.779538	0.257	0.139	5e-13
	FGF13	1.9e-17	1.02612	0.286	0.166	5.25e-13
	ELAVL3	2.12e-17	0.707761	0.5	0.395	5.86e-13
	FGFR1	2.13e-17	-0.364648	0.29	0.439	5.89e-13
	EVI5	2.2e-17	-0.329438	0.343	0.502	6.07e-13
	ECT2	2.43e-17	0.543059	0.192	0.082	6.72e-13
	TENM4	2.86e-17	0.807985	0.561	0.486	7.91e-13
	NEIL3	3.19e-17	0.369013	0.115	0.029	8.82e-13
	KCNN3	3.32e-17	0.808774	0.341	0.22	9.17e-13
	CPT1A	3.35e-17	-0.274543	0.169	0.3	9.26e-13
	RPL7A	3.73e-17	0.812912	0.278	0.16	1.03e-12
	MT-ND4L	3.8e-17	0.881129	0.35	0.242	1.05e-12
	PARP8	4.07e-17	-0.396754	0.174	0.299	1.12e-12
	AC091057.6	4.09e-17	0.674518	0.236	0.119	1.13e-12
	BIRC5	4.42e-17	0.323998	0.1	0.021	1.22e-12
	NACA	4.57e-17	0.823549	0.363	0.242	1.26e-12
	CDHR3	4.69e-17	0.459591	0.294	0.163	1.3e-12
	GPI	4.76e-17	-0.390965	0.203	0.336	1.31e-12
	SQLE	5.04e-17	0.657155	0.301	0.176	1.39e-12
	PGM1	5.05e-17	-0.259617	0.092	0.197	1.4e-12
	TMEM158	5.17e-17	0.42203	0.132	0.041	1.43e-12
	HECW1	5.41e-17	0.764616	0.259	0.141	1.49e-12
	EMID1	5.75e-17	0.684345	0.499	0.396	1.59e-12
	TUBB4B	5.75e-17	0.620732	0.137	0.045	1.59e-12
	AUTS2	5.82e-17	0.413985	0.887	0.965	1.61e-12
	METTL8	5.84e-17	-0.366553	0.155	0.278	1.61e-12
	SIPA1L1	5.85e-17	-0.424674	0.488	0.64	1.61e-12
	COL4A3BP	7.22e-17	-0.285295	0.314	0.463	1.99e-12
	IGF2BP2	7.73e-17	0.582394	0.394	0.264	2.13e-12
	PTTG1	7.92e-17	0.459021	0.109	0.027	2.19e-12
	ZFYVE9	7.96e-17	-0.311923	0.342	0.491	2.2e-12
	OSBPL1A	8.29e-17	-0.408118	0.315	0.458	2.29e-12
	RABGAP1L	8.3e-17	-0.313304	0.625	0.765	2.29e-12
	GRB14	8.48e-17	0.388671	0.146	0.05	2.34e-12
	GOLIM4	8.53e-17	-0.341062	0.357	0.499	2.36e-12
	ROR1	8.72e-17	-0.423768	0.219	0.349	2.41e-12
	MBOAT2	9.23e-17	-0.310879	0.478	0.632	2.55e-12
	CCSER1	9.27e-17	0.76427	0.472	0.347	2.56e-12
	PARG	9.79e-17	-0.313877	0.293	0.44	2.7e-12
	HELZ	1.15e-16	-0.279178	0.416	0.58	3.16e-12
	AP000721.2	1.2e-16	-0.273619	0.05	0.132	3.31e-12
	C4orf19	1.24e-16	-0.343814	0.047	0.126	3.42e-12
	RIC1	1.31e-16	-0.307701	0.251	0.388	3.62e-12
	PTPRA	1.31e-16	-0.311736	0.6	0.767	3.63e-12
	IL17D	1.58e-16	-0.262949	0.11	0.218	4.38e-12
	RPL15	1.63e-16	1.08911	0.371	0.261	4.5e-12
	ANTXR2	1.81e-16	-0.255452	0.107	0.213	5.01e-12
	ZNF423	1.83e-16	-0.304963	0.309	0.461	5.07e-12
	CD38	1.97e-16	0.552754	0.126	0.039	5.44e-12
	KPNA2	2.08e-16	0.558279	0.128	0.041	5.75e-12
	APOLD1	2.09e-16	1.14988	0.375	0.259	5.78e-12
	RALGAPA1	2.16e-16	-0.262057	0.531	0.7	5.95e-12
	CENPU	2.18e-16	0.373931	0.171	0.069	6.02e-12
	SUPT3H	2.21e-16	-0.281229	0.443	0.596	6.1e-12
	CORO2B	2.29e-16	-0.33471	0.385	0.552	6.32e-12
	FREM1	2.35e-16	-0.260593	0.093	0.199	6.49e-12
	MTRNR2L12	2.37e-16	0.838526	0.232	0.125	6.55e-12
	ZNF609	2.67e-16	0.50149	0.7	0.71	7.37e-12
	CALM3	2.72e-16	0.792416	0.189	0.087	7.52e-12
	FTL	2.76e-16	0.739481	0.244	0.132	7.62e-12
	FSTL1	2.94e-16	0.592431	0.343	0.223	8.12e-12
	AF117829.1	3.44e-16	-0.319624	0.253	0.396	9.5e-12
	PBK	3.58e-16	0.358428	0.127	0.04	9.89e-12
	FBXL4	3.59e-16	-0.298895	0.26	0.392	9.91e-12
	SMC4	3.59e-16	0.822874	0.364	0.264	9.92e-12
	SPC24	3.62e-16	0.348718	0.143	0.049	1e-11
	FAM227A	3.89e-16	0.351703	0.154	0.058	1.07e-11
	PTPN9	4.04e-16	-0.267123	0.328	0.487	1.11e-11
	FADS1	4.13e-16	0.509212	0.253	0.135	1.14e-11
	UTRN	4.49e-16	-0.351066	0.429	0.582	1.24e-11
	DYNLL1	5.2e-16	0.837499	0.274	0.161	1.44e-11
	XRRA1	5.53e-16	-0.320942	0.252	0.387	1.53e-11
	ZNF518A	6.45e-16	-0.261015	0.412	0.582	1.78e-11
	ITGA2	6.58e-16	0.520328	0.268	0.147	1.82e-11
	C8orf34	6.77e-16	0.681083	0.167	0.07	1.87e-11
	SAMD4A	6.84e-16	-0.364597	0.494	0.654	1.89e-11
	AKAP13	6.87e-16	-0.307221	0.501	0.654	1.9e-11
	CDCA7	7.39e-16	0.295279	0.115	0.032	2.04e-11
	LRRIQ1	7.39e-16	0.371448	0.114	0.032	2.04e-11
	CDCA2	7.92e-16	0.368009	0.119	0.035	2.19e-11
	ESPL1	7.97e-16	0.299089	0.112	0.031	2.2e-11
	RPL28	1.06e-15	0.893233	0.408	0.312	2.93e-11
	JMY	1.12e-15	-0.258494	0.149	0.265	3.09e-11
	SHROOM4	1.16e-15	-0.398528	0.11	0.21	3.19e-11
	ACAP3	1.2e-15	-0.303251	0.248	0.383	3.32e-11
	TACC1	1.23e-15	-0.295517	0.23	0.363	3.39e-11
	DCLK1	1.24e-15	0.910367	0.717	0.671	3.43e-11
	ENTPD1	1.29e-15	-0.278713	0.04	0.113	3.58e-11
	SMC5	1.36e-15	-0.28652	0.452	0.608	3.74e-11
	CACNG8	1.36e-15	-0.283161	0.059	0.143	3.75e-11
	WDR62	1.36e-15	0.324822	0.131	0.043	3.75e-11
	NCOA1	1.37e-15	-0.275058	0.682	0.832	3.79e-11
	MMS22L	1.38e-15	0.65975	0.467	0.369	3.8e-11
	AP005433.1	1.43e-15	-0.293756	0.171	0.291	3.95e-11
	CACNB2	1.53e-15	-0.634016	0.19	0.306	4.21e-11
	STXBP6	1.6e-15	0.402039	0.185	0.081	4.43e-11
	CENPK	1.63e-15	0.516198	0.243	0.132	4.49e-11
	CRB2	1.69e-15	0.345679	0.144	0.052	4.67e-11
	RPS6KA2	1.73e-15	-0.357805	0.385	0.529	4.78e-11
	RPL34	1.84e-15	0.670409	0.295	0.182	5.09e-11
	HIVEP1	1.89e-15	-0.315678	0.294	0.43	5.21e-11
	BRIP1	2.09e-15	0.590514	0.272	0.158	5.78e-11
	CDCA8	2.24e-15	0.425031	0.123	0.039	6.2e-11
	PPARA	2.33e-15	-0.256495	0.169	0.289	6.43e-11
	SPATS2L	2.43e-15	-0.290209	0.225	0.355	6.71e-11
	DNAH11	2.44e-15	-0.301753	0.052	0.131	6.75e-11
	NDC80	2.56e-15	0.342089	0.162	0.065	7.06e-11
	CLMP	2.6e-15	0.766786	0.157	0.064	7.19e-11
	BCAS3	2.64e-15	-0.355245	0.544	0.692	7.29e-11
	RPL14	2.7e-15	0.858817	0.336	0.225	7.47e-11
	DGKG	2.96e-15	-0.585249	0.047	0.123	8.19e-11
	SLC2A13	3e-15	-0.286248	0.106	0.21	8.3e-11
	AASS	3.16e-15	-0.271744	0.293	0.429	8.73e-11
	IGDCC4	3.2e-15	-0.259664	0.225	0.36	8.84e-11
	SEMA6D	3.44e-15	-0.27085	0.317	0.472	9.5e-11
	NCAPH	3.47e-15	0.275688	0.115	0.034	9.59e-11
	WWC1	3.75e-15	0.630798	0.304	0.19	1.04e-10
	PMP22	3.77e-15	-0.251181	0.154	0.269	1.04e-10
	RPS9	4.05e-15	0.893519	0.427	0.332	1.12e-10
	EIF1	4.49e-15	0.796216	0.22	0.119	1.24e-10
	CEP152	4.51e-15	0.444976	0.23	0.12	1.25e-10
	ITFG1	4.64e-15	-0.269581	0.547	0.702	1.28e-10
	TLE4	4.74e-15	0.650575	0.39	0.283	1.31e-10
	CCDC18	4.76e-15	0.463153	0.209	0.103	1.32e-10
	HHIP	4.77e-15	-0.300704	0.062	0.144	1.32e-10
	MLLT11	4.77e-15	0.688133	0.147	0.058	1.32e-10
	VPS54	5e-15	-0.279426	0.37	0.519	1.38e-10
	JAK2	5.45e-15	-0.29489	0.172	0.288	1.5e-10
	UBB	5.71e-15	0.864796	0.226	0.126	1.58e-10
	EPS8	5.78e-15	-0.31613	0.382	0.524	1.6e-10
	NFASC	5.8e-15	0.585933	0.167	0.074	1.6e-10
	PTPN4	6.11e-15	-0.264212	0.476	0.624	1.69e-10
	EXO1	6.23e-15	0.283458	0.11	0.031	1.72e-10
	ZNF428	6.97e-15	0.762776	0.201	0.102	1.93e-10
	CFAP54	7.35e-15	0.401124	0.132	0.046	2.03e-10
	IMMP2L	7.52e-15	-0.344756	0.557	0.688	2.08e-10
	THADA	7.69e-15	-0.277749	0.35	0.49	2.12e-10
	HJURP	8.15e-15	0.333671	0.114	0.035	2.25e-10
	NIN	8.71e-15	-0.283882	0.343	0.489	2.41e-10
	CCDC175	8.79e-15	0.287605	0.123	0.039	2.43e-10
	TUSC3	8.92e-15	0.501907	0.317	0.197	2.46e-10
	RALYL	9.11e-15	0.787612	0.266	0.153	2.52e-10
	RNF216	9.32e-15	-0.282342	0.393	0.536	2.57e-10
	METTL15	9.92e-15	-0.30028	0.347	0.487	2.74e-10
	VPS35L	9.98e-15	-0.297135	0.328	0.465	2.76e-10
	MGA	1.04e-14	-0.275571	0.332	0.48	2.88e-10
	STIL	1.17e-14	0.412293	0.175	0.078	3.22e-10
	MARK3	1.18e-14	-0.255915	0.635	0.787	3.25e-10
	MNAT1	1.2e-14	-0.31493	0.497	0.626	3.31e-10
	DDAH2	1.24e-14	0.648059	0.205	0.104	3.43e-10
	SCFD2	1.28e-14	-0.326871	0.295	0.429	3.53e-10
	COL4A1	1.37e-14	-0.258992	0.049	0.124	3.79e-10
	CHN1	1.38e-14	-0.320616	0.31	0.444	3.81e-10
	LHPP	1.41e-14	-0.318166	0.133	0.238	3.89e-10
	PRKAR2B	1.51e-14	0.536192	0.256	0.145	4.17e-10
	CEP128	1.53e-14	0.540109	0.38	0.264	4.22e-10
	GNAZ	1.63e-14	0.448825	0.114	0.035	4.49e-10
	MTR	1.77e-14	-0.282443	0.322	0.455	4.89e-10
	ACAP2	1.86e-14	-0.264714	0.417	0.568	5.13e-10
	VPS8	1.91e-14	-0.287053	0.303	0.435	5.27e-10
	RAN	1.94e-14	0.580559	0.164	0.073	5.36e-10
	AC016205.1	1.96e-14	0.72494	0.31	0.194	5.42e-10
	LYPLAL1	2.02e-14	-0.259415	0.189	0.306	5.58e-10
	TRAPPC12	2.08e-14	-0.254047	0.286	0.423	5.76e-10
	KCNB2	2.09e-14	0.796257	0.24	0.136	5.78e-10
	PLEKHA5	2.16e-14	0.588536	0.596	0.527	5.96e-10
	ZNF438	2.25e-14	-0.332242	0.408	0.548	6.21e-10
	FOXJ3	2.29e-14	-0.279801	0.428	0.581	6.33e-10
	HINT1	2.53e-14	0.568554	0.168	0.075	6.98e-10
	MCM10	2.56e-14	0.304917	0.127	0.044	7.07e-10
	H1FX	2.64e-14	0.790581	0.25	0.148	7.28e-10
	MIR4300HG	2.64e-14	-0.350234	0.086	0.178	7.3e-10
	FGF1	2.66e-14	-0.264383	0.055	0.132	7.35e-10
	ITCH	2.95e-14	-0.252124	0.466	0.629	8.16e-10
	RPL4	2.99e-14	0.951208	0.315	0.212	8.27e-10
	SGO1	3.26e-14	0.358298	0.13	0.048	9.01e-10
	HES4	3.28e-14	0.524386	0.164	0.073	9.04e-10
	ANAPC1	3.28e-14	-0.302962	0.254	0.376	9.07e-10
	ZIC2	3.35e-14	-0.252986	0.091	0.183	9.25e-10
	PLPP3	3.48e-14	-0.269056	0.315	0.455	9.6e-10
	YAP1	3.63e-14	-0.303467	0.437	0.579	1e-09
	AL136454.1	3.65e-14	0.627258	0.15	0.063	1.01e-09
	RGS12	3.66e-14	-0.259697	0.535	0.68	1.01e-09
	MAP2K5	3.68e-14	-0.263941	0.438	0.595	1.02e-09
	ZNF618	3.82e-14	0.30157	0.154	0.061	1.06e-09
	CKAP2	4.26e-14	0.58661	0.215	0.113	1.18e-09
	TOX	4.6e-14	0.450914	0.567	0.464	1.27e-09
	GNAO1	4.62e-14	0.572845	0.485	0.395	1.28e-09
	RPL24	4.62e-14	0.691546	0.219	0.12	1.28e-09
	WIPF2	5e-14	-0.281606	0.266	0.397	1.38e-09
	CIP2A	5.09e-14	0.357562	0.173	0.079	1.41e-09
	ANTXR1	5.13e-14	-0.280828	0.46	0.603	1.42e-09
	RNF13	5.13e-14	-0.298953	0.271	0.393	1.42e-09
	CSMD3	5.21e-14	-0.37492	0.228	0.346	1.44e-09
	EEF2	5.36e-14	1.00665	0.366	0.268	1.48e-09
	JPX	5.43e-14	-0.257994	0.527	0.679	1.5e-09
	ANK3	5.86e-14	0.683787	0.37	0.255	1.62e-09
	MAMDC2-AS1	6.28e-14	-0.301672	0.088	0.177	1.74e-09
	KHDRBS2	6.63e-14	0.61635	0.216	0.113	1.83e-09
	MARCKS	6.79e-14	0.949478	0.608	0.567	1.87e-09
	RND3	6.96e-14	0.489652	0.132	0.05	1.92e-09
	YBX1	7.22e-14	0.8316	0.368	0.264	1.99e-09
	EPHB2	7.65e-14	0.481985	0.38	0.257	2.11e-09
	ZNF608	8.09e-14	-0.285553	0.442	0.589	2.23e-09
	AC003991.1	8.12e-14	-0.38188	0.061	0.139	2.24e-09
	VEPH1	8.13e-14	0.333385	0.147	0.059	2.25e-09
	RPL27A	8.22e-14	0.716937	0.357	0.249	2.27e-09
	TRAK1	8.36e-14	-0.264449	0.363	0.506	2.31e-09
	DHRSX	8.45e-14	-0.258733	0.54	0.723	2.33e-09
	AFG1L	8.49e-14	-0.280898	0.177	0.291	2.35e-09
	DTL	9.48e-14	0.437636	0.191	0.094	2.62e-09
	RPL30	9.97e-14	0.816485	0.311	0.21	2.75e-09
	FAM171B	1.02e-13	0.532644	0.299	0.19	2.82e-09
	MGLL	1.03e-13	0.437016	0.129	0.048	2.84e-09
	AP002989.1	1.07e-13	0.579964	0.157	0.068	2.96e-09
	TEAD1	1.13e-13	-0.29025	0.626	0.784	3.11e-09
	SATB2	1.18e-13	0.864446	0.426	0.318	3.27e-09
	ZNF385D	1.21e-13	0.447082	0.155	0.067	3.33e-09
	RPL27	1.3e-13	0.569366	0.206	0.11	3.58e-09
	RPS19	1.33e-13	0.895477	0.478	0.402	3.66e-09
	CDK5R1	1.36e-13	0.814938	0.187	0.094	3.76e-09
	WWP1	1.44e-13	-0.28452	0.178	0.289	3.96e-09
	D2HGDH	1.49e-13	-0.28132	0.169	0.275	4.12e-09
	RPL7	1.62e-13	0.726564	0.276	0.177	4.48e-09
	ELL2	1.64e-13	-0.433869	0.118	0.212	4.53e-09
	NSF	1.71e-13	-0.306368	0.288	0.413	4.74e-09
	EFCAB11	1.72e-13	-0.348002	0.161	0.267	4.76e-09
	CMYA5	1.75e-13	-0.255265	0.06	0.136	4.82e-09
	BCL11B	1.76e-13	0.512373	0.154	0.067	4.86e-09
	FANCD2	1.77e-13	0.343546	0.177	0.083	4.9e-09
	PHKB	1.86e-13	-0.260304	0.42	0.558	5.14e-09
	PCLO	1.98e-13	0.565151	0.19	0.094	5.47e-09
	SREBF1	2.03e-13	0.32377	0.134	0.052	5.6e-09
	DPP8	2.22e-13	-0.326314	0.227	0.345	6.12e-09
	ZBTB7C	2.22e-13	0.352591	0.104	0.032	6.12e-09
	KCNJ6	2.31e-13	-0.339122	0.057	0.131	6.37e-09
	MYO9B	2.39e-13	-0.318423	0.436	0.58	6.61e-09
	POU6F2	2.41e-13	-0.42974	0.087	0.171	6.65e-09
	HIST1H4C	2.41e-13	0.944289	0.212	0.118	6.67e-09
	PARPBP	2.44e-13	0.395322	0.172	0.08	6.74e-09
	ITPR1	2.59e-13	-0.262592	0.077	0.16	7.14e-09
	RPL41	2.6e-13	0.817093	0.346	0.249	7.17e-09
	AGPAT4	2.85e-13	0.479249	0.395	0.282	7.88e-09
	DLG2	3.05e-13	-0.266006	0.787	0.881	8.42e-09
	AC078785.1	3.06e-13	-0.289285	0.101	0.194	8.44e-09
	SET	3.17e-13	0.679948	0.278	0.175	8.76e-09
	CEP85	3.23e-13	0.256054	0.139	0.055	8.91e-09
	UQCC1	3.34e-13	-0.278881	0.219	0.335	9.23e-09
	GNAI1	3.37e-13	0.48753	0.201	0.104	9.3e-09
	RPL18	3.46e-13	0.790359	0.312	0.214	9.56e-09
	LTBP1	3.57e-13	0.685768	0.646	0.681	9.87e-09
	NRG3	3.58e-13	0.415389	0.789	0.743	9.89e-09
	AURKA	3.81e-13	0.32003	0.1	0.03	1.05e-08
	PPA2	3.89e-13	-0.265968	0.217	0.331	1.07e-08
	CPLX2	4.01e-13	0.451092	0.103	0.033	1.11e-08
	FRMD4A	4.22e-13	0.581757	0.709	0.72	1.17e-08
	RAD51B	4.78e-13	-0.29475	0.52	0.669	1.32e-08
	SMC5-AS1	5.64e-13	-0.302301	0.106	0.197	1.56e-08
	MND1	6.99e-13	0.324484	0.158	0.07	1.93e-08
	TMPO	7.09e-13	0.601185	0.361	0.262	1.96e-08
	FAM107A	7.09e-13	0.701355	0.146	0.066	1.96e-08
	AC016708.1	7.5e-13	0.40897	0.179	0.087	2.07e-08
	CYBRD1	7.55e-13	-0.296203	0.139	0.235	2.08e-08
	ISPD	7.61e-13	-0.280963	0.099	0.189	2.1e-08
	SNCAIP	7.92e-13	-0.294994	0.557	0.712	2.19e-08
	Z94721.1	8.39e-13	0.342359	0.213	0.111	2.32e-08
	TMEM63A	8.52e-13	-0.259244	0.086	0.169	2.35e-08
	MAT2A	8.68e-13	0.504504	0.276	0.173	2.4e-08
	C12orf57	9.27e-13	0.480941	0.108	0.037	2.56e-08
	CD44	1.02e-12	1.11785	0.138	0.06	2.81e-08
	PLEKHA6	1.06e-12	0.375739	0.15	0.066	2.93e-08
	HS6ST3	1.06e-12	-0.544344	0.19	0.294	2.94e-08
	KCNQ3	1.09e-12	0.727311	0.435	0.347	3.02e-08
	KIF24	1.1e-12	0.278826	0.156	0.069	3.04e-08
	LRRFIP1	1.16e-12	-0.263795	0.303	0.434	3.19e-08
	SLC38A1	1.23e-12	0.64314	0.221	0.125	3.4e-08
	BBS9	1.26e-12	-0.281386	0.359	0.49	3.48e-08
	KIF18A	1.26e-12	0.429019	0.136	0.057	3.49e-08
	CEMIP	1.27e-12	-0.298694	0.049	0.117	3.51e-08
	NEXMIF	1.31e-12	0.480301	0.359	0.248	3.61e-08
	NEDD4	1.35e-12	-0.305491	0.226	0.334	3.73e-08
	ARHGAP17	1.36e-12	-0.287751	0.296	0.419	3.75e-08
	KANSL1L	1.42e-12	-0.31732	0.355	0.478	3.92e-08
	NETO2	1.49e-12	-0.42519	0.301	0.419	4.11e-08
	RAD18	1.56e-12	0.447626	0.313	0.205	4.31e-08
	MPPED1	1.62e-12	0.58846	0.128	0.051	4.48e-08
	RAD51AP1	1.63e-12	0.287649	0.124	0.048	4.51e-08
	ATAD5	1.84e-12	0.463842	0.256	0.157	5.09e-08
	SLA	1.97e-12	0.594333	0.11	0.039	5.44e-08
	CRMP1	2.02e-12	0.724596	0.449	0.358	5.59e-08
	XRCC2	2.15e-12	0.313995	0.193	0.099	5.94e-08
	RTKN2	2.17e-12	0.309246	0.146	0.063	5.98e-08
	RFC3	2.19e-12	0.463004	0.322	0.213	6.05e-08
	ZNF654	2.39e-12	-0.253488	0.26	0.377	6.6e-08
	KIF26B	2.48e-12	1.08131	0.486	0.44	6.84e-08
	RPL35	2.51e-12	0.666347	0.296	0.201	6.94e-08
	C21orf62-AS1	2.62e-12	-0.324529	0.108	0.195	7.22e-08
	NSG2	2.82e-12	0.688831	0.144	0.065	7.79e-08
	PDGFD	2.84e-12	0.609845	0.364	0.256	7.83e-08
	FAM222B	2.89e-12	-0.257533	0.326	0.461	7.97e-08
	SRCIN1	2.93e-12	0.349078	0.182	0.091	8.09e-08
	CBX1	3.37e-12	0.493807	0.25	0.151	9.32e-08
	PLSCR4	3.48e-12	-0.259268	0.172	0.274	9.6e-08
	STOX1	3.5e-12	0.304225	0.15	0.068	9.67e-08
	NKAIN1	3.75e-12	0.37342	0.123	0.048	1.04e-07
	SYT14	3.81e-12	0.420689	0.165	0.08	1.05e-07
	PCSK1N	3.91e-12	0.642717	0.108	0.039	1.08e-07
	SRP14	3.92e-12	0.71572	0.215	0.126	1.08e-07
	MYL6	4.41e-12	0.606541	0.215	0.125	1.22e-07
	AC011447.3	4.67e-12	0.397653	0.259	0.158	1.29e-07
	FARS2	4.69e-12	-0.251891	0.425	0.557	1.29e-07
	CNIH3	4.86e-12	-0.32638	0.226	0.335	1.34e-07
	NEBL	4.91e-12	0.666734	0.235	0.141	1.35e-07
	RPS7	5.05e-12	0.632549	0.243	0.15	1.39e-07
	KIAA1841	6.17e-12	0.440512	0.33	0.226	1.7e-07
	GJC1	6.37e-12	0.453795	0.359	0.255	1.76e-07
	GAS1	6.42e-12	-0.335439	0.183	0.284	1.77e-07
	SEMA3A	6.7e-12	0.465475	0.227	0.132	1.85e-07
	AC010894.3	7.04e-12	0.690184	0.222	0.132	1.94e-07
	PLD5	7.4e-12	-0.284475	0.072	0.147	2.04e-07
	TTK	7.62e-12	0.260575	0.102	0.035	2.11e-07
	RPS5	7.64e-12	0.779904	0.238	0.149	2.11e-07
	PLXDC2	8.08e-12	0.598495	0.242	0.147	2.23e-07
	WWOX	8.2e-12	-0.312926	0.626	0.753	2.26e-07
	MARCKSL1	8.25e-12	1.02713	0.349	0.266	2.28e-07
	INCENP	8.43e-12	0.375868	0.158	0.076	2.33e-07
	TAPT1-AS1	9.93e-12	-0.28005	0.252	0.365	2.74e-07
	FRMD4B	1.04e-11	0.691999	0.336	0.242	2.87e-07
	MECOM	1.05e-11	0.575776	0.199	0.113	2.89e-07
	LPCAT1	1.05e-11	0.500766	0.357	0.261	2.89e-07
	MAN2A1	1.1e-11	-0.319307	0.229	0.339	3.04e-07
	DIXDC1	1.19e-11	0.430269	0.33	0.227	3.3e-07
	CDK1	1.22e-11	0.391073	0.135	0.059	3.38e-07
	CENPV	1.28e-11	0.455955	0.214	0.121	3.53e-07
	CFL1	1.29e-11	0.823357	0.258	0.171	3.57e-07
	SLCO5A1	1.32e-11	0.395117	0.158	0.076	3.64e-07
	TPT1	1.45e-11	0.795581	0.386	0.305	4.01e-07
	STK33	1.5e-11	-0.269165	0.34	0.472	4.14e-07
	MACROD2	1.6e-11	0.565351	0.431	0.331	4.43e-07
	SERPINI2	1.78e-11	0.27434	0.115	0.045	4.91e-07
	PCSK6	1.79e-11	0.432171	0.131	0.057	4.94e-07
	LDB2	1.85e-11	0.419888	0.454	0.345	5.11e-07
	CAMK2B	1.88e-11	0.422658	0.111	0.043	5.19e-07
	EMP2	1.99e-11	0.255412	0.123	0.05	5.5e-07
	GMDS-DT	2.13e-11	-0.313042	0.375	0.504	5.89e-07
	CDK6	2.31e-11	-0.295139	0.329	0.45	6.39e-07
	NCAPG2	2.45e-11	0.395547	0.232	0.138	6.76e-07
	CBWD5	2.53e-11	-0.265077	0.116	0.202	7e-07
	LHX2	2.61e-11	0.51183	0.473	0.397	7.22e-07
	CBFB	2.67e-11	-0.269921	0.32	0.436	7.38e-07
	BCOR	3.07e-11	0.358466	0.243	0.145	8.47e-07
	MT-ATP8	3.08e-11	0.439375	0.137	0.062	8.5e-07
	EML4	3.16e-11	-0.254809	0.262	0.371	8.73e-07
	GRIN2B	3.3e-11	0.788569	0.196	0.109	9.12e-07
	RAI14	3.39e-11	0.52411	0.412	0.32	9.36e-07
	DENND6B	3.45e-11	0.32566	0.187	0.099	9.54e-07
	BOC	3.75e-11	0.728273	0.493	0.45	1.04e-06
	ROBO1	3.96e-11	0.535039	0.61	0.58	1.09e-06
	NELL1	4.1e-11	0.481819	0.176	0.094	1.13e-06
	FAU	4.58e-11	0.614965	0.223	0.137	1.26e-06
	ARHGEF9	4.77e-11	-0.25245	0.301	0.414	1.32e-06
	CEP135	4.81e-11	0.466389	0.291	0.197	1.33e-06
	RNF165	4.99e-11	0.439794	0.281	0.181	1.38e-06
	RACGAP1	5.54e-11	0.412899	0.206	0.12	1.53e-06
	SUMF1	5.62e-11	-0.293422	0.403	0.525	1.55e-06
	ARHGAP24	5.86e-11	-0.362418	0.133	0.222	1.62e-06
	RPS3	6.04e-11	0.720483	0.397	0.315	1.67e-06
	RAD54L	6.18e-11	0.29349	0.111	0.044	1.71e-06
	SCARA3	6.35e-11	0.414112	0.251	0.156	1.75e-06
	ABCC4	6.55e-11	0.397557	0.234	0.141	1.81e-06
	NSD2	6.81e-11	0.507635	0.622	0.613	1.88e-06
	POLA2	6.86e-11	0.325084	0.185	0.1	1.9e-06
	RPL38	7.18e-11	0.637611	0.233	0.147	1.98e-06
	SLC9A3R1	7.21e-11	0.359062	0.1	0.037	1.99e-06
	SMC2	7.27e-11	0.403177	0.198	0.113	2.01e-06
	LHFPL6	7.29e-11	-0.373492	0.185	0.283	2.01e-06
	CSRP2	7.32e-11	0.582404	0.128	0.058	2.02e-06
	NT5DC2	8.19e-11	0.384917	0.139	0.066	2.26e-06
	ARHGAP33	8.8e-11	0.323364	0.155	0.076	2.43e-06
	SGO2	8.81e-11	0.484044	0.178	0.097	2.43e-06
	GRAMD1B	8.87e-11	0.91074	0.442	0.377	2.45e-06
	PHACTR3	9.44e-11	-0.259912	0.303	0.421	2.61e-06
	CHEK1	9.77e-11	0.275046	0.172	0.088	2.7e-06
	ELP4	1.04e-10	-0.290858	0.435	0.561	2.88e-06
	DERA	1.05e-10	-0.291472	0.156	0.245	2.89e-06
	EDA	1.15e-10	0.419237	0.185	0.1	3.19e-06
	CCDC150	1.22e-10	0.266064	0.161	0.081	3.37e-06
	SEPT11	1.23e-10	0.456096	0.606	0.584	3.41e-06
	CENPI	1.24e-10	0.343058	0.187	0.103	3.42e-06
	DNA2	1.26e-10	0.385992	0.223	0.133	3.48e-06
	BRCA2	1.3e-10	0.275833	0.158	0.079	3.58e-06
	GABRB1	1.32e-10	0.460364	0.279	0.179	3.65e-06
	SOX1	1.39e-10	0.321969	0.16	0.081	3.83e-06
	HSPH1	1.45e-10	-0.911771	0.236	0.337	3.99e-06
	PHIP	1.48e-10	0.443748	0.682	0.734	4.09e-06
	METTL25	1.69e-10	-0.260689	0.13	0.215	4.66e-06
	SUN2	1.79e-10	0.36726	0.139	0.067	4.94e-06
	BRCA1	1.99e-10	0.409374	0.28	0.183	5.5e-06
	AC073050.1	2.13e-10	-0.317949	0.408	0.524	5.89e-06
	GAS2L3	2.15e-10	0.485236	0.189	0.107	5.93e-06
	EEF1A2	2.16e-10	0.742125	0.112	0.048	5.96e-06
	MIAT	2.18e-10	0.435894	0.127	0.059	6.03e-06
	SRRM4	2.28e-10	0.48669	0.165	0.087	6.29e-06
	HES6	2.4e-10	0.617846	0.348	0.261	6.62e-06
	CLIP1	2.47e-10	0.476903	0.45	0.365	6.83e-06
	EXPH5	2.47e-10	0.36417	0.102	0.04	6.83e-06
	PCBP1	2.48e-10	0.56261	0.175	0.099	6.84e-06
	ADGRG6	2.53e-10	0.331203	0.104	0.041	6.97e-06
	EPB41L3	2.53e-10	0.459379	0.322	0.227	6.98e-06
	EXOC6B	2.57e-10	-0.250176	0.592	0.722	7.09e-06
	PPDPF	2.6e-10	0.463645	0.188	0.106	7.17e-06
	IL17RB	2.76e-10	-0.2626	0.047	0.106	7.61e-06
	RPL23	2.78e-10	0.539473	0.279	0.19	7.67e-06
	MTMR7	2.88e-10	0.337789	0.104	0.042	7.95e-06
	PLCB1	2.97e-10	0.730006	0.566	0.551	8.19e-06
	ELAVL2	3.19e-10	0.514616	0.208	0.126	8.82e-06
	MOXD1	3.36e-10	0.404496	0.392	0.287	9.27e-06
	ZFHX4	3.39e-10	0.549931	0.576	0.573	9.36e-06
	FANCA	3.74e-10	0.43159	0.271	0.178	1.03e-05
	GAP43	3.86e-10	0.650458	0.159	0.084	1.06e-05
	CHAF1A	3.99e-10	0.3583	0.216	0.13	1.1e-05
	PBX1	4.06e-10	0.370961	0.829	0.889	1.12e-05
	ACYP2	4.09e-10	-0.271684	0.397	0.51	1.13e-05
	CENPO	4.63e-10	0.279238	0.139	0.068	1.28e-05
	CALN1	4.82e-10	0.688108	0.183	0.106	1.33e-05
	CCDC146	4.98e-10	-0.287462	0.207	0.306	1.38e-05
	MYO1E	5.04e-10	-0.250173	0.38	0.506	1.39e-05
	LMNB2	5.14e-10	0.360291	0.173	0.095	1.42e-05
	RPS25	5.48e-10	0.672436	0.249	0.168	1.51e-05
	PKIA	5.6e-10	0.584178	0.299	0.21	1.55e-05
	ANKRD30BL	5.68e-10	0.361059	0.142	0.071	1.57e-05
	ATAD2	5.7e-10	0.51261	0.371	0.292	1.57e-05
	RPL3	5.73e-10	0.786447	0.3	0.222	1.58e-05
	CNTN3	5.99e-10	0.439576	0.276	0.186	1.65e-05
	FAT3	6.04e-10	-0.349786	0.42	0.523	1.67e-05
	CEMIP2	6.08e-10	0.33118	0.119	0.053	1.68e-05
	SNAP91	6.33e-10	0.492686	0.312	0.221	1.75e-05
	CXADR	6.42e-10	0.642938	0.126	0.06	1.77e-05
	VIM	7e-10	0.92057	0.419	0.354	1.93e-05
	RPL37	7.16e-10	0.677678	0.369	0.287	1.98e-05
	AC116366.3	7.65e-10	-0.299657	0.25	0.349	2.11e-05
	HMGN3	7.77e-10	0.473001	0.314	0.229	2.15e-05
	HSBP1	7.93e-10	0.482364	0.156	0.084	2.19e-05
	KIF20B	7.95e-10	0.410902	0.201	0.119	2.2e-05
	PPA1	8.02e-10	0.518428	0.219	0.136	2.21e-05
	EID1	8.81e-10	0.616662	0.233	0.152	2.43e-05
	KCNQ5	9.07e-10	0.702305	0.186	0.108	2.5e-05
	ST6GALNAC3	9.09e-10	0.401988	0.305	0.21	2.51e-05
	RPS27A	9.2e-10	0.591968	0.328	0.245	2.54e-05
	RPS12	9.24e-10	0.528213	0.29	0.203	2.55e-05
	SERF2	9.3e-10	0.540768	0.187	0.112	2.57e-05
	RNFT2	1.04e-09	0.386771	0.192	0.113	2.87e-05
	UQCR10	1.11e-09	0.406853	0.101	0.042	3.05e-05
	CDH12	1.15e-09	0.515653	0.161	0.087	3.18e-05
	MN1	1.15e-09	0.457996	0.441	0.362	3.19e-05
	SNAP23	1.18e-09	-0.331074	0.136	0.218	3.27e-05
	PDE10A	1.35e-09	0.395232	0.365	0.27	3.74e-05
	OIP5	1.39e-09	0.258236	0.138	0.068	3.83e-05
	PRDM16	1.4e-09	0.558347	0.6	0.622	3.87e-05
	GNG4	1.42e-09	0.499376	0.289	0.201	3.93e-05
	TMTC1	1.45e-09	0.413901	0.267	0.176	4e-05
	FABP5	1.46e-09	0.650859	0.317	0.232	4.04e-05
	SOAT1	1.48e-09	0.334446	0.219	0.132	4.09e-05
	HMGCS1	1.49e-09	0.518214	0.348	0.259	4.12e-05
	NOL4L	1.52e-09	0.382044	0.153	0.081	4.19e-05
	CHEK2	1.54e-09	0.270189	0.124	0.058	4.26e-05
	USP6NL	1.62e-09	-0.262168	0.298	0.4	4.46e-05
	AC007563.2	1.66e-09	-0.341347	0.1	0.172	4.59e-05
	DBN1	1.7e-09	0.407237	0.18	0.103	4.7e-05
	GRK5	1.81e-09	0.255739	0.259	0.168	4.99e-05
	EPHA6	1.86e-09	0.456017	0.165	0.091	5.13e-05
	CACNA1C	1.92e-09	0.459366	0.191	0.114	5.3e-05
	YWHAE	2.1e-09	0.543283	0.61	0.579	5.81e-05
	RPS20	2.13e-09	0.630935	0.309	0.229	5.88e-05
	KREMEN1	2.23e-09	0.360184	0.117	0.055	6.16e-05
	C9orf72	2.23e-09	0.251945	0.125	0.059	6.16e-05
	RPS16	2.35e-09	0.577411	0.237	0.157	6.49e-05
	SNTG1	2.36e-09	-0.29441	0.563	0.685	6.52e-05
	HDGF	2.37e-09	0.400048	0.143	0.074	6.53e-05
	NDUFS5	2.54e-09	0.424703	0.129	0.064	7.01e-05
	RYR3	2.61e-09	-0.254225	0.131	0.215	7.22e-05
	ADAM19	2.93e-09	-0.321348	0.058	0.116	8.09e-05
	NTN4	2.96e-09	0.291618	0.131	0.064	8.17e-05
	RPSA	2.98e-09	0.74281	0.251	0.176	8.23e-05
	CACNA1E	3.36e-09	0.39706	0.16	0.087	9.28e-05
	DDX39A	3.39e-09	0.261007	0.11	0.049	9.35e-05
	SIMC1	3.41e-09	0.430811	0.421	0.339	9.42e-05
	PEG10	3.5e-09	0.619455	0.188	0.114	9.66e-05
	MCUB	3.92e-09	0.264653	0.167	0.092	0.000108173
	LDLR	4.09e-09	0.406066	0.232	0.146	0.000112827
	PAK5	4.24e-09	0.48289	0.221	0.139	0.00011712
	SSBP3	4.41e-09	0.430187	0.489	0.422	0.000121832
	LINC00609	4.57e-09	1.17854	0.199	0.131	0.000126292
	ARMH1	4.87e-09	0.292011	0.105	0.046	0.000134495
	RAB6B	5.42e-09	0.337428	0.123	0.06	0.000149764
	MAP4K4	5.94e-09	0.359632	0.766	0.814	0.000164043
	ATP5MG	6.05e-09	0.47821	0.162	0.093	0.00016714
	TOMM7	6.18e-09	0.512905	0.175	0.104	0.000170604
	AGO3	6.25e-09	0.473213	0.594	0.586	0.000172633
	VRK1	6.71e-09	0.356891	0.266	0.182	0.000185395
	GSTP1	7.02e-09	0.389926	0.139	0.073	0.000193748
	ZNF367	7.04e-09	0.251136	0.124	0.06	0.00019446
	CCNI	7.32e-09	0.764308	0.494	0.444	0.000202152
	SPOCK1	7.49e-09	0.386647	0.13	0.066	0.000206783
	RRM1	7.54e-09	0.297109	0.201	0.12	0.000208175
	GNG12-AS1	7.56e-09	-0.267133	0.05	0.104	0.000208783
	TMTC4	7.71e-09	0.330388	0.271	0.184	0.000212913
	EVL	7.8e-09	0.450767	0.503	0.44	0.000215515
	SLCO1C1	8.9e-09	-0.264924	0.221	0.31	0.000245892
	ATF4	9.03e-09	0.386388	0.157	0.087	0.000249427
	HIBADH	9.21e-09	-0.252525	0.172	0.255	0.00025429
	FAM171A2	9.42e-09	0.356587	0.154	0.085	0.000260024
	HNRNPA2B1	9.6e-09	0.447475	0.689	0.702	0.000265078
	ARL17B	1.1e-08	-0.383554	0.184	0.264	0.000302568
	CCDC3	1.1e-08	0.282468	0.118	0.056	0.000303239
	MGAT5	1.11e-08	-0.271169	0.328	0.426	0.000307442
	RYBP	1.26e-08	-0.288392	0.265	0.357	0.000347312
	ABHD18	1.27e-08	0.384393	0.235	0.155	0.000350238
	SLC26A3	1.36e-08	0.411064	0.289	0.201	0.000374953
	AL445472.1	1.37e-08	0.322986	0.213	0.131	0.000377587
	NCAPD2	1.4e-08	0.406467	0.231	0.154	0.000387249
	FREM2	1.41e-08	-0.255714	0.051	0.103	0.000389282
	NSMF	1.53e-08	0.533853	0.199	0.13	0.000423239
	WDR76	1.56e-08	0.299558	0.156	0.087	0.000431204
	POT1-AS1	1.59e-08	0.327266	0.211	0.131	0.000437965
	AL627171.2	1.59e-08	0.706941	0.135	0.073	0.000438206
	FSD1L	1.67e-08	0.39696	0.337	0.256	0.000459983
	RANGAP1	1.74e-08	0.324642	0.166	0.096	0.000479141
	RPL13A	1.96e-08	0.772136	0.418	0.364	0.000542069
	MAMDC2	2.24e-08	0.491497	0.208	0.134	0.000618828
	RACK1	2.36e-08	0.736522	0.317	0.251	0.000650579
	DYNC1I1	2.42e-08	0.454717	0.136	0.073	0.000668799
	PARK7	2.47e-08	0.416031	0.154	0.088	0.000683308
	TBC1D9	2.51e-08	0.275228	0.125	0.063	0.000692156
	SFMBT2	2.53e-08	0.392718	0.274	0.195	0.000699307
	LRIG3	2.58e-08	0.253924	0.222	0.142	0.000711122
	UBA52	2.63e-08	0.53429	0.201	0.132	0.000724982
	XIST	2.91e-08	-0.261745	0.473	0.567	0.000803645
	DPP10	3.39e-08	1.37315	0.491	0.423	0.00093558
	SLCO3A1	3.42e-08	0.381251	0.107	0.051	0.000943823
	EFR3B	3.61e-08	0.379152	0.322	0.242	0.000998109
	MZT2B	3.88e-08	0.503563	0.245	0.171	0.00107238
	FAM171A1	3.92e-08	0.383209	0.476	0.403	0.00108114
	SKA2	4.21e-08	0.463468	0.398	0.326	0.00116372
	PDE4D	4.38e-08	0.460793	0.582	0.522	0.0012103
	SLIT2	4.49e-08	0.291994	0.113	0.055	0.00124002
	AP1S2	4.66e-08	0.377102	0.202	0.13	0.00128803
	PELI2	4.86e-08	0.534575	0.597	0.617	0.00134158
	MBD3	4.99e-08	0.301055	0.143	0.079	0.00137777
	TENM1	5.05e-08	0.340245	0.141	0.078	0.00139368
	MARCH3	5.93e-08	-0.328589	0.137	0.208	0.0016364
	PSMG2	6.06e-08	0.34122	0.256	0.177	0.00167323
	PHLDA1	6.39e-08	0.317659	0.1	0.047	0.00176593
	PAFAH1B3	6.51e-08	0.40399	0.129	0.069	0.00179743
	CTCF	6.65e-08	0.397308	0.32	0.24	0.00183615
	LIMK2	6.68e-08	0.263269	0.111	0.055	0.00184517
	FGD4	6.72e-08	-0.296023	0.343	0.432	0.0018548
	BMP2K	6.93e-08	0.525364	0.423	0.358	0.00191455
	BANF1	6.95e-08	0.333964	0.102	0.048	0.00191789
	CCNF	7.2e-08	0.335201	0.141	0.079	0.00198794
	SEMA5B	7.25e-08	0.433628	0.547	0.532	0.00200183
	SYBU	7.26e-08	0.354874	0.146	0.082	0.00200466
	KLF13	7.3e-08	0.31857	0.232	0.156	0.00201537
	AL359232.1	7.85e-08	-0.275407	0.09	0.151	0.0021671
	ZGRF1	8.03e-08	0.379104	0.257	0.182	0.0022163
	HDAC9	8.1e-08	0.527884	0.456	0.409	0.00223687
	HNRNPA0	9.16e-08	0.547192	0.185	0.119	0.00253055
	PPM1K	9.23e-08	0.426251	0.325	0.25	0.00254816
	RAD21	9.27e-08	0.544626	0.346	0.281	0.00255862
	CHCHD2	9.85e-08	0.504156	0.184	0.119	0.00272024
	F2R	1.01e-07	0.314566	0.177	0.109	0.00279132
	CKAP5	1.08e-07	0.563447	0.388	0.335	0.00297595
	TUBB6	1.08e-07	0.26025	0.12	0.063	0.00298544
	RAB11FIP4	1.13e-07	0.279254	0.107	0.053	0.00311485
	SEPHS1	1.13e-07	0.354035	0.176	0.109	0.00312662
	SGK3	1.14e-07	0.3959	0.3	0.223	0.00314979
	ASRGL1	1.27e-07	0.325745	0.174	0.107	0.00351865
	KIF22	1.29e-07	0.316826	0.146	0.084	0.0035524
	CNTNAP5	1.29e-07	0.308448	0.11	0.055	0.00357486
	ATP1B3	1.3e-07	0.429209	0.285	0.212	0.00359007
	FAM19A2	1.31e-07	0.350364	0.191	0.119	0.00361238
	CDC25B	1.35e-07	0.284988	0.103	0.05	0.00374158
	PGM2L1	1.36e-07	0.548968	0.193	0.126	0.00376192
	ACVR2A	1.37e-07	0.507968	0.342	0.274	0.00378541
	GINS1	1.39e-07	0.260907	0.178	0.108	0.00384892
	PTCHD1	1.43e-07	0.257306	0.113	0.057	0.00394995
	NCL	1.47e-07	0.521455	0.222	0.155	0.00406519
	TMEM47	1.51e-07	0.30469	0.156	0.092	0.00415845
	KCTD16	1.53e-07	0.392525	0.152	0.089	0.00421232
	DNAH7	1.55e-07	0.389283	0.124	0.068	0.00427409
	SLC38A2	1.69e-07	0.315911	0.184	0.115	0.00467679
	NLRP1	1.71e-07	0.414985	0.112	0.059	0.00472968
	PPIA	1.73e-07	0.691075	0.263	0.198	0.00478187
	POLD3	1.86e-07	0.305535	0.192	0.124	0.0051449
	ST8SIA4	1.87e-07	0.262712	0.107	0.053	0.00516242
	AC104596.1	1.89e-07	-0.319838	0.211	0.288	0.00522108
	GPR158	1.89e-07	-0.353227	0.098	0.159	0.00522313
	HLCS	1.93e-07	-0.285805	0.27	0.35	0.0053268
	RPL36AL	1.97e-07	0.377656	0.123	0.067	0.00544874
	EDF1	2.01e-07	0.502013	0.165	0.103	0.00555838
	TRIR	2.01e-07	0.466166	0.185	0.119	0.0055619
	RPL21	2.01e-07	0.445229	0.213	0.145	0.00556253
	PTPRF	2.03e-07	0.334173	0.307	0.229	0.00561958
	SYT1	2.17e-07	0.471858	0.476	0.399	0.0059831
	PWRN1	2.17e-07	0.290993	0.125	0.067	0.00599707
	PFDN5	2.21e-07	0.540019	0.183	0.12	0.00611568
	EIF4G2	2.3e-07	0.572228	0.357	0.293	0.00635597
	RPL5	2.41e-07	0.704468	0.31	0.242	0.0066555
	SBK1	2.44e-07	0.41672	0.177	0.112	0.00673591
	GRB10	2.58e-07	0.263208	0.302	0.22	0.00711784
	DPYSL5	2.83e-07	0.379083	0.407	0.332	0.00782753
	NAPEPLD	2.91e-07	0.383003	0.338	0.263	0.00802511
	NAV3	2.94e-07	0.37616	0.758	0.762	0.00810822
	E2F3	3.18e-07	0.286107	0.326	0.246	0.00877434
	EEPD1	3.26e-07	0.490161	0.503	0.448	0.00899214
	EZH2	3.41e-07	0.553657	0.465	0.439	0.00941714
	TMEM132D	3.5e-07	1.19644	0.385	0.332	0.00965864
	SOD1	3.64e-07	0.401115	0.132	0.076	0.0100435
	STOX2	3.95e-07	0.385034	0.533	0.494	0.0109145
	GLIS3	4.33e-07	0.754031	0.303	0.242	0.0119657
	PPM1E	4.35e-07	0.439594	0.507	0.455	0.0120194
	ATP8A2	4.46e-07	0.342511	0.118	0.063	0.0123289
	FZR1	4.5e-07	0.283896	0.158	0.097	0.0124155
	MIR99AHG	4.82e-07	0.26892	0.889	0.983	0.0133007
	ZNF33B	4.84e-07	0.302156	0.133	0.075	0.0133758
	RNASEH2B	4.88e-07	0.393911	0.363	0.293	0.0134832
	HYDIN	5.05e-07	0.431627	0.431	0.375	0.0139398
	TSC22D1	5.07e-07	0.376479	0.581	0.556	0.0140002
	NUAK1	5.19e-07	0.310512	0.113	0.06	0.0143391
	EEF1B2	5.26e-07	0.505693	0.155	0.096	0.0145184
	PHACTR1	5.29e-07	0.357953	0.689	0.688	0.014605
	CHRDL1	5.63e-07	0.256756	0.128	0.072	0.0155577
	COX7C	5.97e-07	0.517487	0.154	0.096	0.0164764
	KNTC1	6.11e-07	0.287978	0.256	0.182	0.016879
	AFF2	7e-07	0.396497	0.198	0.132	0.0193368
	AMBRA1	7.13e-07	0.468976	0.564	0.542	0.0196904
	SGCZ	7.3e-07	-0.433742	0.151	0.216	0.0201484
	PRELID2	7.37e-07	-0.299279	0.261	0.342	0.0203593
	SPTAN1	7.68e-07	0.531313	0.518	0.489	0.0211991
	KIAA1671	7.87e-07	0.303794	0.182	0.119	0.0217373
	PDE3B	7.94e-07	0.394677	0.29	0.218	0.0219278
	SNRPD1	7.99e-07	0.343519	0.126	0.072	0.0220779
	AC073529.1	8.09e-07	0.346168	0.173	0.11	0.0223368
	CHST10	8.41e-07	0.278149	0.233	0.163	0.0232146
	HNRNPAB	8.97e-07	0.372731	0.145	0.087	0.0247784
	GPX4	9e-07	0.358984	0.116	0.065	0.0248482
	RPL23A	9.14e-07	0.60433	0.279	0.221	0.0252524
	NOTCH3	9.22e-07	0.277059	0.201	0.135	0.025453
	CA12	1e-06	0.392918	0.25	0.183	0.027648
	LINC01122	1.02e-06	0.43193	0.349	0.272	0.0280705
	KIF5A	1.03e-06	0.312559	0.123	0.069	0.0285214
	SLC4A8	1.05e-06	0.27928	0.268	0.195	0.028957
	CCT7	1.07e-06	0.297189	0.106	0.056	0.02963
	TMA7	1.09e-06	0.335885	0.121	0.068	0.0301287
	TBC1D16	1.12e-06	0.356992	0.259	0.188	0.030907
	MZT2A	1.12e-06	0.259249	0.144	0.085	0.0309463
	EIF4A2	1.13e-06	0.588681	0.283	0.22	0.0311038
	MEF2C	1.15e-06	1.10586	0.397	0.336	0.0318257
	DBF4B	1.18e-06	0.310475	0.173	0.112	0.0325884
	TRIQK	1.34e-06	0.254056	0.149	0.089	0.037082
	CENPP	1.38e-06	0.414265	0.41	0.344	0.0381756
	CHD3	1.45e-06	0.524524	0.311	0.243	0.0400272
	MEIS2	1.58e-06	0.360912	0.819	0.915	0.0435817
	PACRG	1.65e-06	0.355389	0.156	0.098	0.0454817
	SPTBN2	1.67e-06	0.250274	0.111	0.061	0.0461698
	HSPA13	1.68e-06	0.316008	0.159	0.1	0.0463913
	PATJ	1.77e-06	0.365374	0.235	0.169	0.0489318
	KLF6	1.8e-06	0.50332	0.221	0.157	0.0496308
	PDE1C	1.86e-06	0.279926	0.185	0.12	0.0514107
	BCL2	1.89e-06	0.263451	0.324	0.244	0.0521791
	EEF1D	2.13e-06	0.429373	0.369	0.31	0.0589418
	SUSD1	2.17e-06	0.259712	0.177	0.114	0.0598071
	CHSY3	2.17e-06	0.378533	0.188	0.125	0.0598569
	YWHAZ	2.18e-06	0.607922	0.395	0.346	0.0602151
	DLEU2	2.28e-06	0.51545	0.705	0.801	0.062972
	NUP93	2.28e-06	0.299031	0.276	0.204	0.0630765
	ERH	2.35e-06	0.373745	0.159	0.103	0.0649256
	MRFAP1	2.43e-06	0.428533	0.123	0.073	0.0670214
	MT2A	2.45e-06	0.396223	0.107	0.06	0.0676513
	C1orf159	2.66e-06	0.277913	0.233	0.166	0.0734213
	MTCL1	2.71e-06	0.347339	0.209	0.147	0.0747578
	SUGP2	2.75e-06	0.433535	0.428	0.384	0.075919
	RBL1	2.75e-06	0.339055	0.342	0.274	0.0760788
	EIF3L	2.77e-06	0.445549	0.306	0.24	0.0764184
	DYNLT1	2.87e-06	0.34716	0.141	0.087	0.0791571
	PFDN2	2.9e-06	0.319212	0.103	0.056	0.0801499
	NR2F1	2.9e-06	0.422292	0.403	0.344	0.080206
	SRSF3	2.96e-06	0.415911	0.259	0.197	0.0817388
	RPL22	3.12e-06	0.47683	0.172	0.116	0.0862332
	NUCKS1	3.23e-06	0.490056	0.556	0.546	0.0892716
	C14orf132	3.26e-06	0.340623	0.193	0.133	0.0899704
	FGF12	3.33e-06	0.524648	0.251	0.19	0.0919402
	HNRNPA1	3.6e-06	0.641208	0.283	0.229	0.0993744
	COX6B1	3.65e-06	0.334779	0.103	0.057	0.100688
	DOK6	3.66e-06	0.529891	0.346	0.278	0.100939
	CD99	3.74e-06	0.26591	0.189	0.128	0.103415
	RPS27	3.75e-06	0.376519	0.156	0.101	0.10343
	CELF5	3.83e-06	0.397265	0.211	0.148	0.105851
	FGD6	3.99e-06	0.256706	0.128	0.076	0.110047
	FRMD3	4.09e-06	0.266855	0.167	0.107	0.112937
	ATRNL1	4.26e-06	0.422403	0.307	0.24	0.117503
	PLAGL1	4.3e-06	0.343107	0.272	0.207	0.118632
	BUB3	4.38e-06	0.291194	0.147	0.094	0.120866
	PNMA1	4.52e-06	0.324566	0.116	0.068	0.124898
	SCD	4.7e-06	0.552503	0.268	0.212	0.129903
	SLF1	5.06e-06	0.294244	0.262	0.195	0.139743
	ATP5F1B	5.38e-06	0.460958	0.16	0.107	0.148659
	AGTPBP1	5.47e-06	0.388699	0.284	0.219	0.151036
	POLE	6.14e-06	0.256096	0.216	0.154	0.169456
	TTYH3	6.15e-06	0.468977	0.447	0.419	0.169749
	RPL37A	6.16e-06	0.512993	0.459	0.425	0.170015
	RFWD3	6.98e-06	0.268424	0.184	0.125	0.192812
	GALNTL6	7.05e-06	0.380685	0.107	0.061	0.194658
	NELFB	7.18e-06	0.290959	0.171	0.113	0.198273
	SLC25A18	7.29e-06	0.250287	0.131	0.203	0.201203
	TNS3	7.48e-06	0.373505	0.121	0.073	0.206559
	SYN3	8.58e-06	0.376289	0.124	0.075	0.236979
	RPS3A	8.77e-06	0.549371	0.202	0.147	0.242185
	HS6ST1	9.1e-06	0.304838	0.187	0.127	0.251194
	MEX3A	9.37e-06	0.44166	0.273	0.213	0.258811
	SLC22A23	1.02e-05	0.458147	0.381	0.334	0.281858
	OSBP2	1.06e-05	0.382008	0.212	0.154	0.292663
	POLH	1.08e-05	0.251787	0.178	0.122	0.29688
	TBCB	1.11e-05	0.33071	0.115	0.068	0.307685
	YWHAB	1.12e-05	0.614377	0.204	0.151	0.308011
	H2AFV	1.12e-05	0.430542	0.32	0.261	0.308486
	AKAP12	1.13e-05	0.413247	0.482	0.448	0.312875
	LMO7	1.19e-05	0.427828	0.213	0.156	0.327987
	ACLY	1.2e-05	0.2913	0.197	0.139	0.332212
	CTBP2	1.25e-05	0.356358	0.673	0.714	0.343972
	ACOT7	1.34e-05	0.28006	0.164	0.109	0.369485
	FASN	1.35e-05	0.38484	0.112	0.067	0.373035
	COX4I1	1.39e-05	0.435032	0.147	0.098	0.384688
	PCMT1	1.39e-05	0.320319	0.215	0.155	0.385063
	TENM3	1.47e-05	0.321154	0.127	0.079	0.406483
	MXD1	1.49e-05	-0.353713	0.112	0.164	0.411925
	CRYAB	1.5e-05	0.774125	0.119	0.076	0.414884
	BTF3	1.58e-05	0.437763	0.148	0.1	0.436981
	MAP4	1.64e-05	0.36186	0.596	0.606	0.453146
	ARHGAP5	1.73e-05	0.375439	0.57	0.571	0.476535
	POU3F3	1.79e-05	0.440239	0.581	0.584	0.495016
	GNPTAB	1.82e-05	0.34946	0.273	0.213	0.501731
	HELLS	1.83e-05	0.333545	0.345	0.288	0.504796
	WNT5B	1.87e-05	0.292171	0.28	0.213	0.515504
	NDUFA4	1.87e-05	0.308371	0.111	0.067	0.517778
	RIMS1	1.93e-05	-0.257897	0.251	0.32	0.532014
	RPL31	1.98e-05	0.425565	0.257	0.2	0.546196
	GNB2	2.03e-05	0.373659	0.134	0.087	0.559343
	HBA2	2.11e-05	1.07598	0.126	0.08	0.583192
	FRMPD4	2.13e-05	0.33782	0.115	0.069	0.587489
	GFOD2	2.53e-05	0.298247	0.138	0.089	0.697652
	SORBS2	2.54e-05	0.47915	0.367	0.309	0.701077
	DBF4	2.69e-05	0.275525	0.216	0.157	0.743408
	ACTR1A	2.75e-05	0.333436	0.145	0.098	0.759808
	MAP7	2.82e-05	0.307384	0.145	0.095	0.778097
	MTURN	2.89e-05	0.291402	0.223	0.165	0.798582
	EFNA5	3.34e-05	0.27733	0.131	0.083	0.922025
	C1orf198	3.41e-05	0.339394	0.128	0.083	0.941478
	PLEC	3.56e-05	0.336782	0.121	0.077	0.981837
	SREBF2	3.58e-05	0.277707	0.648	0.654	0.988215
	ATP8A1	3.76e-05	0.340837	0.311	0.252	1
	AL022068.1	3.77e-05	0.525526	0.181	0.126	1
	HMGCR	3.96e-05	0.479624	0.225	0.171	1
	BMPR2	4e-05	0.296874	0.757	0.824	1
	BEX1	4.22e-05	0.429345	0.101	0.061	1
	BRD8	4.23e-05	0.297543	0.22	0.167	1
	AGO1	4.36e-05	0.31414	0.271	0.213	1
	VCL	4.49e-05	0.302289	0.232	0.176	1
	KIAA1549L	4.56e-05	0.275572	0.348	0.282	1
	TWSG1	4.63e-05	0.253225	0.18	0.126	1
	NOP53	5.37e-05	0.360095	0.13	0.086	1
	HSPA8	5.66e-05	0.549731	0.236	0.185	1
	NMNAT2	5.73e-05	0.393327	0.155	0.107	1
	RASGEF1B	5.98e-05	0.40166	0.523	0.497	1
	SSH2	6.26e-05	0.370317	0.548	0.528	1
	GARNL3	6.32e-05	0.3709	0.332	0.28	1
	MICAL3	6.44e-05	0.336885	0.444	0.401	1
	RHPN1	6.45e-05	0.317448	0.136	0.091	1
	TULP4	6.61e-05	0.295793	0.589	0.592	1
	FBN2	6.7e-05	0.328273	0.165	0.117	1
	TRIM13	6.9e-05	0.350365	0.246	0.193	1
	PTOV1	7.16e-05	0.327629	0.197	0.146	1
	RPN2	7.23e-05	0.337212	0.298	0.245	1
	LIMD1	7.54e-05	0.328826	0.337	0.281	1
	CEP97	7.57e-05	0.356444	0.28	0.229	1
	CUX2	7.9e-05	0.509465	0.228	0.177	1
	LRP8	8.02e-05	0.436144	0.357	0.312	1
	GPC4	8.03e-05	0.268779	0.228	0.172	1
	CNKSR2	8.41e-05	0.408607	0.423	0.39	1
	EPB41L4A	8.84e-05	0.350942	0.44	0.403	1
	NDE1	9.14e-05	0.417452	0.206	0.157	1
	EPB41	9.15e-05	0.354937	0.286	0.23	1
	JADE1	9.24e-05	0.262337	0.241	0.185	1
	PLXNA2	9.42e-05	0.427818	0.448	0.415	1
	TMEM150C	9.82e-05	0.335876	0.148	0.103	1
	AKT3	0.000100725	0.254087	0.83	0.912	1
	IDI1	0.000103108	0.414612	0.196	0.147	1
	UQCRB	0.000103692	0.415531	0.179	0.134	1
	CKB	0.000108659	0.547388	0.465	0.434	1
	ZFAND5	0.000109048	0.442231	0.266	0.216	1
	SLC25A6	0.000110666	0.491801	0.16	0.117	1
	WDR47	0.000124216	0.366232	0.32	0.268	1
	CCBE1	0.000127968	0.357576	0.1	0.061	1
	SUMO2	0.00012963	0.295511	0.134	0.091	1
	SSR2	0.000130726	0.298442	0.138	0.094	1
	TTL	0.000142668	0.300969	0.228	0.177	1
	ELF2	0.00014356	0.285741	0.598	0.6	1
	ZFP90	0.000164604	0.250243	0.279	0.223	1
	PEA15	0.000171881	0.616233	0.262	0.221	1
	PLEKHO1	0.000179743	0.314215	0.2	0.152	1
	ITM2C	0.00018249	0.673946	0.177	0.139	1
	TOB2	0.000184071	0.471734	0.24	0.195	1
	NORAD	0.000191863	0.431564	0.255	0.206	1
	PRDX1	0.000198814	0.412126	0.156	0.114	1
	TENM2	0.00019973	0.333485	0.245	0.191	1
	NRXN3	0.000208403	1.21922	0.488	0.454	1
	CCNG2	0.000212559	0.387625	0.221	0.173	1
	HS3ST4	0.000218559	0.371657	0.138	0.094	1
	MARCH1	0.000228125	0.356485	0.559	0.543	1
	RHOA	0.000232748	0.297375	0.251	0.198	1
	KHDRBS1	0.000253725	0.382525	0.493	0.467	1
	TMEFF2	0.000285382	0.262269	0.103	0.066	1
	DNAJA1	0.000290543	0.368499	0.214	0.167	1
	SERINC1	0.000295768	0.549906	0.272	0.226	1
	GPR161	0.000310753	0.256983	0.259	0.206	1
	IGF2BP3	0.000313961	0.29822	0.541	0.537	1
	PAG1	0.000350397	0.327515	0.351	0.306	1
	TRPM3	0.000353854	0.261003	0.138	0.095	1
	CEP170	0.000357763	0.350223	0.651	0.681	1
	TNR	0.000363206	0.269164	0.151	0.21	1
	LBR	0.000365157	0.344944	0.302	0.26	1
	TMEM108	0.000367476	0.415559	0.582	0.597	1
	TRMT9B	0.000376555	0.255239	0.165	0.12	1
	FBXO32	0.0003877	0.303838	0.151	0.108	1
	IDS	0.00039047	0.440486	0.118	0.081	1
	FUS	0.000411516	0.328175	0.52	0.518	1
	NMT2	0.000413504	0.292182	0.261	0.212	1
	FANCI	0.00041526	0.274509	0.241	0.193	1
	YWHAQ	0.000422675	0.407154	0.437	0.414	1
	RABL6	0.000422828	0.285804	0.297	0.248	1
	ERC2	0.00042626	0.321487	0.243	0.191	1
	ARPC5	0.000427012	0.367449	0.118	0.081	1
	CNTN4	0.000436296	0.402488	0.152	0.111	1
	SH3GL2	0.000441384	0.282097	0.164	0.119	1
	FGD5-AS1	0.00045537	0.354042	0.169	0.126	1
	NREP	0.000455536	0.494006	0.502	0.487	1
	KMT5A	0.000459314	0.272037	0.161	0.119	1
	BRD3	0.000483166	0.362868	0.245	0.197	1
	OLA1	0.000503995	0.284801	0.383	0.335	1
	AC002429.2	0.000509702	0.520763	0.156	0.116	1
	AL078639.1	0.000520289	0.318442	0.181	0.138	1
	ENO2	0.000520973	0.357858	0.129	0.092	1
	SMS	0.000522764	0.286934	0.214	0.167	1
	SGTA	0.000537814	0.294474	0.13	0.092	1
	FNBP1L	0.0005571	0.338996	0.584	0.585	1
	GFAP	0.000577826	1.40052	0.283	0.261	1
	PPP2R1A	0.000590396	0.450693	0.229	0.187	1
	YPEL1	0.000595615	0.324575	0.354	0.31	1
	SOX12	0.000607399	0.284985	0.157	0.116	1
	HNRNPA3	0.000630625	0.425405	0.46	0.436	1
	CEP89	0.000637658	0.260857	0.32	0.269	1
	IVNS1ABP	0.000651201	0.33943	0.231	0.185	1
	TTLL7	0.000653217	0.329504	0.392	0.349	1
	EPB41L1	0.000654371	0.302977	0.142	0.104	1
	PODXL2	0.000698617	0.431859	0.226	0.183	1
	ZNF90	0.00069996	0.271907	0.215	0.17	1
	MDK	0.000711607	0.269449	0.171	0.129	1
	ANP32B	0.000728003	0.285474	0.215	0.171	1
	TNRC18	0.000731122	0.272978	0.671	0.716	1
	CNTLN	0.000735365	0.268399	0.484	0.466	1
	COMMD6	0.000767757	0.355942	0.135	0.099	1
	AP001347.1	0.000823382	0.321344	0.388	0.351	1
	PLPPR4	0.000828312	0.342449	0.221	0.179	1
	CD47	0.000834328	0.310257	0.308	0.266	1
	SKP1	0.000840063	0.410565	0.24	0.2	1
	FGD3	0.000845206	0.250759	0.107	0.072	1
	TPM3	0.000903658	0.273232	0.156	0.117	1
	ATP5MC2	0.000916384	0.257062	0.208	0.165	1
	SRP9	0.000948564	0.393664	0.216	0.175	1
	NPAS2	0.000983359	0.34335	0.124	0.087	1
	ZFAS1	0.000994246	0.309026	0.215	0.171	1
	RIMS2	0.00100561	0.335425	0.168	0.126	1
	EPN1	0.00102736	0.266231	0.109	0.075	1
	MAPRE2	0.00106076	0.332826	0.381	0.34	1
	RBM8A	0.00107591	0.263221	0.119	0.084	1
	EIF1B	0.00108378	0.261836	0.103	0.07	1
	PDZD4	0.00109009	0.283214	0.153	0.114	1
	HSP90AB1	0.00115977	0.650416	0.386	0.371	1
	SMARCB1	0.00116958	0.255141	0.222	0.177	1
	PSAP	0.00120307	0.488756	0.408	0.388	1
	CYB5R3	0.00120841	0.251334	0.138	0.101	1
	STK39	0.00121143	0.371305	0.586	0.616	1
	NOTCH1	0.00125068	0.270713	0.43	0.397	1
	CCSAP	0.00129224	0.255938	0.108	0.074	1
	PGAP1	0.0012927	0.338878	0.492	0.488	1
	GNB1	0.00138022	0.276815	0.656	0.683	1
	FLNA	0.00140628	0.261241	0.203	0.162	1
	FAT1	0.0014274	0.310264	0.284	0.24	1
	PSIP1	0.00145116	0.398853	0.393	0.373	1
	MAGED2	0.00153339	0.333044	0.105	0.074	1
	WWTR1	0.00158015	0.250431	0.258	0.324	1
	STXBP1	0.00158956	0.311109	0.291	0.248	1
	PDE4DIP	0.00159037	0.478733	0.423	0.409	1
	FAM49A	0.00162964	0.352196	0.141	0.106	1
	SERPINH1	0.00185687	-0.40835	0.087	0.119	1
	SLC2A3	0.00190178	0.296971	0.15	0.114	1
	NUDT3	0.00192625	0.466993	0.193	0.158	1
	NONO	0.00193803	0.300332	0.227	0.188	1
	SMC1A	0.00195577	0.261472	0.223	0.182	1
	MCRIP1	0.00206307	0.265146	0.126	0.093	1
	L3MBTL4	0.00219319	0.267912	0.404	0.371	1
	HIF3A	0.00243418	-0.328747	0.159	0.198	1
	PRAG1	0.00246808	0.35427	0.437	0.416	1
	IQCJ-SCHIP1	0.00253642	0.348212	0.164	0.127	1
	NBEAL1	0.00260556	0.480172	0.535	0.553	1
	MAPK8IP1	0.00264243	0.303062	0.114	0.083	1
	SRSF7	0.00290679	0.298832	0.187	0.148	1
	CNTN1	0.00352148	0.35578	0.198	0.163	1
	SRSF2	0.00354818	0.308494	0.183	0.147	1
	SMC3	0.00357409	0.376714	0.333	0.301	1
	ASAP2	0.0036086	0.266634	0.526	0.533	1
	PCNX4	0.00366686	0.256452	0.38	0.346	1
	KIFAP3	0.00373326	0.329455	0.238	0.199	1
	YWHAG	0.00374295	0.593928	0.281	0.248	1
	MYL6B	0.00377764	0.250401	0.115	0.085	1
	XRCC6	0.00384123	0.333192	0.262	0.226	1
	MAST1	0.00389494	0.299918	0.207	0.17	1
	NSA2	0.00392713	0.292998	0.127	0.096	1
	NLGN4Y	0.00394059	-0.407625	0.284	0.313	1
	DLG5	0.00396877	0.259826	0.426	0.397	1
	CACNA1B	0.00428916	0.279986	0.103	0.074	1
	CLSTN2	0.00440372	0.38489	0.123	0.092	1
	THSD4-AS1	0.00473448	0.528954	0.282	0.256	1
	CDKL5	0.00482801	0.288197	0.277	0.242	1
	CCT6A	0.00483518	0.288069	0.159	0.127	1
	FSCN1	0.00490757	0.330589	0.169	0.137	1
	MACO1	0.00491002	0.307517	0.223	0.187	1
	PRMT1	0.00523474	0.258028	0.133	0.101	1
	LINC01572	0.00526063	0.298595	0.337	0.307	1
	XKR4	0.00545499	0.439945	0.187	0.154	1
	HNRNPUL1	0.00566391	0.295181	0.301	0.268	1
	MSMO1	0.00570441	0.344219	0.232	0.198	1
	AC098829.1	0.00601181	0.259748	0.151	0.118	1
	VTA1	0.00629489	0.259034	0.22	0.184	1
	FEZ1	0.00630918	0.325116	0.228	0.196	1
	C15orf41	0.00637322	0.303691	0.403	0.388	1
	TMEM132A	0.00642482	0.259652	0.134	0.104	1
	DSTN	0.00668706	0.397388	0.174	0.144	1
	ATP6V1G1	0.00687244	0.272155	0.114	0.086	1
	PARP1	0.00712675	0.263772	0.199	0.165	1
	ATAT1	0.00728652	0.308227	0.234	0.198	1
	KPNB1	0.00738429	0.32544	0.415	0.397	1
	NFIC	0.00778604	0.306964	0.444	0.437	1
	ATP6V0E2	0.00786002	0.259486	0.118	0.089	1
	MORF4L1	0.00827246	0.382063	0.4	0.384	1
	SHISA9	0.00828602	-0.355562	0.101	0.129	1
	HSP90B1	0.00834366	0.324514	0.309	0.281	1
	SORT1	0.00840586	0.286142	0.4	0.388	1
	CDC42	0.00843966	0.379015	0.255	0.224	1
	COL4A5	0.00855115	0.275389	0.402	0.384	1
	TSPAN5	0.00856187	0.25502	0.683	0.767	1
	JUND	0.00945884	0.346601	0.328	0.304	1
	TRIM28	0.00948001	0.307498	0.156	0.127	1
	CGGBP1	0.0095287	0.282947	0.244	0.211	1
	PAFAH1B2	0.00960126	0.298062	0.242	0.211	1
	TSC22D2	0.00991442	0.304006	0.424	0.405	1
	DLX6-AS1	0.00994187	0.650641	0.197	0.168	1
	EIF3F	0.0102027	0.31875	0.164	0.134	1
	SSB	0.0106856	0.29491	0.155	0.126	1
	RPS29	0.0112498	0.312972	0.227	0.199	1
	SELENOW	0.0115546	0.460148	0.212	0.19	1
	CCT5	0.0115998	0.252871	0.133	0.106	1
	NAP1L1	0.011887	0.293354	0.47	0.471	1
	PABPC1	0.0123579	0.395594	0.344	0.32	1
	PPM1G	0.012397	0.274293	0.195	0.164	1
	TOMM20	0.0125654	0.361233	0.202	0.172	1
	DEK	0.0127657	0.312389	0.38	0.361	1
	AQP4	0.0128106	0.457207	0.233	0.3	1
	BEX3	0.0132888	0.370939	0.228	0.2	1
	ILF3	0.0144078	0.288364	0.478	0.48	1
	CALM1	0.0144643	0.84711	0.473	0.481	1
	GRM7	0.0145337	0.274791	0.18	0.15	1
	PBRM1	0.0148775	0.266531	0.555	0.575	1
	NCS1	0.0149801	0.268175	0.25	0.222	1
	PKM	0.0150004	0.363567	0.329	0.309	1
	UBA6-AS1	0.0157284	0.287621	0.391	0.366	1
	FAT4	0.0161511	0.292836	0.178	0.148	1
	ACTR3B	0.0162897	0.29866	0.345	0.327	1
	FKBP8	0.0172299	0.315881	0.144	0.119	1
	GUK1	0.0175213	0.261471	0.102	0.079	1
	SERBP1	0.017687	0.374421	0.314	0.292	1
	FGFR2	0.0192	0.369872	0.455	0.467	1
	RPL7L1	0.0196779	0.267308	0.195	0.165	1
	POLR2B	0.0200102	0.266445	0.248	0.22	1
	G2E3	0.0201174	0.325292	0.284	0.264	1
	GJA1	0.0204636	0.375014	0.118	0.096	1
	DYNC1I2	0.0219584	0.340442	0.336	0.319	1
	VPS28	0.022416	0.256126	0.127	0.103	1
	B4GALNT4	0.0229398	0.253379	0.223	0.197	1
	ACO2	0.0237869	0.358493	0.267	0.244	1
	SON	0.0244376	0.264839	0.545	0.558	1
	HNRNPK	0.0250548	0.473277	0.366	0.364	1
	SLC16A1-AS1	0.0256533	0.270535	0.419	0.405	1
	ATP5F1A	0.0274026	0.331352	0.204	0.179	1
	CBX3	0.0289327	0.303048	0.265	0.242	1
	ZC2HC1A	0.0291519	0.316455	0.39	0.374	1
	KBTBD6	0.0325388	0.267246	0.102	0.081	1
	VDAC1	0.0359888	0.270981	0.156	0.132	1
	HNRNPH1	0.0361151	0.281202	0.449	0.449	1
	VCP	0.037018	0.295372	0.22	0.197	1
	BRD2	0.0370955	0.251265	0.26	0.235	1
	SDCBP	0.0373261	0.303786	0.222	0.197	1
	RNF219-AS1	0.0375743	0.555675	0.152	0.131	1
	ARMC9	0.0377064	0.307143	0.356	0.342	1
	CADPS	0.0382942	0.563029	0.257	0.24	1
	AES	0.038488	0.392866	0.217	0.196	1
	ARPC3	0.0407777	0.262303	0.134	0.113	1
	DYNLRB1	0.0419579	0.285985	0.145	0.123	1
	AP2M1	0.0425361	0.29748	0.125	0.105	1
	FGF14	0.0452445	0.282077	0.233	0.208	1
	SNRNP200	0.0465506	0.273697	0.263	0.243	1
	AC006059.1	0.0491363	0.367943	0.129	0.109	1
	PDZRN3	0.0530032	0.709564	0.327	0.324	1
	WASF1	0.0559514	0.382098	0.22	0.199	1
	AC105402.3	0.056193	1.39347	0.192	0.177	1
	AQP4-AS1	0.0567891	0.422448	0.171	0.152	1
	CAPRIN1	0.0568076	0.285925	0.339	0.325	1
	CLU	0.0584127	1.18855	0.31	0.316	1
	UBXN2A	0.0604996	0.255556	0.384	0.377	1
	SPAG16	0.0615811	0.258952	0.244	0.227	1
	TCEAL4	0.0617893	0.257808	0.136	0.116	1
	ARX	0.0618673	0.281833	0.242	0.222	1
	PANK3	0.0626379	0.253566	0.234	0.21	1
	PRICKLE2	0.0635823	0.332047	0.159	0.14	1
	FAM213A	0.0640991	0.268367	0.258	0.238	1
	TBCD	0.0651966	0.257205	0.465	0.486	1
	PTPRN2	0.0654174	0.256358	0.287	0.266	1
	CALR	0.0708887	0.293167	0.211	0.192	1
	LRP6	0.0728548	0.268742	0.499	0.527	1
	CHCHD3	0.072907	0.336558	0.625	0.65	1
	AMER2	0.0733506	0.263462	0.179	0.158	1
	PSD3	0.0742567	0.254018	0.7	0.772	1
	APC2	0.0766037	0.391316	0.286	0.28	1
	ELMO1	0.0805381	0.504109	0.437	0.45	1
	PRKAG2	0.0831209	0.464634	0.282	0.27	1
	GDI1	0.0831636	0.377801	0.247	0.235	1
	OPCML	0.0837851	0.484133	0.316	0.292	1
	KIF21B	0.0849965	0.338256	0.132	0.116	1
	MORF4L2	0.085651	0.305004	0.245	0.228	1
	ZNF83	0.0861731	0.256224	0.406	0.401	1
	EIF4A1	0.0864017	0.252883	0.104	0.087	1
	CTIF	0.0878633	0.252837	0.359	0.35	1
	ARPP19	0.0979222	0.260281	0.223	0.204	1
	RTF1	0.100666	0.312333	0.341	0.335	1
	ITGA6	0.10862	0.256183	0.263	0.247	1
	SRSF10	0.113706	0.275724	0.365	0.364	1
	APLP2	0.121104	0.321229	0.338	0.338	1
	SCLT1	0.121574	0.261355	0.525	0.558	1
	OPHN1	0.122224	0.280561	0.473	0.487	1
	ITPKB	0.13366	0.632633	0.215	0.258	1
	POU3F2	0.140079	0.333322	0.535	0.571	1
	DYNC1H1	0.144332	0.355311	0.508	0.539	1
	CD81	0.150385	0.400072	0.228	0.22	1
	SEC62	0.167435	0.265276	0.282	0.274	1
	LCORL	0.171134	0.292886	0.502	0.551	1
	KIF3A	0.172624	0.276952	0.265	0.252	1
	HMGB1	0.175656	0.305236	0.613	0.657	1
	CNTNAP2	0.187615	0.289364	0.305	0.289	1
	ELAVL4	0.18955	0.251716	0.267	0.258	1
	DDX5	0.194766	0.399776	0.371	0.378	1
	SCN3A	0.20117	0.285168	0.344	0.34	1
	SLC25A3	0.205387	0.340701	0.175	0.166	1
	HDAC2	0.22797	0.305077	0.312	0.31	1
	PTPRM	0.229675	0.2816	0.553	0.617	1
	CSDE1	0.239088	0.301984	0.34	0.34	1
	HNRNPR	0.251365	0.264872	0.5	0.534	1
	SORL1	0.254158	0.289505	0.219	0.213	1
	LDHB	0.258726	0.310561	0.188	0.182	1
	TPI1	0.260088	0.252252	0.105	0.096	1
	HNRNPH3	0.273745	0.270065	0.334	0.33	1
	FAM182B	0.29798	0.340133	0.498	0.539	1
	PFKFB3	0.299003	0.415742	0.283	0.281	1
	CHL1	0.323828	0.308605	0.359	0.357	1
	IGFBP5	0.365662	0.639513	0.193	0.19	1
	WDR82	0.368905	0.309815	0.241	0.238	1
	APOE	0.377785	0.765668	0.175	0.205	1
	DCAF7	0.406585	0.308278	0.348	0.365	1
	LIMCH1	0.410345	0.260779	0.486	0.513	1
	ZEB2	0.421316	0.394036	0.639	0.71	1
	SCG3	0.431714	0.295819	0.118	0.134	1
	AZIN1	0.466022	0.289984	0.246	0.248	1
	HMGN1	0.466267	0.270508	0.355	0.362	1
	LMO4	0.480982	0.272244	0.325	0.358	1
	TIMP2	0.495855	0.291442	0.316	0.326	1
	ST6GALNAC5	0.509434	-0.569121	0.218	0.218	1
	FAM189A2	0.536171	0.360827	0.18	0.18	1
	STMN4	0.542993	0.449723	0.18	0.199	1
	MIR181A1HG	0.611123	0.251979	0.449	0.5	1
	TIMP3	0.612964	0.401586	0.16	0.173	1
	KLF7	0.714334	0.267991	0.362	0.394	1
	H3F3B	0.727479	0.322209	0.36	0.403	1
	CAMK2N1	0.850452	0.297942	0.201	0.216	1
	CRY2	0.900137	0.305746	0.147	0.152	1
	CLTC	0.904489	0.256949	0.296	0.315	1
	GNG2	0.906651	0.343129	0.229	0.239	1
	AASDHPPT	0.932242	0.278824	0.144	0.149	1
	MYO16	0.985349	0.252477	0.199	0.209	1
	PPFIA1	0.988845	0.406824	0.387	0.422	1

## Sheet: Fig. 2d
Fig. 2d	Gene set enrichment analysis comparing subclustered germinal matrix gIPC (top) and mIPC (bottom)
	Category	Term	Description	LogP	Log(q-value)
	GO Biological Processes	GO:0098609	Cell-cell adhesion	-8.50961	-4.93897
	GO Biological Processes	GO:0048858	Cell projection morphogenesis	-6.24167	-2.93427
	KEGG Pathway	hsa04012	ErbB signaling pathway	-5.01699	-2.17335
	GO Biological Processes	GO:0051491	Positive regulation of filopodium assembly	-3.82836	-1.41908
	GO Biological Processes	GO:0006935	Chemotaxis	-3.52058	-1.22869
	GO Biological Processes	GO:0030335	Positive regulation of cell migration	-3.22192	-1.06346
	Category	Term	Description	LogP	Log(q-value)
	GO Biological Processes	GO:0045664	Regulation of neuron differentiation	-5.375	-2.89544
	GO Biological Processes	GO:0050769	Positive regulation of neurogenesis	-3.90811	-1.68643
	GO Biological Processes	GO:0048639	Positive regulation of developmental growth	-3.60576	-1.45287
	GO Biological Processes	GO:0051301	Cell division	-3.52627	-1.37888
	Reactome Gene Sets	R-HSA-69275	G2/M Transition	-3.29894	-1.22431
	GO Biological Processes	GO:2000179	Positive regulation of neural precursor cell proliferation	-3.08724	-1.05442

## Sheet: Fig. 2e
Fig. 2e	Astrocyte module scores (top 50 markers) for germinal matrix mIPC and gIPC subclusters.
	Group	Max	Min	Median	Q1st	Q3rd		Cell ID	mIPC7	mIPC10	mIPC13	gIPC3	gIPC11	gIPC716	gIPC-O26	gIPC-A30
	mIPC7	1.74162	-0.559814	-0.284997	-0.379148	-0.137175		AACAAAGCAGAAGCTG-1_1	-0.321124	-0.291451	-0.269907	-0.197206	-0.403801	-0.182815	-0.223102	-0.0918277
	mIPC10	2.05955	-0.616678	-0.191397	-0.351298	0.675371		AGACCATGTTAGCTAC-1_1	-0.435765	-0.256316	-0.220594	-0.353333	-0.220665	-0.205952	-0.394964	-0.107414
	mIPC13	1.94507	-0.566119	-0.225925	-0.311902	-0.094142		ATCGGATTCCTGGGTG-1_1	-0.279253	-0.286453	-0.221958	-0.0967261	-0.187427	-0.502793	-0.307171	-0.259651
	gIPC3	1.45797	-0.518029	-0.20389	-0.301703	-0.0861567		GAACTGTTCCGACGGT-1_1	-0.474506	-0.0835547	-0.154997	-0.162629	-0.306144	-0.171515	-0.374676	0.15151
	gIPC11	1.19131	-0.565017	-0.143263	-0.236832	0.0196734		TACCGGGGTACCGCGT-1_1	-0.403235	-0.304323	-0.197842	-0.422601	-0.178441	-0.313646	-0.361367	0.0179041
	gIPC16	1.22711	-0.502793	-0.0931146	-0.208643	0.0595852		TACGTCCCAAATGATG-1_1	-0.303617	-0.183291	-0.128801	-0.169546	-0.401282	-0.296719	-0.277255	-0.211246
	gIPC-O26	1.05545	-0.575531	-0.268332	-0.365629	-0.180907		TATTGCTAGACCGTTT-1_1	-0.460354	-0.277164	-0.249545	-0.207063	-0.0513467	-0.200598	-0.304657	-0.216767
	gIPC-A30	1.81376	-0.279926	0.364046	0.109981	0.892857		TCCTCCCGTAACGCGA-1_1	-0.390821	-0.191352	-0.018644	-0.288685	-0.223123	-0.217556	-0.294356	-0.0114837
								CAAGACTAGCATACTC-1_2	-0.304004	-0.115412	-0.181485	-0.313546	-0.168378	-0.28344	-0.33724	0.0305098
								CATTCTAGTCGCTTAA-1_2	-0.270114	-0.308973	-0.248727	-0.207586	-0.266276	-0.445976	-0.227319	-0.0778838
								GACACGCCAATCCTAG-1_2	-0.533407	-0.215058	-0.278972	-0.439886	-0.121813	-0.107602	-0.384936	-0.110706
								GATCCCTAGGCACTCC-1_2	-0.326207	-0.205634	-0.172193	-0.405497	-0.168155	-0.411247	-0.237479	0.0670426
								GCCATGGGTACTAAGA-1_2	-0.409308	-0.203531	-0.204319	-0.281574	-0.20536	-0.444524	-0.152079	-0.00907113
								GGAGGATGTCGTACAT-1_2	-0.525069	-0.287167	-0.237298	-0.380465	-0.109698	-0.393915	-0.294284	0.0670852
								GTCTTTATCCGGACTG-1_2	-0.473148	-0.481026	-0.330536	-0.164322	-0.126166	-0.191877	-0.575531	-0.057177
								GTTACCCAGTTGTAGA-1_2	-0.30621	-0.101183	-0.428835	-0.275169	-0.159877	-0.213521	-0.0719997	-0.0778548
								TACGGGCTCGCCGAGT-1_2	-0.514463	-0.156284	-0.216123	-0.149959	-0.195298	0.00429561	-0.402942	-0.00427968
								TCAGGGCTCTCTTCAA-1_2	-0.238985	-0.0944821	-0.256579	-0.108691	-0.169336	-0.270978	-0.195312	0.0507017
								TTGAACGTCATCGCCT-1_2	-0.516395	-0.166586	-0.0530024	-0.364684	-0.263009	-0.367499	-0.297439	0.0501384
								CGCATGGCACTCTAGA-1_3	-0.451593	-0.235527	-0.303919	-0.320155	-0.26855	-0.106054	-0.266973	-0.0683877
								GTTTGGAGTCATGCAT-1_3	-0.299912	-0.268647	-0.282097	-0.33105	-0.263961	0.121212	-0.287663	-0.0822084
								AGGGCTCAGTGTTGTC-1_4	-0.355972	-0.282539	-0.209125	-0.30512	-0.0162996	-0.16851	-0.261112	-0.107881
								TCAAGCAGTATCTCTT-1_4	-0.363328	-0.231316	-0.23121	-0.117241	-0.175102	-0.14249	-0.211689	0.0516691
								TCATACTAGCACTAGG-1_4	-0.306617	-0.0931423	-0.268351	-0.106174	-0.293502	-0.253541	-0.196105	0.185429
								TCCTTTCAGTGGTTAA-1_4	-0.433456	-0.236299	-0.120902	-0.328134	-0.104854	-0.229426	-0.268458	0.173528
								AGATAGAAGGATCATA-1_5	-0.415185	-0.160367	-0.224706	-0.397684	-0.116808	-0.300625	-0.353778	-0.2041
								CAGCACGGTCAGTTTG-1_5	-0.212142	0.00265481	-0.155953	-0.344704	-0.184794	-0.117345	-0.500504	0.0129171
								CAGCAGCGTTCAGTAC-1_5	-0.232731	-0.107177	-0.182181	-0.212143	-0.216437	-0.087598	-0.439574	-0.279926
								CATGCAATCGTAACAC-1_5	-0.28602	-0.156597	-0.20132	-0.236827	-0.254539	-0.181984	-0.300617	0.113205
								CATTGTTTCGGCATCG-1_5	-0.225777	-0.238648	-0.230633	-0.0883243	-0.307969	-0.185854	-0.215635	-0.0851179
								CATTTCATCTAGCCTC-1_5	-0.230156	-0.152592	-0.340923	-0.211557	-0.274817	-0.142793	-0.338899	0.0403615
								CCTGCATCAGGGATAC-1_5	-0.325184	-0.401766	-0.0710235	0.019962	-0.0993273	-0.0948086	-0.221697	-0.157889
								CGGAACCCAGAACTAA-1_5	-0.316787	-0.148468	-0.295496	-0.169704	-0.108118	-0.124274	-0.311514	-0.115408
								CTGAGCGCACGTCGTG-1_5	-0.233945	-0.151497	-0.245542	-0.325576	-0.161501	-0.316175	-0.254683	0.141129
								CTGTACCCATTAGGAA-1_5	-0.173078	-0.165958	-0.0117194	-0.287734	-0.216875	-0.128663	-0.398789	0.164195
								GACGCTGCAGCGAACA-1_5	-0.262665	-0.199793	-0.279219	-0.336553	-0.242506	-0.0992334	-0.381873	-0.0621861
								GAGGGATTCATTATCC-1_5	-0.332357	-0.0827384	-0.2149	-0.420578	-0.158563	0.039256	-0.339097	0.492914
								GAGTGTTTCATTTCCA-1_5	-0.365519	-0.163786	0.0371243	-0.150382	-0.448551	-0.272419	-0.439602	0.173587
								GATGCTACAAGGGTCA-1_5	-0.51415	-0.247001	-0.211067	-0.231345	-0.0584638	-0.325189	-0.215166	0.624753
								GGTAGAGCATGACTAC-1_5	-0.300101	-0.131663	-0.266219	-0.180706	0.0134616	-0.247768	-0.350165	0.256405
								GTCCACTTCTACTTCA-1_5	-0.32927	-0.254523	-0.244943	-0.191679	-0.28663	-0.255371	-0.371988	-0.129798
								GTCTCACAGATCCTAC-1_5	-0.245914	-0.165319	-0.482893	-0.332771	-0.207116	-0.210762	-0.527005	0.146769
								GTGAGTTTCAGAGCAG-1_5	-0.0186568	-0.235059	-0.277998	-0.260089	-0.427306	-0.257941	-0.359361	0.102667
								GTGCACGCACAAAGCG-1_5	-0.334528	-0.0684957	-0.196077	-0.293133	-0.339449	-0.0834384	-0.349277	-0.0747762
								TATGTTCTCGTGTGGC-1_5	-0.320413	-0.274842	-0.178687	-0.354455	-0.199748	-0.105557	-0.20689	0.0124742
								TCAAGCAGTAGACGTG-1_5	-0.552146	-0.318784	-0.287985	-0.249049	-0.180235	-0.228028	-0.280362	0.283349
								TCATTACTCGCTAATG-1_5	-0.20813	-0.262433	-0.0743383	-0.332799	-0.0377966	-0.207355	-0.467826	0.0562391
								TCCCATGCAAATGCTC-1_5	-0.29955	-0.128631	-0.28288	-0.316506	-0.281924	-0.345956	-0.205706	-0.0292352
								TCGCACTCACACGCCA-1_5	-0.224563	-0.156842	-0.110806	-0.386292	-0.216786	-0.253025	-0.391866	0.251155
								TGCCGAGAGCTGTGCC-1_5	-0.11594	0.0988903	-0.274932	-0.249816	-0.179562	0.00340188	-0.326153	-0.233425
								TGCCGAGCAGGTGGAT-1_5	-0.373663	-0.180113	-0.113666	-0.431084	-0.125621	-0.302013	-0.210572	-0.0428007
								TGGCGTGGTCAGTCGC-1_5	-0.237357	-0.0576671	-0.192761	-0.290695	-0.123471	-0.188042	-0.2784	0.111206
								TGGGCTGTCGGCATTA-1_5	-0.128062	-0.464332	-0.232756	-0.180558	-0.0933063	-0.162919	-0.341277	0.237696
								TTACCATAGGTCGTGA-1_5	-0.348809	-0.18489	-0.248725	-0.250267	-0.412225	-0.193985	-0.348636	0.339035
								TTGAACGTCTCTGCCA-1_5	-0.344	-0.24243	-0.163764	-0.162182	-0.109898	-0.332573	-0.320984	0.47018
								TTTGACTTCGTCAGAT-1_5	-0.343794	-0.228373	-0.272758	-0.18083	-0.128855	-0.037846	-0.294739	0.424669
								AAGTCGTTCAAGGAGC-1_6	-0.252148	0.0132962	-0.21114	-0.386567	-0.224505	0.0684785	-0.387891	0.895687
								ACGTCCTCAGTTGGTT-1_6	-0.306621	-0.195378	-0.288321	-0.24025	-0.232479	-0.168536	-0.408211	0.348745
								AGAACCTGTGTTCCAA-1_6	-0.296961	-0.0194057	-0.48534	-0.268253	-0.236832	-0.104762	-0.488317	0.307989
								AGAGAATTCTAGTGAC-1_6	-0.180969	-0.163813	-0.295033	-0.254599	-0.189036	-0.0803054	-0.324986	0.399421
								AGATCCATCTGTCGCT-1_6	-0.27042	-0.285599	-0.235359	-0.225338	-0.327152	-0.129416	-0.384951	0.0347534
								AGCTCAATCATTTCCA-1_6	-0.34759	-0.317089	-0.112115	-0.25973	-0.283683	-0.198337	-0.443317	0.140857
								CATACCCTCAAGGTGG-1_6	-0.32429	-0.22531	-0.240828	-0.294035	-0.211541	-0.169	-0.477665	-0.237476
								CATCCCACAGGATGAC-1_6	-0.268153	-0.234812	-0.250021	-0.288636	-0.109833	-0.019239	-0.233615	0.361505
								CATTCATTCAAACGTC-1_6	-0.332495	-0.217629	-0.292156	-0.384781	-0.165466	1.09032e-05	-0.374305	-0.059772
								CGTAAGTTCAATCGGT-1_6	-0.298574	-0.131218	-0.290515	-0.180694	-0.288368	-0.0995864	-0.416424	0.319717
								GAAGGGTCAATAGGGC-1_6	-0.18907	-0.0593905	-0.169361	-0.317274	-0.299404	-0.196604	-0.431143	0.142627
								GCCTGTTCAGAGTCAG-1_6	-0.291121	-0.141497	-0.317176	-0.226693	-0.204611	-0.370315	-0.329914	-0.0564209
								TAATCTCTCGAACTCA-1_6	-0.318413	-0.19455	-0.232881	-0.412095	-0.314573	-0.195041	-0.487794	0.168982
								TCTCCGACATAGGCGA-1_6	-0.221515	-0.0920282	-0.0400681	-0.388528	-0.172229	-0.00444738	-0.386849	0.0333655
								ACCTACCTCTGAGGCC-1_7	-0.280605	-0.275617	-0.232452	-0.0889303	-0.274515	-0.020465	-0.426127	0.0731237
								ACTATTCGTATGGAGC-1_7	-0.359318	-0.147746	-0.110234	0.100485	-0.114226	-0.204532	-0.212012	0.248056
								AGAAATGCACAGCCAC-1_7	-0.458789	-0.133223	-0.196201	-0.290029	-0.308997	-0.174108	-0.159452	0.143357
								ATATCCTGTATCAGCT-1_7	-0.378646	-0.1035	-0.14387	0.286145	-0.146803	-0.206668	-0.440311	0.191316
								ATCTTCAAGCTCAGAG-1_7	-0.417802	-0.191397	-0.253479	-0.0913953	-0.236247	-0.23855	-0.385089	0.000131848
								ATGTCCCGTTTAAGGA-1_7	-0.28091	-0.20617	-0.292643	-0.160433	-0.354304	-0.176655	-0.386085	0.121127
								CACCGTTCAGAGGGTT-1_7	-0.438635	-0.336269	-0.522716	-0.188157	-0.221475	-0.214716	-0.397521	0.059391
								CAGGCCATCCGTCACT-1_7	-0.162026	-0.434602	-0.338958	-0.170918	-0.169323	-0.346444	-0.405305	0.170355
								CATTCATGTAGTACGG-1_7	-0.301663	-0.472375	-0.306254	-0.109375	-0.362689	0.0591352	-0.282495	0.0467006
								CGATGGCAGCTACGTT-1_7	-0.42216	-0.300183	0.00468695	0.0836809	-0.132552	-0.167177	-0.187015	-0.151882
								CGATGGCGTGAATAAC-1_7	-0.296523	-0.353762	-0.19181	-0.209336	-0.289248	0.00658095	-0.326882	0.227129
								CTTCCTTTCGGTCGAC-1_7	-0.434757	-0.366591	-0.276335	-0.236277	-0.305009	-0.16128	-0.292284	0.142099
								GCGATCGGTCAGTTTG-1_7	-0.536815	-0.326585	-0.269928	-0.141322	-0.210461	-0.0878049	-0.355942	-0.0166484
								GCTACCTCACAATGTC-1_7	-0.41466	-0.102781	-0.26814	-0.330687	-0.217074	-0.0578529	-0.0875273	-0.0114812
								GGCTTGGCAGACCAGA-1_7	-0.381903	-0.2668	-0.189338	-0.219874	-0.229109	-0.164513	-0.317496	-0.230365
								GTGTCCTCATTCGATG-1_7	-0.438077	-0.201308	-0.280839	-0.175319	-0.2159	-0.209636	-0.188662	0.0707105
								GTTACAGAGTCCCTAA-1_7	-0.367324	-0.371705	-0.208096	-0.13782	-0.0812325	-0.0229096	-0.180924	0.0849429
								TACAGGTAGGGAGATA-1_7	-0.425316	-0.43388	-0.14698	-0.261831	0.076403	0.00485758	-0.230125	-0.0277292
								TCAATCTTCTGCGATA-1_7	-0.531227	-0.388443	-0.190704	-0.21828	-0.258906	-0.15322	-0.187959	-0.00695163
								TCGTGCTTCTTCCCAG-1_7	-0.350122	-0.415422	-0.20301	-0.114519	-0.180046	-0.155225	-0.313058	0.107296
								TCTCAGCGTAGTAAGT-1_7	-0.320983	-0.433542	-0.148216	-0.298585	-0.20698	-0.240644	-0.315246	0.0673426
								TCTTCCTCAAATCGGG-1_7	-0.301074	-0.331878	-0.41704	-0.230439	-0.280393	-0.337505	-0.246628	0.073428
								TGTACAGCAGGTCTCG-1_7	-0.22837	-0.404573	-0.27305	-0.313176	-0.237289	-0.161327	-0.342692	0.624296
								TGTCCACCACACCGAC-1_7	-0.465497	-0.503287	-0.319039	-0.191939	-0.350744	-0.201856	-0.380079	0.595191
								TTCTTCCGTTTCTTAC-1_7	-0.13885	-0.431238	-0.420266	0.0548199	-0.347118	-0.375009	-0.162148	0.581782
								TTTGGTTAGCTAGAAT-1_7	-0.39419	-0.26931	-0.0730058	-0.104275	-0.254516	-0.238596	-0.35496	0.410933
								AAACCCAAGATAGGGA-1_8	-0.308528	-0.397083	-0.315189	-0.25977	-0.137815	-0.224667	-0.349149	0.401876
								AACCACATCCCAAGCG-1_8	-0.376026	-0.234472	-0.0976386	-0.277955	-0.442488	-0.220963	-0.381995	0.0702976
								AAGTGAATCCTGGGTG-1_8	-0.194508	-0.339703	-0.0772452	-0.308277	-0.254592	-0.269838	-0.253295	0.170123
								ACATCGACAGGCGTTC-1_8	-0.450886	-0.17832	-0.11106	-0.242265	-0.203119	0.00988981	-0.389781	0.380669
								ACCATTTGTATCGCTA-1_8	-0.19215	-0.291381	-0.296195	-0.25281	-0.244185	-0.0765141	-0.169119	0.625516
								ACCTGTCTCAGTCATG-1_8	-0.19296	-0.177894	-0.403237	-0.139024	-0.339517	-0.0763441	-0.296047	0.607957
								AGAAATGAGTCATACC-1_8	-0.371013	-0.25372	-0.41889	-0.462906	-0.388667	-0.274105	-0.215034	0.0716242
								AGAGCAGGTCCTCCAT-1_8	-0.38848	-0.440992	-0.0828597	-0.31143	-0.225145	-0.221804	-0.257319	0.319626
								AGCCAGCGTCCACTCT-1_8	-0.336923	-0.304165	-0.205706	-0.342103	-0.353236	-0.334155	-0.148082	-0.0473625
								AGCGATTTCTAGTGTG-1_8	-0.407274	-0.15849	-0.284353	-0.232376	-0.353759	-0.152506	-0.451742	0.136727
								AGCGTATAGGCAGGTT-1_8	-0.346475	-0.396613	-0.150023	-0.181793	-0.297059	-0.183116	-0.319671	0.190264
								AGCGTATTCAGTGTCA-1_8	-0.363066	-0.411587	-0.311792	-0.25431	-0.324217	-0.142642	-0.379325	0.465277
								AGGCCACAGAATTGCA-1_8	-0.389165	-0.342896	-0.401013	-0.284957	-0.286689	0.0202003	-0.324842	0.252687
								AGGTTGTCATTCCTAT-1_8	-0.296037	-0.319238	-0.540729	-0.0739202	-0.281034	-0.289737	-0.41716	0.373941
								AGTACTGAGGACGCAT-1_8	-0.393324	-0.549815	-0.325249	-0.192404	-0.341005	-0.265025	-0.531971	0.4477
								AGTACTGTCCTCAGGG-1_8	-0.358535	-0.287296	-0.44362	-0.352684	-0.236888	-0.173164	-0.418066	0.329513
								AGTGACTTCACACGAT-1_8	-0.414749	-0.289257	-0.342222	-0.19983	0.108848	-0.233243	-0.470313	0.979229
								ATACCTTGTCTGTGGC-1_8	-0.410517	-0.292513	-0.300752	-0.349344	-0.124529	-0.223193	-0.404517	0.442947
								ATGGGAGTCGCTTTAT-1_8	-0.280558	-0.282033	-0.230504	-0.328118	-0.18532	-0.118688	-0.475807	0.292567
								ATTCCTATCAATCTTC-1_8	-0.420807	-0.243165	-0.123154	-0.245433	-0.0905684	-0.0269638	-0.397717	0.398832
								ATTGTTCTCTACGCAA-1_8	-0.454834	-0.155522	-0.389901	-0.301341	0.493082	-0.133716	-0.350636	0.242236
								CAATGACCACAGTCCG-1_8	-0.469184	-0.473883	-0.340176	-0.301316	-0.265491	-0.115622	-0.392099	0.293763
								CAGATCAGTGCTCTTC-1_8	-0.250523	-0.562728	-0.307557	-0.264633	-0.00771305	-0.257224	-0.438835	0.259537
								CAGCAGCAGGATATGT-1_8	-0.277016	-0.527693	-0.439204	-0.337675	-0.115538	-0.411781	-0.471287	0.110298
								CAGCCAGGTATCACCA-1_8	-0.510544	-0.370973	-0.497114	-0.506745	-0.153023	-0.1501	-0.458749	0.477253
								CATGCAACACTAACCA-1_8	-0.445178	-0.416525	-0.280917	-0.30856	0.231878	-0.226941	-0.341033	0.516413
								CCGGTAGCATTGCTGA-1_8	-0.328032	-0.41399	-0.287284	-0.233072	-0.307385	-0.243426	-0.308135	0.200648
								CCTCAGTCAATGCAGG-1_8	-0.366026	-0.212387	-0.0898649	-0.222542	0.105149	-0.156193	-0.373281	0.430343
								CGAATTGAGCCTCAAT-1_8	-0.451317	-0.209236	-0.11593	-0.272188	-0.132863	-0.226646	-0.321894	0.289463
								CGGAGAATCTGATTCT-1_8	-0.355089	0.18559	-0.242003	-0.226703	0.0283059	0.0332931	-0.368678	0.275961
								CGGGCATCAACATACC-1_8	-0.401495	-0.536382	-0.278408	-0.157653	0.497898	-0.236354	-0.241917	0.454729
								CGGTCAGTCTCATGCC-1_8	-0.372346	-0.431415	-0.243069	-0.255717	-0.0365945	-0.288061	-0.384279	0.26806
								CTAACTTCATCGGAGA-1_8	-0.472144	-0.367778	-0.25818	-0.308333	0.217555	-0.307357	-0.410491	-0.230209
								CTACCCACAAAGCGTG-1_8	-0.31714	-0.535722	-0.225977	-0.155931	0.161828	-0.232886	-0.437631	0.366892
								CTCATGCCAACCCTAA-1_8	-0.40915	-0.372185	-0.301213	-0.398557	-0.0932733	-0.195123	-0.311665	0.113875
								CTCTGGTGTAACACCT-1_8	-0.133411	-0.175933	-0.372405	-0.249494	-0.194629	-0.252906	-0.390499	0.298671
								CTCTGGTGTTCGGGTC-1_8	-0.475062	-0.486616	-0.299631	-0.228397	-0.195322	-0.0512087	-0.436268	0.214462
								CTGGTCTCATATCGGT-1_8	-0.326505	-0.565062	-0.45647	-0.406343	-0.368678	-0.210741	-0.458037	0.356165
								CTGTAGAGTCCGTACG-1_8	-0.474766	-0.497645	-0.178283	-0.337669	-0.143263	-0.253415	0.0442975	0.491934
								CTTCCTTAGACTTCAC-1_8	-0.409653	-0.2534	-0.269132	-0.33235	0.00326502	0.180702	-0.12893	0.326227
								CTTTCAAGTGCAATGG-1_8	-0.284201	-0.144233	-0.317516	-0.116604	-0.270159	-0.0693163	0.061187	0.251647
								GAAATGACAGCACGAA-1_8	-0.302984	-0.550694	-0.342751	0.0521417	-0.290484	0.186576	-0.211452	0.40771
								GAAGCCCCAACCCTCT-1_8	-0.397063	-0.249864	-0.226625	-0.08476	-0.294212	0.0510542	-0.197503	0.402629
								GACCCTTAGACGGTCA-1_8	-0.400002	-0.430717	-0.017144	-0.354441	-0.209734	0.278717	-0.263727	0.389329
								GACCCTTGTTCTTCAT-1_8	-0.420653	-0.358997	-0.36415	-0.231144	-0.289751	0.435934	-0.226505	0.18236
								GAGAAATGTTACTCAG-1_8	-0.410708	-0.334956	-0.167192	-0.259657	-0.0443205	0.0935696	-0.202191	0.517894
								GAGTTTGTCCGCTAGG-1_8	-0.374969	-0.274568	-0.147126	-0.0576542	-0.140839	-0.026337	-0.231649	0.179633
								GATCAGTCAATGCAGG-1_8	-0.267634	-0.308346	-0.37801	-0.344016	-0.0764494	-0.155088	-0.17396	0.283227
								GATGATCCAACACGTT-1_8	-0.48977	-0.105483	-0.488682	-0.256016	-0.212941	0.0850699	-0.188785	0.230256
								GATGCTAAGACGCCCT-1_8	-0.309917	-0.376681	-0.274917	-0.270855	0.0544394	-0.0271225	-0.352178	0.133082
								GCCAGTGAGGCTTTCA-1_8	-0.331643	-0.433207	-0.051315	-0.259724	-0.0958279	-0.130149	-0.36194	0.109031
								GCGGATCCAAGGTCAG-1_8	-0.429355	-0.505192	-0.101808	-0.378316	-0.233164	0.0985503	-0.34692	0.0825458
								GGAATGGCAGCCGTCA-1_8	-0.30553	-0.456577	-0.282041	-0.168571	-0.230633	-0.0229146	-0.248108	0.359043
								GGCTGTGCAATCTGCA-1_8	-0.429408	-0.48767	-0.0175962	-0.408085	-0.26627	-0.153423	-0.327819	0.364462
								GGGCCATCAATTGCTG-1_8	-0.415992	-0.520146	-0.354121	-0.485688	0.140041	0.181841	-0.377136	0.4365
								GGGCGTTTCGTAGGGA-1_8	-0.459675	-0.546162	-0.465005	-0.366869	-0.408173	-0.036012	-0.464467	0.36363
								GGGCTACAGCCTCACG-1_8	-0.347042	-0.386603	-0.352239	-0.233634	-0.127046	-0.180693	-0.225314	0.355422
								GGTAGAGTCTAGTACG-1_8	-0.339631	-0.417064	-0.563949	-0.297721	-0.143562	-0.182144	-0.201605	0.447318
								GTAACCAGTGCTTATG-1_8	-0.557935	-0.362638	-0.220216	-0.341114	-0.218657	-0.21432	-0.407382	0.0781397
								GTAGGTTTCTTCACGC-1_8	-0.335456	-0.509131	-0.317585	-0.157416	-0.281236	-0.324143	-0.161802	0.490484
								GTATTGGCATTGGCAT-1_8	-0.42974	-0.419575	-0.267338	-0.268784	-0.327267	0.165374	-0.0805519	0.239027
								GTCATGATCTCATTTG-1_8	-0.266011	-0.508515	-0.257108	-0.165185	-0.215267	-0.0769434	-0.113637	0.538748
								GTCATTTGTTGCCTAA-1_8	-0.276502	-0.332156	-0.40156	-0.308226	-0.325656	-0.101938	-0.245649	0.58398
								GTGACGCGTATTCCTT-1_8	-0.377586	-0.517634	-0.315757	-0.301891	-0.443224	0.0911049	-0.308698	1.55514
								GTGTGGCCACGACGAA-1_8	-0.406403	-0.24078	-0.293676	-0.435819	-0.200646	0.35226	-0.384867	1.28065
								GTTACCCTCCAAGCAT-1_8	-0.39282	-0.448095	-0.210986	-0.282064	-0.290033	-0.0898027	-0.34612	1.25403
								GTTCTATCATGCGGTC-1_8	-0.438052	-0.529449	-0.0927536	-0.347114	-0.150222	-0.0924978	-0.27045	1.29547
								GTTGCGGCAGGTTTAC-1_8	-0.287036	-0.515856	-0.278987	-0.235315	-0.0824662	-0.222088	0.132103	1.3502
								TACACCCTCGCCACTT-1_8	-0.283233	-0.569721	-0.251007	-0.15171	-0.214087	-0.123176	-0.312037	0.969576
								TACCCGTGTTTCCCAC-1_8	-0.325539	-0.593683	-0.213834	-0.420816	-0.364986	-0.0522536	-0.136417	0.778754
								TACGGGCAGGTTAGTA-1_8	-0.269862	-0.487585	-0.222672	-0.33082	-0.18015	-0.199715	-0.114683	1.11625
								TACTTCAAGGTTGGTG-1_8	-0.409303	-0.380215	-0.205031	-0.302863	-0.101644	-0.145825	-0.329916	1.38409
								TCAGGTAGTTAAGTCC-1_8	-0.345576	-0.57652	-0.427333	-0.286131	0.112863	-0.32074	-0.164222	1.19489
								TCAGTGAGTCTACAAC-1_8	-0.172095	-0.536101	-0.233486	-0.218467	-0.0945651	-0.215063	-0.130641	1.22625
								TCATACTCAGCTGAGA-1_8	-0.246304	-0.554766	-0.167106	-0.515062	-0.223435	-0.0590069	-0.150133	1.11151
								TCCATCGCAAGTTCGT-1_8	-0.417423	-0.509965	-0.360826	-0.240417	-0.324101	-0.101767	-0.0685935	0.443721
								TCCTCCCGTTCGCGTG-1_8	-0.395312	-0.482332	-0.369834	-0.183505	-0.135561	-0.182405	-0.197136	0.961864
								TCGGATAGTCTACACA-1_8	-0.472565	-0.294873	-0.308537	-0.186922	-0.324669	0.179506	-0.227271	1.25804
								TCGTCCACACAGTATC-1_8	-0.397046	-0.417174	-0.290466	-0.338104	-0.321152	-0.136349	-0.353937	1.458
								TCTGGCTGTAGCTGCC-1_8	-0.286966	-0.417823	-0.225991	-0.206795	-0.00175151	-0.0732298	-0.236668	0.740275
								TGAGTCATCTGAATCG-1_8	-0.287924	-0.41961	-0.311939	-0.393744	-0.0267978	-0.227133	-0.0962372	0.989669
								TGATGGTCATAGGTTC-1_8	-0.315906	-0.0598729	-0.30074	-0.33693	-0.0584904	-0.0650424	-0.0737336	0.944567
								TGCAGTAAGTCACTAC-1_8	-0.275137	-0.515139	-0.267963	-0.298896	-0.161215	-0.0971876	-0.165431	1.26731
								TGCATGAGTTGCGGAA-1_8	-0.463674	-0.191305	0.116856	-0.243419	-0.201486	0.0323458	-0.104579	1.33701
								TGCGACGGTGTGGTCC-1_8	-0.248375	-0.384533	-0.383506	-0.32998	-0.308793	-0.138401	-0.249318	1.34996
								TGGAGAGGTAGATGTA-1_8	-0.260568	-0.171307	-0.215968	-0.276884	-0.226146	0.120319	-0.209462	1.28582
								TGTGGCGAGATGAATC-1_8	-0.20457	-0.265809	-0.33459	-0.41125	0.0227316	0.153166	-0.217085	0.338411
								TGTGGCGCAAGCGCAA-1_8	-0.460359	-0.270879	-0.410589	-0.282151	-0.154637	-0.372231	-0.193881	1.12429
								TTGCTGCCATGACAAA-1_8	-0.410168	-0.234577	-0.301473	-0.206177	-0.190383	-0.283001	-0.338551	0.584213
								TTGGGATTCGGCCAAC-1_8	-0.338639	-0.131338	-0.270374	-0.28865	-0.158264	-0.154073	-0.0975883	1.33544
								AAAGAACGTCTGTCCT-1_9	-0.176978	-0.346189	-0.296793	-0.201137	-0.00944353	-0.100151	-0.299764	1.57283
								AACCAACGTGTGAATA-1_9	-0.322417	-0.370684	-0.328101	-0.431835	-0.132438	-0.182695	-0.269993	1.25186
								ACAGAAAAGCGCCCAT-1_9	-0.0811823	-0.410102	-0.118233	-0.0811483	-0.0292128	-0.30415	-0.213762	0.853329
								ACATGCACACATGGTT-1_9	-0.192221	-0.455863	-0.135179	-0.406102	-0.0509487	-0.308929	-0.253283	1.41858
								ACTGTGACATCCAATG-1_9	-0.0587288	-0.366654	-0.326964	-0.327961	-0.071232	0.0171705	-0.114508	0.838474
								AGAGAGCCAACTCCAA-1_9	-0.332844	-0.203486	-0.301231	-0.252883	-0.0363817	-0.296195	-0.301698	0.86623
								AGGACGATCGGTAGAG-1_9	-0.213728	-0.3944	-0.195824	-0.012507	-0.160613	-0.394119	-0.166546	0.329125
								AGGACTTGTGCCTACG-1_9	-0.143267	-0.321623	-0.107284	-0.252454	-0.0279448	-0.290975	-0.0364453	0.753094
								ATACCGAGTTCGTGCG-1_9	-0.313646	0.119248	-0.369419	-0.31884	-0.225244	-0.0465479	-0.133692	0.705869
								ATCACAGCACGCCAGT-1_9	-0.173379	-0.356702	-0.310566	-0.32622	0.0551523	-0.386829	-0.354416	1.20549
								CCTATCGTCCAACCGG-1_9	-0.290223	-0.226548	-0.256544	-0.114808	-0.0608915	-0.411455	-0.163662	1.61692
								CTTTCAAAGCGACTAG-1_9	-0.377663	-0.381443	-0.369414	0.0269318	-0.303141	-0.209895	-0.197716	0.918939
								GAAATGAGTTGCGAAG-1_9	-0.341202	-0.330699	-0.355193	-0.292435	-0.311587	-0.0720208	-0.297383	1.60292
								GAAGTAACAGCAGACA-1_9	-0.306293	-0.277403	-0.343376	-0.266497	0.0532377	-0.286663	0.194977	1.19652
								GATTGGTTCCTCTGCA-1_9	-0.208056	-0.228433	-0.0816373	-0.340697	-0.0150466	-0.142893	-0.268707	1.38743
								GCAGCCATCCTCTCGA-1_9	-0.421949	-0.263017	-0.210881	-0.365044	-0.0317691	-0.282607	-0.0936838	0.909212
								GCCCGAAAGGACATCG-1_9	-0.250716	-0.349947	-0.421534	-0.332101	-0.135382	-0.0450559	-0.22455	1.43776
								GTGTAACGTTCCACGG-1_9	-0.446501	-0.34103	-0.222223	-0.246766	-0.183772	-0.356739	-0.120761	1.03717
								TACCTCGAGCCTTCTC-1_9	-0.219187	-0.39457	-0.162928	-0.465924	-0.18781	-0.11334	-0.033574	0.636099
								TATTCCACAAGAAATC-1_9	-0.255369	-0.407505	-0.330248	-0.114044	0.0912221	-0.208902	-0.128159	-0.116847
								TCCACGTGTTGACTGT-1_9	-0.160504	-0.43625	-0.328848	-0.258399	-0.123133	-0.298796	-0.223891	1.16361
								TTCCTTCCAACTTCTT-1_9	-0.145343	-0.346001	-0.109007	-0.184182	-0.188632	-0.108573	-0.105298	1.34312
								TTCTGTAAGCCGATCC-1_9	0.0163227	-0.428072	-0.380347	-0.229394	-0.141117	-0.237574	-0.261093	1.09064
								TTCTTGAGTGAAGCGT-1_9	-0.417725	-0.321466	-0.225947	-0.266429	-0.201259	-0.274313	-0.255967	0.78628
								AAGACAAAGCTCGACC-1_10	-0.305855	-0.362202	-0.231306	-0.0559889	-0.298976	-0.314435	-0.175278	1.52491
								AGATGCTTCAGCTAGT-1_10	-0.414069	-0.399891	-0.28101	-0.125467	-0.341001	-0.291968	-0.0935344	0.614421
								AGGGTGAAGCTAATGA-1_10	-0.404534	-0.377902	-0.181382	-0.274166	-0.199407	-0.254848	-0.325211	1.08913
								AGTAGCTGTTCTTCAT-1_10	-0.32528	-0.327553	-0.29945	-0.24861	-0.202945	-0.238545	-0.19469	1.33703
								ATCTTCAAGAGTTCGG-1_10	-0.29157	-0.395264	-0.376673	-0.289404	-0.389957	-0.347755	-0.0775534	0.144081
								CCGTTCACACCCAATA-1_10	-0.265985	-0.412316	-0.1461	-0.303715	-0.223361	-0.204551	-0.283526	1.19844
								CTGTATTGTCACTCGG-1_10	-0.381452	-0.513199	-0.354058	-0.216979	-0.161996	-0.321132	-0.177033	0.884361
								GACCCTTTCTCGTCAC-1_10	-0.349881	-0.241633	-0.242572	-0.135496	-0.22528	-0.307743	-0.220807	1.50211
								GGAACCCCATCGCTAA-1_10	-0.297441	-0.457347	-0.122629	-0.137318	-0.29427	-0.0871235	-0.430511	0.797035
								GGGTGAAAGCGTATGG-1_10	0.149298	-0.276702	-0.242638	-0.215748	-0.38272	-0.243109	-0.226383	0.434941
								GTAACACTCTGGCCGA-1_10	-0.557701	-0.220862	-0.267657	-0.298765	-0.336797	-0.0891471	-0.289134	0.0666967
								GTGGTTAAGGAAGTAG-1_10	-0.46089	-0.307671	-0.498371	-0.207961	-0.176912	0.165242	-0.172274	1.03334
								TAACCAGCAGCGTAGA-1_10	-0.408472	-0.298468	-0.105477	-0.300178	-0.285091	-0.115495	0.900619	1.21256
								TCTGTCGAGCGACATG-1_10	-0.239147	-0.470292	-0.116593	-0.243828	-0.264872	-0.168698	-0.101364	1.06738
								TGAGCGCGTACGAAAT-1_10	-0.239352	-0.241077	-0.253524	-0.130959	-0.349283	-0.0610359	-0.191908	0.310656
								TGGATCAAGACTGGGT-1_10	-0.345549	0.0115964	-0.402557	-0.23465	-0.213017	0.182514	-0.248272	1.46782
								TTCACCGTCGTGCACG-1_10	-0.130401	-0.412631	-0.134874	-0.186556	-0.264456	0.347028	-0.0342241	0.930985
								TTGAACGCATGAAGCG-1_10	-0.420825	-0.466755	-0.354825	-0.323551	-0.245668	-0.20349	-0.212045	1.36456
								AAGCGAGAGCGACATG-1_11	-0.351527	-0.318897	-0.216926	-0.150947	-0.350676	-0.191608	0.0932433	1.42052
								AATGACCGTGATACCT-1_11	-0.406688	-0.42226	-0.147413	-0.328512	-0.334122	-0.0673112	-0.171462	1.07982
								ACCTGAATCTATTCGT-1_11	-0.214331	-0.302795	-0.195651	-0.228731	-0.271711	0.0339322	1.05545	0.885038
								ACGTTCCAGTGATAAC-1_11	-0.260631	-0.350368	-0.244649	-0.311611	-0.30055	0.154096	-0.187059	1.31346
								ACTGCAATCGATTTCT-1_11	-0.287779	-0.322168	-0.21439	-0.260307	-0.322662	-0.250377	-0.261146	1.48247
								ACTGTGAAGACGACTG-1_11	-0.371688	-0.332678	-0.095289	-0.320288	-0.434283	-0.250978	-0.166048	0.97301
								ACTTCCGCATGGCTGC-1_11	-0.165031	-0.308303	-0.192524	-0.361165	-0.116823	-0.0118499	-0.248534	1.39048
								ACTTCGCGTTGTCAGT-1_11	-0.0473541	-0.215002	-0.155817	-0.361236	-0.39576	-0.0547763	-0.0103867	1.51043
								AGAAGTAGTAAGAACT-1_11	-0.307967	0.410114	-0.171946	-0.262663	-0.262973	0.0752222	-0.253395	1.03512
								AGCGCTGAGCGACATG-1_11	-0.289091	0.214601	-0.272014	-0.351467	-0.131964	-0.0798922	-0.0700621	0.972146
								AGTCATGCACAAACGG-1_11	-0.36482	0.487697	-0.167461	-0.258477	-0.164135	-0.264353	-0.146813	1.18329
								AGTGCCGTCGGAGCAA-1_11	-0.145254	-0.379287	-0.0704091	-0.153341	-0.151675	-0.112331	-0.163156	1.21994
								AGTTCCCTCCCTCTAG-1_11	-0.432023	-0.190047	-0.166361	-0.27379	-0.202689	-0.203916	-0.0891052	1.2422
								ATACTTCTCTCGAACA-1_11	-0.296717	-0.268688	-0.145301	-0.456028	-0.241962	0.0154694	-0.320212	0.961084
								ATCGGCGAGTCGGCCT-1_11	-0.310444	-0.224444	-0.272833	-0.272812	-0.28249	-0.216792	-0.176229	1.21631
								ATCGTAGAGTTGCCCG-1_11	-0.256792	-0.33561	-0.28834	-0.291353	-0.133147	0.0120844	-0.384219	1.12851
								ATCTCTACAATAAGGT-1_11	-0.153633	0.462016	-0.223877	-0.326348	-0.246386	0.00698708	-0.183042	1.13427
								ATGCATGGTAATACCC-1_11	-0.218368	-0.367024	-0.146368	-0.358392	-0.386734	0.0393737	-0.113485	1.26013
								CACTGAAGTCACTCAA-1_11	0.231313	0.0235413	-0.111483	-0.328047	-0.312594	-0.100664	-0.165502	0.962683
								CAGGCCATCCACTTTA-1_11	-0.231003	-0.354177	-0.177969	-0.326146	-0.221381	-0.0851578	-0.278481	0.740544
								CCCTGATGTTCAAGGG-1_11	-0.431822	-0.269565	-0.364438	-0.315301	-0.216908	0.0162796	0.0285825	1.4089
								CCCTTAGTCCGATGCG-1_11	-0.284189	-0.179424	-0.144859	-0.4113	-0.315132	-0.186484	-0.192999	0.0878132
								CGAAGGATCCAGTTCC-1_11	-0.330128	0.413308	-0.225902	-0.386497	-0.0779508	0.0466351	-0.128751	0.404531
								CGAGTTAGTAACAAGT-1_11	-0.268256	-0.0988068	-0.171766	-0.461131	-0.219552	-0.0948769	-0.0914278	1.81376
								CGCCATTAGTGGGAAA-1_11	-0.420364	-0.307829	-0.0568026	-0.197308	-0.3068	-0.0424788	-0.161985	0.454983
								CGCCATTGTGGTACAG-1_11	-0.266893	-0.158331	-0.171421	-0.478094	-0.351918	0.0228127	-0.171316	0.760687
								CGGGACTAGGACGGAG-1_11	-0.055707	-0.209079	-0.193723	-0.310501	-0.382928	-0.0369881	-0.216603	1.14959
								CGTCCATAGTGGTTGG-1_11	-0.302262	-0.00648884	-0.194966	-0.208978	-0.151718	0.160828	-0.268207	1.22162
								CTCTGGTAGGTAAACT-1_11	-0.403162	-0.135189	-0.179641	-0.268322	-0.186345	-0.218842	-0.14821	0.891914
								CTGCCATGTGTTGCCG-1_11	-0.314866	-0.106215	-0.391269	-0.356853	-0.233451	-0.121563	1.02205	0.139391
								GAGCCTGTCTTGGGCG-1_11	-0.385229	-0.266747	-0.147254	-0.430182	-0.178597	-0.0220544	-0.209045	0.40366
								GAGCTGCTCGAGCACC-1_11	-0.168874	-0.080134	-0.100588	-0.308602	-0.0765229	-0.0601051	-0.157833	-0.0595487
								GATAGAATCTGCGTCT-1_11	-0.133618	-0.00842677	-0.00683649	-0.309919	-0.39791	-0.0970843	-0.254026	0.572094
								GCAACATTCCCATAGA-1_11	-0.0708355	0.0422602	-0.324938	-0.291255	-0.299039	-0.0387776	-0.0849636	0.405149
								GCATTAGAGCTCTATG-1_11	0.10714	-0.00926976	-0.14863	-0.358165	-0.289368	0.0845639	-0.100214	0.161044
								GCCAGCACAAGTTCCA-1_11	-0.128686	-0.146892	-0.264582	-0.276404	-0.166	0.0102879	0.0528139	0.174347
								GGCTGTGCACCAGGTC-1_11	-0.130021	-0.395848	-0.306126	-0.326764	-0.189158	0.109326	-0.217093	0.291721
								GGGACAACAAGGCTTT-1_11	-0.166725	-0.184652	-0.16651	-0.354336	-0.434196	-0.228921	0.0351593	-0.0156459
								GGTAACTGTATCAGGG-1_11	-0.000399487	0.0783627	-0.126658	-0.30834	-0.155644	0.0959229	-0.34537	0.300691
								GTAATGCCACATTACG-1_11	0.0372058	-0.314777	-0.0755961	-0.332426	-0.301161	-0.18493	-0.0794829	0.376073
								GTATTGGTCTGCCTCA-1_11	-0.209407	-0.267799	-0.27392	-0.29584	-0.199452	-0.467317	0.0140135	0.42156
								GTGCGTGTCTCGTCAC-1_11	0.644344	-0.314335	-0.134273	-0.329291	-0.182489	-0.260857	-0.191374	0.224669
								GTTACAGTCACATTGG-1_11	-0.344764	-0.102346	-0.432317	-0.304029	-0.239942	-0.326374	-0.200419	-0.0380556
								GTTCGCTGTCAAGTTC-1_11	0.0227071	0.00762675	-0.343359	-0.398065	-0.0523811	-0.0420778	-0.0930493	0.506429
								TACAACGCAGGTGGAT-1_11	-0.242904	-0.372993	-0.293765	-0.250385	-0.402684	0.224707	-0.168588	0.607332
								TACCCACAGCTAGAAT-1_11	-0.127602	-0.176235	0.0174923	-0.24623	-0.15817	0.048931	-0.11859	0.0918323
								TATTGCTGTGCACAAG-1_11	-0.305891	-0.139492	-0.396509	-0.355326	-0.0818414	-0.0598563	-0.202975	0.373833
								TCACTCGAGTACTCGT-1_11	0.0106342	-0.172888	-0.326789	-0.503503	-0.226289	0.299569	-0.258795	0.383434
								TCATGCCAGCAAATGT-1_11	-0.235206	-0.0367073	-0.369427	-0.275313	-0.39234	-0.250499	-0.213531	0.273358
								TCATTGTCAATACCTG-1_11	-0.225947	-0.255788	-0.232067	-0.441577	-0.347988	-0.122785	-0.180902	0.442887
								TCCACGTAGAGAATCT-1_11	-0.278125	-0.0522035	-0.267171	-0.439225	-0.173994	0.0435525	-0.124625	0.409096
								TCTACCGAGTTCGGTT-1_11	-0.233084	-0.260583	-0.397071	-0.214539	-0.432617	0.0467661	-0.380456	0.585111
								TCTGTCGGTGGATCAG-1_11	-0.222537	-0.381291	-0.273349	-0.294211	-0.265391	-0.0347676	-0.114613	0.396705
								TGACAGTAGGTGCCAA-1_11	-0.0545175	-0.328476	-0.196048	-0.310841	-0.294703	-0.11365	-0.171989	0.275523
								TGCAGATTCTCCGATC-1_11	-0.365098	-0.245556	-0.410038	-0.215486	-0.219876	0.0720644	-0.221865	0.478115
								TGCTCGTTCCACTGAA-1_11	-0.115512	-0.36493	-0.331243	-0.263938	-0.0649182	0.478478	0.718011	0.18725
								TGCTTGCTCCCAAGCG-1_11	-0.311068	-0.285617	0.0852896	-0.354083	-0.169628	0.289505	-0.400623	0.221253
								TGGAACTTCTCCGAAA-1_11	-0.165146	-0.264456	-0.113804	-0.38764	-0.168183	0.127706	-0.0458505	0.743179
								TGGAGAGGTACGGCAA-1_11	-0.235015	0.125796	-0.385534	-0.253941	-0.367078	0.606324	-0.413727	0.480512
								TGGATCATCTGTGCAA-1_11	-0.215261	-0.290928	0.0887967	-0.373628	-0.217592	-0.245664	-0.425721	0.389063
								TGTAACGCATGCGTGC-1_11	-0.176808	-0.387847	0.608266	-0.33793	-0.203137	0.0460638	-0.364774
								TTAGGGTTCTGGGCAC-1_11	-0.249328	-0.309447	0.0881695	-0.272403	-0.232033	0.0820671	-0.23403
								TTCCTAAGTACCAATC-1_11	0.0473914	-0.0343496	0.0615066	-0.435916	-0.269559	0.0694266	-0.376132
								TTCGGTCCACCTGCAG-1_11	-0.371212	-0.398079	-0.202413	-0.426965	-0.41006	0.445433	-0.37822
								TTTACCACAAGCGCTC-1_11	-0.254381	-0.209421	-0.343112	-0.211343	0.0589744	0.403728	-0.493648
								TTTACGTCAGAGTCAG-1_11	-0.224994	-0.368119	-0.422803	-0.353069	-0.296978	-0.176773	-0.318073
								TTTCATGCAACACGTT-1_11	-0.218104	-0.353872	-0.0287021	-0.156093	-0.192051	0.461309	-0.4767
								TTTGGTTGTGACCGTC-1_11	-0.0433813	-0.207356	0.110607	-0.31941	-0.404005	0.244897	-0.439995
								AAAGGGCAGTTACTCG-1_12	-0.17832	-0.244627	-0.331388	-0.0763044	-0.380441	0.0778525	-0.353119
								AACCACACAGGTTCAT-1_12	-0.371419	-0.374382	-0.461901	-0.212977	-0.193135	0.135937	-0.385822
								AACTTCTCAAATTAGG-1_12	-0.0980512	-0.528665	0.255422	-0.485623	-0.0230477	0.0117392	-0.392085
								AAGATAGTCGATCCAA-1_12	-0.258746	-0.269709	-0.222404	-0.391402	-0.196704	-0.0730182	-0.376012
								ACCTACCGTTCGGGTC-1_12	-0.265555	-0.36473	-0.228707	-0.43002	-0.170012	0.249398	-0.418018
								ACGGGTCTCACCCTGT-1_12	-0.240332	-0.164351	-0.254821	-0.236773	-0.288749	-0.143746	-0.221917
								ACGTAACAGGGACAGG-1_12	-0.359769	-0.362304	-0.389661	-0.352174	-0.396087	-0.179839	-0.366439
								ACTGCAACACTTGTCC-1_12	-0.109477	-0.370206	-0.132835	-0.433987	-0.18392	-0.217848	-0.426851
								AGACACTGTATACCCA-1_12	-0.0521508	-0.386439	-0.272421	-0.316264	-0.252711	-0.152744	-0.465128
								AGACTCAAGGAGTCTG-1_12	-0.229791	-0.245268	-0.363375	-0.407803	-0.0909703	0.722774	-0.221185
								AGAGAATAGTTCCAGT-1_12	-0.0323397	-0.391957	-0.143198	-0.188622	-0.191273	-0.0895763	-0.381077
								AGTGACTCACCCTTGT-1_12	-0.273019	-0.245763	-0.376635	-0.279585	-0.565017	-0.0529416	-0.335806
								ATCACAGAGCCTAACT-1_12	-0.0716242	-0.414956	-0.227662	-0.361622	0.151686	0.00117308	-0.153426
								ATGCCTCTCAAACGAA-1_12	-0.327859	-0.231908	-0.131781	-0.417642	-0.161676	0.188364	-0.238192
								ATTCCATTCAGGAAGC-1_12	0.0019911	-0.25201	-0.384513	-0.33044	-0.504414	0.23763	-0.14816
								ATTCTTGCACAGTCAT-1_12	-0.379536	-0.330049	-0.259593	-0.444253	-0.0326285	0.400432	-0.337028
								ATTGTTCTCATCGTAG-1_12	0.00795432	-0.216982	-0.136378	-0.324007	-0.306004	0.498061	-0.334659
								CAGGTATGTTGTTGAC-1_12	-0.0918072	-0.267659	-0.0473623	-0.384278	-0.112491	0.21526	-0.454626
								CATGCAAGTTCGAACT-1_12	-0.148732	-0.413645	0.0338139	-0.289152	-0.262808	-0.0765255	-0.304949
								CCCGAAGGTCGGTGTC-1_12	-0.0640049	-0.374022	-0.0341429	-0.370246	-0.164881	-0.112207	-0.305941
								CCGCAAGAGGATTTCC-1_12	-0.330706	-0.204617	-0.304535	-0.344764	-0.249698	0.182662	-0.341276
								CGTCCATTCCATTTAC-1_12	-0.0362599	-0.350673	-0.0669254	-0.0560375	-0.208862	1.22711	-0.285753
								CTACGGGGTAGATCGG-1_12	-0.0926284	-0.257795	-0.342841	-0.171161	0.391657	0.256464	-0.324484
								CTAGACATCGCCAGTG-1_12	-0.046065	-0.349803	-0.0727021	-0.479385	-0.0410719	0.229726	-0.477405
								CTATCCGAGGTAGACC-1_12	-0.315575	-0.385151	-0.402202	-0.278244	0.0250139	0.459775	-0.255028
								CTCATCGGTTGTCCCT-1_12	0.0230823	-0.297996	-0.220727	-0.0319124	-0.193367	0.261711	-0.367263
								CTTCAATAGGGACAGG-1_12	-0.33689	-0.403888	-0.171461	-0.0640677	0.680964	0.0723391	-0.347728
								GAAACCTCAGGCACTC-1_12	0.0125149	-0.364202	-0.263518	-0.35723	0.676483	0.0186718	-0.365915
								GAAACCTTCATACAGC-1_12	-0.220893	-0.264532	-0.227968	-0.506191	0.400926	-0.123359	-0.287674
								GAGTCTAAGGATTTCC-1_12	-0.0830599	-0.36577	-0.382778	-0.201922	0.45492	0.152126	-0.251074
								GAGTTGTCATAGAATG-1_12	-0.0557819	-0.382934	-0.291891	-0.344407	-0.158583	-0.0103592
								GCCAACGTCCGAGATT-1_12	-0.108716	-0.243645	-0.0709534	-0.154241	-0.058673	-0.0702488
								GCCGATGTCATCTATC-1_12	-0.137602	-0.349755	-0.353684	-0.178028	0.107197	-0.0568134
								GGGAGTAAGTTGGGAC-1_12	0.038668	-0.287319	-0.0692166	-0.0267812	0.10674	0.473011
								GTAAGTCGTCCCACGA-1_12	-0.15443	-0.328531	-0.243952	-0.293077	-0.199186	0.426915
								GTGAGTTCACCTGATA-1_12	-0.0870915	-0.290405	-0.0670998	-0.163821	0.559773	-0.207866
								GTTACAGGTGAATTGA-1_12	-0.224302	-0.178033	-0.150206	-0.2357	0.0446958	0.773644
								TAGTGCATCTACTTCA-1_12	-0.190276	-0.345399	-0.441031	-0.406834	0.276267	-0.0775389
								TATCCTATCATTCTTG-1_12	-0.139831	-0.387647	-0.0577232	-0.401347	1.07899	0.410556
								TCATGCCTCACCTGGG-1_12	-0.410815	-0.254405	-0.114847	0.00866318	0.863571	0.0488104
								TCGTGGGCAAGGGCAT-1_12	-0.523153	-0.144025	0.0235536	-0.297658	-0.0424039	-0.108765
								TCTCCGATCTGGGCAC-1_12	-0.160074	-0.290854	0.0429788	-0.287209	-0.0180595	-0.226164
								TCTTTGAAGCGCACAA-1_12	-0.133072	-0.0288358	0.00741752	-0.0764558	-0.0388733	0.412929
								TGATCTTCACAACGAG-1_12	-0.366682	0.455054	-0.325017	-0.114526	0.678165	0.70301
								TGATGGTCAACCAACT-1_12	-0.147755	-0.393339	-0.0939608	-0.0820381	-0.160302	-0.240999
								TGCTGAAAGTCGAAGC-1_12	-0.383493	0.286344	-0.0821704	-0.156552	-0.133386	-0.0100626
								TGTCAGAAGCAATTAG-1_12	-0.142383	0.274844	-0.309982	-0.18767	0.197713	0.369999
								TTAGTCTTCTAGTTCT-1_12	-0.168847	-0.415562	-0.3616	-0.29557	0.0632686	-0.224526
								TTGTGTTTCGCTCATC-1_12	-0.35184	0.0692478	-0.269921	-0.126512	1.00845	0.674184
								TTTGACTCAAGATGTA-1_12	-0.10552	-0.402189	-0.354683	-0.365541	0.181443	0.144174
								AAACGAAAGCCTGAAG-1_13	-0.305644	-0.399946	-0.344979	0.0873264	0.15504	0.356922
								AAAGAACAGCGCCTAC-1_13	-0.0855815	0.13789	-0.22791	0.238716	-0.0285747	0.0221882
								AAAGAACGTTAGGACG-1_13	-0.141881	-0.485843	-0.355711	-0.0207136	0.108238	-0.0937313
								AAAGTCCGTTGGGTAG-1_13	-0.231099	0.505775	-0.23124	-0.280227	0.168093	0.465578
								AACAAAGGTCCACATA-1_13	-0.199869	-0.452434	-0.147918	-0.000200941	-0.0449244	-0.0342436
								AACCAACTCTTTCCGG-1_13	-0.472808	-0.248613	-0.34232	-0.187616	0.135306	0.987591
								AACCCAATCGCTCTCA-1_13	0.236205	-0.223512	-0.281643	-0.154891	0.381173	0.100595
								AACCTGATCCGGTTCT-1_13	-0.239012	-0.471314	-0.238053	-0.071773	0.863884	-0.238966
								AACCTTTCAGGCTTGC-1_13	-0.164849	-0.563515	-0.33432	-0.164405	-0.224335	-0.0528847
								AAGAACAAGCTCCATA-1_13	-0.219866	-0.476412	-0.303135	-0.0467152	-0.248955	-0.0123871
								AAGACTCCAGACCTGC-1_13	-0.37723	0.066026	-0.343313	-0.115138	0.0568895	-0.124593
								AAGTGAAAGGATACAT-1_13	-0.335471	-0.390621	-0.412811	-0.224306	0.773251	-0.00977973
								AAGTGAACAAGAGATT-1_13	-0.175297	-0.472543	-0.332131	0.070351	0.735051	-0.00520449
								AATAGAGAGAATAGTC-1_13	-0.168447	-0.198053	-0.315254	-0.150858	0.695869	-0.0492065
								AATGCCATCTTTCCAA-1_13	-0.425362	-0.367667	-0.304291	0.455336	0.0205216	0.00236141
								AATTCCTGTCGGAAAC-1_13	-0.0815462	0.165605	-0.214705	0.121421	0.617429	0.137955
								ACAGAAATCGTAACTG-1_13	-0.0758374	-0.556948	-0.319613	-0.106731	0.169539	0.0532001
								ACAGCCGGTTCAAACC-1_13	-0.179994	-0.547308	-0.158287	-0.100917	0.0455087	0.471692
								ACCAAACCAGCTCCTT-1_13	-0.114711	-0.484631	-0.282684	-0.261734	-0.00222491	0.254389
								ACCAACACATCGGCCA-1_13	-0.338781	-0.100641	-0.243238	-0.0345596	1.10378	0.202077
								ACCAACAGTTCAGCTA-1_13	-0.0766896	-0.516703	-0.19264	-0.15239	0.191727	-0.148876
								ACCATTTAGGGCTAAC-1_13	-0.134644	-0.459091	-0.347885	-0.18348	0.117322	-0.0601832
								ACCGTTCGTAGCGTAG-1_13	-0.350216	-0.616678	-0.23311	-0.027865	0.089701	-0.12154
								ACCTACCTCGGCTATA-1_13	-0.35159	0.238715	-0.240859	-0.144846	0.11243	-0.116718
								ACCTGTCGTCATGCAT-1_13	-0.34427	-0.0448143	-0.515954	-0.172065	0.0169678	-0.0115384
								ACGATCAGTGCGTGCT-1_13	-0.413196	-0.185807	-0.161446	0.147031	0.308547	0.134661
								ACGCACGCATGTTCGA-1_13	-0.169794	0.584045	-0.326482	0.0327177	-0.00949512	-0.167588
								ACGCACGGTATCGAGG-1_13	-0.281656	-0.390467	-0.111103	-0.197335	-0.185976	-0.0412925
								ACGGGTCAGAGGTGCT-1_13	-0.382575	-0.594533	-0.232425	-0.17336	0.294085	0.416016
								ACGGGTCCACTCAGAT-1_13	-0.397096	-0.574562	-0.500398	-0.167353	-0.0298916	0.0087729
								ACGGTTAAGAGCCGAT-1_13	-0.437008	-0.488691	-0.239528	-0.120724	0.644454	0.291676
								ACGGTTAGTGGTCAAG-1_13	-0.305949	-0.171234	-0.132493	-0.201369	-0.0955532	-0.145684
								ACGTCCTAGACCTCCG-1_13	-0.35421	0.392704	-0.305232	-0.174829	0.203021	-0.153996
								ACGTCCTTCGGCTGGT-1_13	-0.361332	-0.345775	-0.304079	-0.193333	-0.102587	0.951065
								ACGTTCCGTGAGATAT-1_13	-0.0275833	-0.421969	-0.219796	-0.00946915	-0.202341	0.0700801
								ACTACGAAGGTGGGTT-1_13	-0.156011	0.110991	-0.512	-0.250604	0.222291	0.605679
								ACTACGAGTTTAGACC-1_13	-0.337918	-0.48201	-0.352497	0.0551732	0.450135	-0.0373379
								ACTCCCATCACGGTCG-1_13	-0.26818	-0.502986	-0.19329	-0.0380613	0.412183	0.544589
								ACTCTCGAGGTGAGAA-1_13	-0.314606	-0.484639	-0.34069	0.114289	0.141249	-0.0421212
								ACTTTCAAGGTCTTTG-1_13	-0.167623	0.481267	-0.196318	-0.0534714	1.19131	0.308075
								AGAAATGCACGATTCA-1_13	-0.10539	-0.444753	-0.307421	-0.22698	0.0124991	-0.0606296
								AGAAATGTCCACGAAT-1_13	0.0606001	-0.245625	-0.329503	0.0236815	0.0196734	-0.350569
								AGACACTCAATCAAGA-1_13	-0.403308	-0.469531	-0.103459	-0.178577	0.902364	-0.106122
								AGACAGGAGACCAGCA-1_13	-0.137175	-0.462061	-0.537028	-0.200026	-0.0791608	-0.144071
								AGACCCGCAGGTCTCG-1_13	-0.368186	-0.513696	-0.377833	-0.201005	0.0497484	0.0295068
								AGACTCATCGCTTACC-1_13	-0.271012	-0.45288	-0.402217	-0.0851842	-0.0259398	0.357383
								AGAGAATTCTCGCGTT-1_13	-0.467412	-0.444686	-0.31466	-0.0210514	-0.0263321	0.450896
								AGAGCAGTCTTGTTAC-1_13	-0.284784	-0.235777	-0.381833	-0.286945	0.637389	0.772387
								AGCGTATCAATACGAA-1_13	-0.479942	-0.112732	-0.343807	-0.17914	-0.0633791	-0.0047663
								AGGAATAGTATCAAGA-1_13	-0.43435	-0.462626	-0.312117	0.265222	-0.0648923	0.330123
								AGGACGACACTGCACG-1_13	-0.316982	-0.34669	-0.533682	-0.0705232	0.014838	0.151623
								AGGACTTAGAAGGGAT-1_13	-0.389442	-0.541882	-0.278429	0.500289	0.596972	-0.11206
								AGGACTTAGCGAGTCA-1_13	-0.46344	-0.33758	-0.286206	0.904956	-0.00686411	0.407661
								AGGAGGTGTCGCGTCA-1_13	-0.35914	-0.594111	-0.41336	-0.0821144	0.121099	0.106153
								AGGCATTGTGTATTGC-1_13	-0.295104	-0.560302	-0.310995	-0.0421359	0.246608	0.287521
								AGGCCACTCCGTGTCT-1_13	-0.412708	1.63511	-0.304835	0.0304397	0.0531363	0.106119
								AGGGAGTAGTAGTCCT-1_13	-0.295391	-0.0395218	-0.566119	-0.266588	0.914403	0.0308188
								AGGTAGGTCATTCATC-1_13	-0.365918	1.57721	-0.325396	0.022612	-0.114098	0.150813
								AGGTAGGTCGTAACAC-1_13	-0.320513	0.935407	-0.355928	-0.078249	-0.102668	0.60428
								AGTACTGTCGGCTATA-1_13	-0.436532	0.984225	-0.227624	-0.0921236	0.0151968	-0.146607
								AGTACTGTCTAATTCC-1_13	-0.165378	1.31314	-0.0811197	-0.199669	-0.10685	1.00703
								AGTCAACTCACCATGA-1_13	-0.35946	1.72224	-0.106533	1.45797	-0.194039	0.0314837
								AGTGATCAGACCCTTA-1_13	-0.368346	1.08269	-0.208203	-0.0707405	-0.0207787	0.194501
								AGTGATCTCGTCGGGT-1_13	-0.559814	-0.128414	-0.3247	-0.217017	0.224772	0.318919
								AGTGCCGGTCCGTACG-1_13	-0.264877	0.259318	-0.404296	-0.0726172	0.340466	0.224265
								AGTTCCCTCAACTACG-1_13	-0.00425478	1.21696	-0.228431	0.103166	-0.047225	0.487412
								AGTTCCCTCCGCACGA-1_13	-0.468005	1.96817	-0.41862	0.453878	-0.120976	0.405591
								ATACCGAAGGCCTTCG-1_13	-0.400351	1.89763	-0.161858	-0.172023	-0.185031	0.441033
								ATACCGATCTTACGTT-1_13	-0.436759	1.00654	-0.514192	-0.087128	0.420961	0.335413
								ATAGACCAGATACATG-1_13	-0.497641	1.01424	-0.294555	-0.23037	0.593584	0.213718
								ATAGACCCACTACCGG-1_13	-0.4129	1.13205	-0.241923	0.00437325	0.204817	0.535333
								ATAGACCGTTCAAGGG-1_13	-0.288646	1.29531	-0.325895	-0.186054	-0.130727	-0.0521017
								ATAGGCTGTCGTGTTA-1_13	-0.149927	1.69531	-0.338497	0.000337495	0.361075	0.613728
								ATCACTTAGATCGCCC-1_13	-0.385178	1.71333	-0.427524	-0.156641	0.200075	-0.0707351
								ATCAGGTAGCACTTTG-1_13	-0.374784	1.75234	-0.383917	-0.186791	-0.117296	0.408936
								ATCCGTCAGCAACAAT-1_13	-0.443853	1.43176	-0.0576308	-0.233	0.127762	-0.159957
								ATCCGTCAGGTCATCT-1_13	-0.408591	1.50003	-0.507028	0.118745	1.0114	-0.18738
								ATCGCCTCATAACAGA-1_13	-0.0271026	-0.212239	-0.202537	-0.135941	0.079867	-0.133599
								ATCGCCTCATGACACT-1_13	-0.398736	1.44696	-0.22124	0.529857	-0.0253413	-0.0224956
								ATCGGATAGATAACGT-1_13	-0.451189	1.59354	-0.441531	0.0242766	-0.0678999	0.370129
								ATCTCTAAGGGCATGT-1_13	-0.270787	2.03252	-0.530385	0.0636191	0.866641	-0.0321025
								ATCTCTAGTGTCTTGA-1_13	0.0529203	1.4959	-0.351878	-0.0878516	0.889068	0.245343
								ATGAAAGAGAGCTGCA-1_13	-0.50673	-0.262123	-0.487683	-0.185319	-0.0877808	0.188601
								ATGAAAGAGAGTCGAC-1_13	-0.441428	-0.227305	-0.506766	0.105061	0.643277	0.643579
								ATGAGGGAGCCGAACA-1_13	-0.493171	1.7479	-0.505807	0.65575	-0.0231923	0.212408
								ATGAGTCAGTTGTACC-1_13	-0.501073	-0.13569	-0.230275	-0.230761	0.08714	-0.0119274
								ATGATCGCAAGGTCAG-1_13	-0.311592	-0.21878	-0.0946857	-0.128854	-0.0290764	-0.134227
								ATGGAGGAGGTCACTT-1_13	-0.379727	1.91156	0.155499	-0.0441474	0.105616	0.873312
								ATGGGTTTCTGCATAG-1_13	-0.168485	-0.216113	-0.295134	-0.16764	-0.106504	0.130011
								ATGTCCCAGTTACGAA-1_13	-0.487513	1.73031	-0.36722	-0.248758	-0.213531	0.183897
								ATGTCTTCAGGTCAAG-1_13	-0.337633	1.32115	-0.245466	0.808141	0.198052	-0.199928
								ATTCCTACAGCCGGTT-1_13	-0.382905	1.60604	-0.350183	-0.186941	0.0489117	0.0679286
								ATTCGTTCACGTAGAG-1_13	-0.402919	-0.13692	-0.247442	0.573732	-0.0983374	0.340957
								ATTCTACTCCACTAGA-1_13	-0.0864316	0.0527321	-0.357436	-0.154933	0.0413261	0.122315
								ATTGTTCCATTCTCCG-1_13	-0.346413	1.22932	-0.339438	-0.339064	0.12381	1.18261
								ATTTCTGGTACCGTGC-1_13	-0.393093	1.90246	-0.0825018	-0.00169087	0.274026	0.0221318
								CAACGATGTGCAGGAT-1_13	-0.229027	1.64967	-0.310799	0.446056	0.514763	0.462706
								CAATGACAGCCTTTCC-1_13	-0.343273	-0.0132871	-0.0280372	-0.144778	0.522101	0.527213
								CAATTTCTCACTGATG-1_13	-0.546265	-0.104549	-0.0695782	-0.346566	0.08011	0.218472
								CAATTTCTCCTGCTAC-1_13	-0.214307	1.33204	1.74637	0.46749	-0.303644	0.0597353
								CACAGATAGAGTTGTA-1_13	-0.169079	1.97606	0.664666	-0.0449316	0.211423	-0.0385521
								CACAGGCTCATTCATC-1_13	-0.463531	1.23772	-0.214742	-0.0896168	-0.0496364	0.086717
								CACCAAATCACCCTTG-1_13	-0.2779	1.11775	1.44474	-0.0761982	-0.162182	0.129599
								CACGTGGAGGCCGCTT-1_13	-0.382145	1.80304	-0.0855238	-0.113341	-0.205627	0.312241
								CACTAAGGTTGCACGC-1_13	-0.45248	-0.13849	-0.233549	-0.146507	0.447723	-0.12428
								CAGAGCCCACTTCATT-1_13	-0.201081	0.887489	-0.0214181	-0.0556613	0.0260877	0.0174631
								CAGATACTCTCGGCTT-1_13	-0.355312	1.02216	-0.0641702	0.590403	-0.0862926	-0.0265118
								CAGATCATCTCCTACG-1_13	-0.129051	1.93714	-0.127063	-0.0723359	-0.174781	0.550319
								CAGCACGAGTCAGGGT-1_13	0.427532	1.63913	1.64745	0.0345872	-0.107195	0.432116
								CAGCGTGAGGAGAGTA-1_13	-0.393216	1.41337	-0.175426	0.499029	0.371856	-0.124943
								CAGCGTGCAATCGAAA-1_13	-0.448592	1.13107	0.639225	-0.0185023	0.165583	0.119101
								CAGGCCAGTCCAAAGG-1_13	-0.476929	0.184796	-0.121765	-0.163642	-0.0219603	0.0614522
								CAGGTATCAAAGGTTA-1_13	-0.482241	1.54307	-0.29375	-0.237377	-0.146202	-0.0316038
								CATAAGCCAATTTCTC-1_13	-0.389212	-0.308583	-0.108219	0.189425	-0.0648204	-0.256841
								CATAGACCATAGAAAC-1_13	-0.294582	0.892513	-0.241603	-0.221506	-0.16754	0.0222654
								CATCCGTAGCACTAGG-1_13	-0.284997	1.47016	0.150827	-0.106787	0.00416285	0.0194683
								CATCGCTTCAAATGCC-1_13	-0.107692	1.54138	-0.110951	0.470578	0.726285	0.574663
								CATCGGGTCGCCTTTG-1_13	-0.147188	0.962287	0.394311	-0.160533	0.284302	0.150323
								CATCGTCAGGTTTGAA-1_13	-0.486087	1.57004	1.34138	-0.0406352	-0.193687	-0.12603
								CATGCGGCATTCACAG-1_13	-0.450408	-0.152491	-0.146836	-0.171684	0.272463	-0.244259
								CATGCTCCAATCGCGC-1_13	-0.232633	1.49703	-0.0842542	-0.0169936	-0.091348	-0.255997
								CATTCATTCCTAGCGG-1_13	-0.457205	-0.050649	1.52003	-0.196279	0.246626	-0.0869456
								CATTGCCAGCACCGTC-1_13	-0.339158	1.80084	-0.277407	-0.0405741	-0.102643	0.0249187
								CATTTCAGTCGCACGT-1_13	-0.293079	0.0153404	-0.362975	-0.286361	0.378209	-0.221194
								CCAAGCGGTATTTCCT-1_13	-0.311085	1.63925	0.149205	-0.096137	0.506955	-0.10622
								CCAATTTCAAGAGGTC-1_13	-0.324304	1.83755	1.04682	-0.0720638	0.321382	-0.401795
								CCACACTCAGCACACC-1_13	-0.462203	-0.104679	1.0535	-0.216671	0.291127	-0.112949
								CCACGAGAGAGGGTCT-1_13	-0.0536434	1.78173	1.86758	-0.243861	-0.0241119	-0.223127
								CCACGAGAGGTTACCT-1_13	-0.377633	1.85173	1.85566	0.00672938	0.170536	-0.194799
								CCACTTGTCAGCTGAT-1_13	-0.186082	1.71953	1.16583	-0.0939589	0.293118	-0.209053
								CCCAACTTCTGGAAGG-1_13	-0.384572	1.82662	-0.198096	-0.227873	0.0157405	-0.211035
								CCCGAAGAGGACGCTA-1_13	-0.447243	-0.0137627	1.35819	1.05325	0.0164771	-0.254236
								CCCTAACCACCGCTGA-1_13	-0.299725	1.86978	0.16593	-0.260314	-0.133111	-0.25415
								CCCTCAATCAACCGAT-1_13	-0.235283	-0.245791	-0.0511268	0.591282	0.0540601	-0.218371
								CCCTCAATCTACCACC-1_13	-0.315216	1.62379	1.03976	-0.146424	-0.0453929	-0.13776
								CCCTCTCGTACGGGAT-1_13	-0.44092	1.68322	-0.0900162	-0.169713	-0.0583099	-0.098035
								CCGAACGGTACTCAAC-1_13	-0.088143	1.50269	1.0704	-0.164424	0.268958	-0.0448513
								CCTACGTGTCGAACGA-1_13	-0.379313	1.29228	-0.0158714	-0.243069	0.826808	-0.124604
								CCTCATGAGAGGTGCT-1_13	-0.23854	-0.0458232	-0.2876	-0.0431048	-0.132803	-0.298692
								CCTCATGCACCGTGCA-1_13	-0.269364	-0.248857	0.192591	-0.0516877	0.169508	-0.316567
								CCTTCAGTCTGGTCAA-1_13	-0.141897	-0.235312	0.0176349	-0.137179	0.24723	-0.227297
								CCTTGTGAGAGTCAAT-1_13	-0.401397	1.61338	0.1209	-0.164024	-0.103964	-0.0803631
								CCTTGTGTCGGTCACG-1_13	-0.359941	1.69067	0.20846	-0.0347971	-0.305074	-0.034683
								CGAGAAGAGGTTAAAC-1_13	-0.251024	-0.0774159	0.70184	-0.0958581	-0.190016	-0.295431
								CGAGGAACAAACCACT-1_13	-0.1462	1.29239	0.106325	-0.0765686	0.57896	-0.156265
								CGCCAGAAGCAAGCCA-1_13	-0.288626	1.86172	0.021059	-0.025241	-0.082669	-0.275225
								CGCCAGATCTCGCTTG-1_13	-0.303818	-0.0597508	-0.0698257	-0.0933274	-0.110798	-0.0564929
								CGGAGAAGTGAACTAA-1_13	-0.350581	1.30186	-0.176831	-0.0993181	-0.0756097	-0.0346131
								CGGGACTCATGTGCCG-1_13	-0.383088	-0.246614	-0.15335	-0.236936	-0.03651	-0.225764
								CGTAAGTTCTGCACCT-1_13	-0.446042	1.17073	0.401496	0.123712	1.18963	-0.335295
								CGTAGTACATACGCAT-1_13	-0.280804	1.24025	0.151517	-0.124057	-0.0217592	-0.102819
								CGTGTCTAGAGATGCC-1_13	-0.156004	1.39916	1.24361	0.00788154	-0.0766256	-0.234162
								CGTTAGACAACTCCCT-1_13	-0.436755	1.60645	1.40528	-0.180247	-0.00802282	-0.337059
								CGTTCTGAGCCAGAGT-1_13	-0.447374	0.945726	-0.445486	-0.116975	0.00565626	-0.216467
								CGTTGGGCATCTCATT-1_13	-0.379419	1.12496	0.607409	0.203697	-0.224105	-0.176928
								CTACAGATCAGTCAGT-1_13	-0.379148	1.51221	0.347842	-0.243159	-0.162458	0.191229
								CTACGGGTCTTTGCGC-1_13	-0.132685	1.1219	0.06113	-0.0808787	0.618407	-0.100119
								CTACTATGTATTGAGA-1_13	-0.301575	1.69293	-0.283339	-0.0488884	-0.115396	0.118333
								CTACTATGTCTTGTCC-1_13	-0.296605	1.41972	-0.143105	-0.372374	0.132781	-0.070022
								CTACTATGTTCGTAAC-1_13	-0.268855	1.71081	0.228784	-0.300275	-0.0956897	-0.020764
								CTAGGTAGTACGCTTA-1_13	-0.36212	1.48774	-0.167666	-0.0557276	0.231945	-0.193309
								CTATAGGGTACTCCGG-1_13	-0.329429	1.42535	-0.277524	0.0039923	0.221975	-0.146201
								CTATCCGTCGGCATTA-1_13	-0.492719	0.72474	1.78606	-0.194956	0.772707	-0.0592768
								CTATCTATCGTAACAC-1_13	-0.313866	1.08523	1.06931	-0.0415035	0.830266	-0.0598939
								CTCAACCGTAGCTGAG-1_13	-0.249876	1.34888	1.37522	-0.209934	0.269698	-0.158418
								CTCAGGGCAGGATGAC-1_13	-0.497128	0.0164868	0.0255208	-0.204104	0.0393732	-0.233427
								CTCAGTCAGCTCCACG-1_13	-0.328347	1.76381	-0.354689	-0.00111555	0.803907	-0.10146
								CTCAGTCTCGACATCA-1_13	-0.380369	-0.188423	0.955938	-0.348963	0.326639	0.0114549
								CTCCACAGTGGCGTAA-1_13	-0.430803	1.03725	0.0953235	0.679007	0.0380963	-0.239746
								CTCCCAATCAGTCATG-1_13	-0.326469	1.67371	-0.331789	0.501304	0.145221	-0.15182
								CTCCGATTCATTACCT-1_13	-0.353423	1.55033	-0.238437	-0.186258	0.0197965	-0.176661
								CTCCTTTCAAGGGTCA-1_13	-0.482087	-0.105453	1.28258	0.389413	-0.120354	0.209875
								CTCTCGAAGTCTAGCT-1_13	-0.433047	1.21218	-0.282673	0.614425	-0.217133	-0.254978
								CTGAATGCACGGATCC-1_13	-0.513424	1.4621	0.0267233	-0.0739613	0.503078	0.111455
								CTGAATGGTCGGTACC-1_13	-0.256461	-0.0052976	1.69967	0.159048	0.0613789	-0.203438
								CTGAGCGGTATGTCCA-1_13	-0.375588	1.8623	1.05058	0.0945758	-0.0761461	-0.0710926
								CTGCAGGAGTTAACGA-1_13	-0.389192	1.70193	1.5017	0.00013282	0.116455	-0.369418
								CTGCCATTCTAGGCAT-1_13	-0.315868	1.57151	-0.188602	0.180295	0.428572	0.0095492
								CTGCTCAAGCTTCATG-1_13	-0.203148	1.8506	0.0102436	-0.106723	0.856051	-0.396303
								CTGGACGAGTGACACG-1_13	-0.278542	0.762119	1.39784	0.485089	-0.0451831	-0.0879385
								CTGTACCAGATAGTGT-1_13	-0.299057	1.88594	1.57732	-0.175811	0.453145
								CTGTACCTCCGGACGT-1_13	-0.175092	0.0697496	-0.195972	-0.022822	-0.169468
								CTGTGGGGTGTGGACA-1_13	-0.551876	-0.134868	-0.00969972	-0.0455707	-0.153248
								CTGTGGGGTTAAACAG-1_13	-0.339651	-0.171078	1.52605	-0.0481067	-0.0359568
								CTTCAATTCACCGGGT-1_13	-0.4596	-0.0964207	0.861252	-0.208028	-0.22434
								CTTCCGATCTTACCGC-1_13	-0.546412	0.0660321	1.62987	0.446435	-0.0378097
								CTTCCTTCACGGTGAA-1_13	-0.310625	1.56035	1.40282	-0.152477	-0.289333
								CTTCTAATCAGTGATC-1_13	-0.409788	-0.00732399	-0.353085	-0.0488065	-0.463389
								CTTCTCTTCGCTAATG-1_13	-0.231771	-0.0550966	0.0981803	-0.159023	-0.24987
								CTTTCAACAAGATGGC-1_13	0.0630323	-0.162085	1.54294	-0.21232	-0.229425
								CTTTCAATCTATTGTC-1_13	-0.4174	1.56	0.000770487	1.87356e-05	-0.197144
								GAACACTTCCTACCAC-1_13	-0.420782	1.73579	0.516417	0.196795	-0.0765662
								GAACACTTCTGAGATC-1_13	-0.370354	-0.361194	-0.107037	-0.214814	-0.287767
								GAATCACCAAGCCTGC-1_13	-0.376057	1.73079	0.09327	-0.237677	-0.211189
								GAATCACGTTTGGGTT-1_13	-0.29338	-0.171265	-0.0947769	-0.030127	0.0604274
								GACACGCGTTCTCAGA-1_13	-0.328916	1.59082	-0.129126	0.0611183	-0.246733
								GACATCATCGGCATAT-1_13	-0.312996	1.42145	1.86166	0.0060819	-0.275065
								GACCCAGAGCGTCTCG-1_13	-0.550809	1.44905	0.96199	0.100533	-0.218384
								GACCCAGTCACAAGAA-1_13	-0.234775	1.57736	0.108106	-0.0967124	-0.204765
								GACCTTCGTGAGACGT-1_13	-0.382863	1.91887	1.57533	0.425361	-0.0240677
								GACTCAACAACAGCCC-1_13	-0.443267	1.81555	0.679382	-0.0303419	-0.373842
								GACTCTCCAAGCGGAT-1_13	-0.405342	1.74975	1.79659	-0.0180317	-0.339045
								GACTCTCTCTCGACCT-1_13	-0.396695	1.84721	-0.262129	-0.0909826	-0.237809
								GACTTCCTCCGTGTGG-1_13	-0.435694	-0.086769	1.78093	-0.234819	-0.411242
								GAGGCAATCCTTTAGT-1_13	-0.333726	0.713609	1.88399	-0.312276	-0.30513
								GAGGGATGTCAAAGCG-1_13	-0.471413	-0.11923	-0.148515	0.148293	-0.214223
								GAGTGTTTCCATCTCG-1_13	-0.366331	1.93832	0.0285972	0.545248	0.0231452
								GAGTTACAGGTAGGCT-1_13	-0.371749	-0.167315	-0.270967	-0.226171	-0.205576
								GAGTTGTGTCGTACTA-1_13	-0.465779	0.127014	1.17231	-0.18085	-0.186303
								GATAGCTGTACTAACC-1_13	-0.321108	1.74946	-0.0266645	0.0216138	-0.372405
								GATCGTATCCGGACGT-1_13	-0.305896	0.0765911	1.85315	-0.228403	-0.235073
								GATGACTCATTGAGCT-1_13	-0.44248	0.93718	1.94507	-0.220121	-0.357977
								GATGATCCACTTCTCG-1_13	-0.286144	0.464026	-0.133544	-0.125823	-0.232404
								GATGCTAAGAGTGTTA-1_13	-0.558631	1.83222	1.2306	-0.215485	-0.30381
								GATGTTGTCCGCACTT-1_13	-0.346501	1.61916	-0.230272	-0.085163	-0.213941
								GATTCGAAGCATTTGC-1_13	-0.260245	-0.00671142	-0.0331878	0.341469	-0.297436
								GCAACCGAGTAGACAT-1_13	-0.436167	1.56738	-0.160193	0.501371	-0.210523
								GCACGGTAGGTCACTT-1_13	-0.399935	-0.0281379	0.351623	-0.0651085	-0.189188
								GCAGCCAGTGCGTTTA-1_13	-0.444435	1.34484	1.12491	-0.129221	-0.252516
								GCAGCTGTCTGCTAGA-1_13	-0.393441	1.74303	-0.334364	-0.0288442	-0.301875
								GCAGGCTGTGTTCAGT-1_13	-0.247597	1.7615	-0.272472	1.42173	-0.288543
								GCATTAGGTGTAACGG-1_13	-0.303721	-0.0749655	0.418938	-0.201408	-0.16716
								GCCAACGAGAGACAAG-1_13	-0.320145	-0.109415	0.119177	-0.0383157	-0.165216
								GCCAACGTCCACCCTA-1_13	-0.423955	1.14218	-0.359439	-0.12711	-0.178843
								GCCAGCATCCTATTTG-1_13	-0.527047	1.82062	0.348972	-0.289279	-0.317533
								GCCATGGGTAGCGCCT-1_13	-0.469282	1.95998	-0.473824	0.0532439	-0.319306
								GCCATGGGTAGGAGTC-1_13	-0.467075	1.63878	-0.469083	-0.157357	-0.0643671
								GCCATTCTCACAAGGG-1_13	-0.432054	1.66882	0.323375	0.105832	0.0577003
								GCGTGCAGTCCAGCGT-1_13	-0.493814	1.24342	-0.488647	-0.138355	-0.383593
								GCGTTTCAGTATGAAC-1_13	-0.435279	0.675371	0.195001	-0.29918	-0.111585
								GCTACCTTCCGAGAAG-1_13	-0.401511	1.61301	0.266851	-0.346967	-0.278905
								GCTGCAGTCCTAGCCT-1_13	0.0257806	1.29068	0.650876	-0.0641557	-0.027937
								GCTTCACAGGATGGCT-1_13	-0.249311	1.81236	-0.192721	-0.0664823	-0.172451
								GGAACCCAGGCTCCCA-1_13	-0.24215	1.86479	0.0232273	-0.0108053	-0.259106
								GGAAGTGCAGCATCTA-1_13	0.606763	1.79153	-0.210335	-0.171871	-0.176582
								GGAGCAACACCATAAC-1_13	0.76627	-0.000928966	-0.423939	-0.0602801	-0.351584
								GGATGTTTCAAGATAG-1_13	-0.249452	1.33519	0.585809	-0.20389	-0.101637
								GGCGTCATCCATGATG-1_13	0.401714	1.48249	0.0947579	0.210993	0.125832
								GGGAAGTAGTTGTCGT-1_13	-0.00981327	1.06256	-0.214268	-0.0468281	-0.367109
								GGGACTCGTACCTATG-1_13	0.0787677	-0.297599	-0.361884	-0.0516023	0.175023
								GGGAGTACAGTGCCTG-1_13	-0.21583	1.81529	1.32364	-0.200968	0.213663
								GGGAGTATCGCCGTGA-1_13	1.05656	1.24263	0.206847	0.627407	-0.0516433
								GGGATGATCGTTCCCA-1_13	-0.178499	-0.104683	-0.344684	-0.0920379	-0.0128334
								GGGCTACCAGGACTAG-1_13	-0.182432	2.05955	1.75062	-0.249893	-0.0108795
								GGGTATTTCTGCGGCA-1_13	-0.277245	0.721901	-0.432544	-0.312472	-0.160894
								GGGTCACTCGGCATAT-1_13	-0.294043	-0.198796	-0.170901	-0.265826	0.331871
								GGGTGTCGTATGAGGC-1_13	0.993045	1.51385	0.791361	0.0456892	0.306851
								GGGTTATAGAGAGCAA-1_13	1.67906	1.76049	0.15146	-0.188982	0.0711027
								GGGTTATCAGCGTACC-1_13	0.923144	1.48627		-0.0280423	0.0862507
								GGGTTTACACGCGCTA-1_13	0.595695	1.65276		-0.0869162	-0.0154921
								GGTAATCAGATTGAGT-1_13	0.88574	-0.0668545		-0.273286	0.0511414
								GGTCACGAGTGGACGT-1_13	-0.216049	1.83647		-0.017348	-0.15505
								GGTGTCGAGCACTCGC-1_13	-0.124401	1.31293		0.91557	-0.0365686
								GTAATGCTCGACCTAA-1_13	0.778048	1.76443		1.14986	0.150544
								GTACAGTTCTAGCATG-1_13	0.388533	0.49609		-0.089079	-0.205267
								GTAGAGGCACACGGTC-1_13	1.043	1.56442		-0.294476	0.130505
								GTAGGTTGTTTGACAC-1_13	0.096344	1.28278		0.294946	0.0188614
								GTATTGGCAGGCGAAT-1_13	0.00689439	1.27446		-0.186169	0.212295
								GTCAAACCACGAAGAC-1_13	0.855706	1.1089		-0.133082	-0.0904285
								GTCATTTTCCACGAAT-1_13	-0.157448	1.54887		-0.123459	0.355533
								GTCCCATAGTGCTCAT-1_13	-0.119773	-0.232897		0.205671	-0.101305
								GTCCTCACATCAGCAT-1_13	-0.212369	1.36672		0.245166	0.107107
								GTCGCGAAGTCGTTAC-1_13	0.516389	1.6454		-0.0930308	0.220095
								GTCGCGATCTGCTTTA-1_13	0.00739023	1.34907		-0.0885697	0.00554271
								GTCTACCTCGCGGTAC-1_13	0.00128146	-0.0357194		-0.106979	-0.338841
								GTGACGCTCGGACTGC-1_13	1.74162	-0.0988869		-0.198057	-0.337739
								GTGAGGATCGCACGAC-1_13	0.0469016	1.72785		-0.042733	0.139783
								GTGCGTGAGCGATGCA-1_13	0.471904	-0.112259		-0.053005	0.0827145
								GTGCGTGCAAAGGCTG-1_13	0.353371	-0.252326		-0.281085	-0.153514
								GTGGTTAGTGTCCTAA-1_13	-0.09671	0.482599		-0.142418	-0.238443
								GTGTCCTGTGGAAGTC-1_13	0.237402	1.82379		-0.084463	-0.302412
								GTGTGGCCATGGGATG-1_13	1.05438	-0.127916		-0.291583	-0.28414
								GTGTTCCAGGTAGATT-1_13	-0.00642957	1.94749		-0.0117369	0.175096
								GTGTTCCCAGCAGTCC-1_13	-0.0176953	1.7476		-0.17132	-0.170775
								GTTAGTGCAGAACGCA-1_13	-0.0499318	1.69558		-0.201265	-0.299277
								GTTATGGCAAAGGCTG-1_13	0.585769	-0.163952		-0.303715	-0.0969679
								GTTCGCTAGAGCTGAC-1_13	-0.0426753	1.55546		-0.0306953	0.146821
								GTTCTATAGAACAGGA-1_13	0.212336	0.452539		-0.194965	-0.0372423
								GTTCTATTCCGCACTT-1_13	-0.0440459	2.01649		-0.213922	-0.0805569
								GTTGAACAGGTGCCTC-1_13	0.00416848	1.11673		0.350792	0.00994629
								GTTGAACGTTCGGCCA-1_13	0.696514	1.73504		-0.210688	-0.153792
								GTTGAACTCGTGCTCT-1_13	-0.0127867	0.970551		-0.0983643	-0.150609
								GTTGTCCAGGCCTAGA-1_13	-0.179813	-0.0320175		0.0830788	-0.123644
								GTTGTGAGTGGACTAG-1_13	0.853366	1.46106		-0.177459
								GTTTGGAGTTGAGGAC-1_13	1.15342	1.81701		-0.0478518
								TAACACGAGATAGTGT-1_13	-0.111763	1.5243		-0.202971
								TAACCAGCAACCGGAA-1_13	0.670268	1.37071		0.160201
								TAACCAGTCTACCCAC-1_13	0.361349	1.94619		-0.00857836
								TAAGCACCATGTCTAG-1_13	0.516008	-0.175268		-0.108395
								TAAGCACTCACCCATC-1_13	-0.131382	1.62527		0.125494
								TAATCTCTCGGCTTGG-1_13	0.906701	1.88655		-0.141158
								TACAACGGTACCAATC-1_13	-0.0821466	1.66345		-0.223534
								TACACCCCAGTCTTCC-1_13	0.190685	1.60786		-0.0211658
								TACCTCGCACTGATTG-1_13	0.391869	-0.210705		-0.177497
								TACGCTCAGCCTGACC-1_13	1.09596	-0.187745		-0.204629
								TACGGGCCATGTGCCG-1_13	0.975433	1.68398		-0.258248
								TACTTACCACGCGCAT-1_13	0.0113607	-0.0893046		0.133027
								TACTTCACAATCCAGT-1_13	-0.428589	-0.0973817		0.0173885
								TACTTGTTCGAACTCA-1_13	0.658266	0.0324738		-0.0964976
								TAGACCATCTGGGAGA-1_13	1.36843	1.48334		0.022939
								TAGCACATCATGGATC-1_13	-0.262441	-0.275713		-0.147201
								TAGGAGGAGGAAGTAG-1_13	-0.138522	-0.462561		-0.127032
								TATCAGGGTCATCGCG-1_13	0.38413	0.657418		-0.0745242
								TATCTGTTCCGTTTCG-1_13	0.722477	0.81074		0.131958
								TATCTGTTCGTGCTCT-1_13	-0.256152	0.623448		-0.129799
								TATCTTGTCCTCTAAT-1_13	-0.354475	-0.294921		0.0948686
								TATGTTCGTGTCCGTG-1_13	-0.174318	-0.49253		-0.159707
								TATGTTCGTGTGGACA-1_13	0.70311	-0.363002		0.0753147
								TCAAGACGTGTGAGCA-1_13	-0.232813	1.15313		-0.164619
								TCAAGCACATGAAGCG-1_13	0.992147	-0.595974		-0.0507831
								TCAAGTGAGTCTAGAA-1_13	0.839604	-0.395041		-0.189181
								TCAAGTGCAGACCATT-1_13	0.989006	-0.407737		-0.0708925
								TCAATCTTCAGACATC-1_13	0.486124	-0.321765		-0.133666
								TCAATCTTCGGCACTG-1_13	0.637453	-0.22212		0.0739908
								TCAATTCCATGGAATA-1_13	1.06231	-0.378071		-0.115134
								TCACTATGTATCAGGG-1_13	0.629853	-0.450106		-0.0567713
								TCAGCAAAGGTATAGT-1_13	0.332338	0.606191		0.00673486
								TCATCCGAGCCTATTG-1_13	-0.173607	-0.221582		0.136508
								TCATTACCAGCCATTA-1_13	0.220511	0.548564		-0.205738
								TCCATGCGTGCAGTGA-1_13	1.08031	-0.426082		-0.187329
								TCCGAAACAGTTGTTG-1_13	1.01431	-0.331145		-0.0159208
								TCCTAATAGATCCCAT-1_13	0.00638617	-0.352446		1.16564
								TCCTCCCGTCGTCAGC-1_13	0.074671	0.0218462		0.131828
								TCCTCTTCATCACCAA-1_13	-0.103598	-0.176019		-0.362407
								TCCTCTTGTGGAGGTT-1_13	0.133954	-0.220538		-0.255303
								TCCTGCACATTAAAGG-1_13	0.176819	-0.380913		-0.0427756
								TCCTTTCCACGCGTGT-1_13	0.248223	-0.438341		-0.0854642
								TCGACCTTCGCCAGAC-1_13	-0.329061	-0.351298		-0.0443344
								TCGGGCATCTGCGATA-1_13	0.895692	-0.257673		0.0364784
								TCGGGTGGTATTTCCT-1_13	1.31467	-0.278518		-0.160223
								TCGGGTGTCGAGAGAC-1_13	-0.0948343	-0.12248		-0.0868492
								TCGGTCTAGGATTTAG-1_13	-0.300448	-0.277029		1.04211
								TCGGTCTTCCGGCTTT-1_13	-0.227502	-0.320369		-0.152559
								TCTACCGAGTTGAATG-1_13	0.423607	-0.133877		0.0638728
								TCTCCGATCCAGTACA-1_13	0.497153	-0.396257		-0.343439
								TCTCTGGTCATCGGGC-1_13	-0.145482	-0.417545		0.161032
								TCTGTCGCAGACACCC-1_13	1.05689	-0.228557		-0.221675
								TCTTGCGCATCGGAAG-1_13	1.07913	-0.201466		-0.0209859
								TCTTTGATCTGCGGGT-1_13	0.789099	-0.489236		-0.0949159
								TGAGCGCGTCCCGGTA-1_13	-0.161185	-0.404975		-0.229581
								TGAGGAGGTCTCCCTA-1_13	0.406316	0.218324		-0.0801104
								TGAGTCATCGTGGGTC-1_13	0.837656	-0.171825		0.0960813
								TGATCTTGTACAAACA-1_13	-0.221007	-0.376175		0.67279
								TGATGCAAGCCGATAG-1_13	-0.194514	-0.396345		0.382186
								TGATGCACATTGCTGA-1_13	-0.269231	-0.294597		0.0433193
								TGCACGGAGCCTCATA-1_13	-0.121158	0.825329		-0.0781821
								TGCAGATTCGTCGACG-1_13	-0.182123	-0.387145		-0.186267
								TGCAGGCAGGTCGACA-1_13	-0.218443			-0.00121156
								TGCAGGCGTGAGTCAG-1_13	0.511293			-0.104323
								TGCGGCATCTACACAG-1_13	0.014029			-0.319696
								TGCTCGTTCTGTTCAT-1_13	0.819082			-0.145345
								TGGAACTCAAAGCTCT-1_13	0.648697			-0.173396
								TGGAACTTCCTTATCA-1_13	-0.0909859			-0.11793
								TGGAGGAGTGAATTGA-1_13	-0.127685			-0.289408
								TGGATCAAGATTAGTG-1_13	-0.164858			-0.0514837
								TGGATGTAGCACTGGA-1_13	0.685994			0.0904367
								TGGGCGTTCACTACGA-1_13	0.998642			0.00649603
								TGGTACATCTCCACTG-1_13	-9.02852e-05			-0.0584258
								TGGTGATTCCAACTGA-1_13	0.903573			-0.328844
								TGTAACGCACTACTTT-1_13	-0.115256			0.00672372
								TGTAAGCGTGAGGAAA-1_13	0.708415			-0.115905
								TGTAGACCATGACCCG-1_13	-0.178766			0.0415316
								TGTCAGAGTGCCTTTC-1_13	0.290575			0.241089
								TGTCCTGCAATAGAGT-1_13	-0.0210483			-0.210477
								TGTCCTGGTGAATTAG-1_13	0.24819			-0.0470794
								TGTGATGTCGGTGCAC-1_13	0.237219			-0.141488
								TGTTACTCATACAGAA-1_13	-0.311972			-0.0166947
								TGTTCCGGTACTGAGG-1_13	-0.337592			-0.261865
								TGTTGGATCCGAAGGA-1_13	0.0742239			-0.0494907
								TGTTTGTGTAATGCTC-1_13	-0.133082			0.453007
								TTACGCCAGGCATCTT-1_13	-0.334022			-0.262875
								TTAGGGTGTTCCGCGA-1_13	-0.288794			-0.139056
								TTAGTCTAGACGCTCC-1_13	-0.327366			-0.273811
								TTAGTCTCAAATGAAC-1_13	0.307953			-0.107054
								TTCAATCAGTGGATAT-1_13	0.315383			0.0345929
								TTCAATCCAGCGTGCT-1_13	-0.221257			0.0982856
								TTCACCGGTTCAGGTT-1_13	-0.193071			-0.108985
								TTCACCGGTTCCTAGA-1_13	-0.195261			-0.1028
								TTCACCGTCTTGCAGA-1_13	0.584471			0.0128366
								TTCAGGATCGCGATCG-1_13	0.03807			-0.205945
								TTCCGGTAGAATTCAG-1_13	-0.302593			-0.0685387
								TTCCGGTTCAACTCTT-1_13	-0.224571			-0.233058
								TTCCTCTTCTACCTTA-1_13	0.627124			-0.244716
								TTCCTCTTCTAGATCG-1_13	-0.254727			-0.172188
								TTCGATTAGCGCCGTT-1_13	-0.385928			-0.0185092
								TTCGGTCCACATTCTT-1_13	-0.367849			0.0112643
								TTCTAACCACTTGACA-1_13	-0.28849			-0.179805
								TTCTAGTTCTAGCATG-1_13	-0.180023			-0.186891
								TTCTCTCTCTCCGTGT-1_13	-0.0848558			-0.247216
								TTGCTGCTCCTTCAGC-1_13	-0.206533			-0.0918327
								TTGGATGGTATGCGGA-1_13	-0.173862			-0.241085
								TTGGATGGTTCGGTTA-1_13	-0.0386147			-0.1888
								TTGGGATTCAGTGGGA-1_13	-0.438308			-0.140094
								TTGTTGTTCATGCAGT-1_13	0.155592			-0.0656379
								TTGTTTGAGCGTTCCG-1_13	0.17727			0.18981
								TTTACTGGTACGTGAG-1_13	-0.0474898			-0.155568
								TTTACTGGTAGCTGTT-1_13	0.393682			0.194333
								TTTAGTCTCACCTTGC-1_13	-0.138746			-0.0952933
								TTTCATGGTGTAGCAG-1_13	0.0181744			-0.241819
								TTTCCTCGTGAGTCAG-1_13				0.040712
								AAACGAAAGCCATTCA-1_14				-0.140146
								AACCACAAGGTCACCC-1_14				-0.298923
								AACGAAAAGATGCTTC-1_14				-0.487268
								AATCGACAGCGCATCC-1_14				-0.387842
								ACTATGGTCCCTCATG-1_14				-0.280701
								ACTATTCGTCGGTAAG-1_14				-0.246765
								ACTGTGACACAGAGCA-1_14				-0.224548
								AGATAGAGTGACCTGC-1_14				-0.241315
								AGCGCTGAGTACAGAT-1_14				-0.196306
								AGTACTGCATACAGGG-1_14				-0.266388
								AGTACTGGTCCAGAAG-1_14				-0.35001
								AGTCATGTCGGCATTA-1_14				-0.363604
								AGTGATCCATGGGATG-1_14				-0.331399
								ATAGACCAGGTGAGCT-1_14				-0.247511
								ATGCGATCATCGTCCT-1_14				-0.338181
								ATGGTTGTCCGAAATC-1_14				-0.414458
								ATTTACCAGACCAAAT-1_14				-0.396261
								ATTTACCCAGACGGAT-1_14				-0.328017
								CAACGATCAGAACTAA-1_14				-0.347207
								CAATGACAGGCAGTCA-1_14				-0.518029
								CACGTGGAGTGGAATT-1_14				-0.327148
								CAGATCACACATCCCT-1_14				-0.337334
								CAGGGCTTCGTCCTCA-1_14				-0.268982
								CATCCGTGTGGCCTCA-1_14				-0.338937
								CCAAGCGGTAGCTGCC-1_14				-0.357056
								CCCTCTCAGCCTATTG-1_14				-0.400455
								CCTCATGTCGTCCTTG-1_14				-0.368786
								CCTCCTCCAGCGTGAA-1_14				-0.368876
								CGAATTGTCACCTTGC-1_14				-0.27786
								CGATGCGGTACTGAGG-1_14				-0.173966
								CGCAGGTAGAAGCCAC-1_14				-0.307702
								CGTAGTATCTCATGCC-1_14				-0.285909
								CGTCCATCATGCACTA-1_14				-0.293287
								CGTTAGAAGCTGAGTG-1_14				-0.261935
								CGTTGGGAGAGGGTCT-1_14				-0.294244
								CTGCAGGCACTGAGGA-1_14				-0.367465
								CTTCAATTCTCATAGG-1_14				-0.305577
								CTTCGGTAGGAATGTT-1_14				-0.390177
								GAAATGATCATCTCTA-1_14				-0.295319
								GAACACTTCCGTCAAA-1_14				-0.360484
								GAAGCCCGTTTGGAGG-1_14				-0.347316
								GAAGTAACAAGCTGCC-1_14				-0.226512
								GACATCAAGGTATTGA-1_14				-0.358651
								GACCGTGAGGAAGTAG-1_14				-0.235098
								GACTCTCTCAGCTCTC-1_14				-0.366181
								GAGAGGTAGACCAACG-1_14				-0.394953
								GATCAGTCAACCGACC-1_14				-0.402587
								GCAGTTAGTCCGTACG-1_14				-0.377604
								GGAACCCAGGATGAGA-1_14				-0.266184
								GGGACCTTCGGTTAGT-1_14				-0.388328
								GGGATCCTCCGCAACG-1_14				-0.402645
								GGGTATTAGCATTGTC-1_14				-0.325877
								GGGTCACGTACGATCT-1_14				-0.211355
								GGTTAACCACGCTGTG-1_14				-0.458658
								GGTTAACGTGGCCCAT-1_14				-0.240257
								GTAACACCACAGTCGC-1_14				-0.409463
								GTCACTCAGCAGCCTC-1_14				-0.372589
								GTCGCGAAGGGTTAGC-1_14				-0.219709
								GTCGTAACAATTGCTG-1_14				-0.301515
								GTCTCACTCAACCTTT-1_14				-0.328973
								GTGAGGAAGGCCTTCG-1_14				-0.259431
								GTGATGTGTGTTCGAT-1_14				-0.246052
								GTGCACGGTTCGGACC-1_14				-0.331927
								GTGCAGCGTGTCCTAA-1_14				-0.1266
								GTGGAAGGTAGTCCTA-1_14				-0.342678
								GTTCCGTGTCTTCGAA-1_14				-0.251955
								GTTCGCTGTAGGGTAC-1_14				-0.325752
								TAATTCCAGGACGGAG-1_14				-0.146251
								TACGTCCGTGGACTGA-1_14				-0.376833
								TAGGTACAGTTTCGGT-1_14				-0.356332
								TATCAGGGTCGAATTC-1_14				-0.351857
								TCAAGTGTCGACCTAA-1_14				-0.368655
								TCCTAATAGTGTAGTA-1_14				-0.374682
								TCGCAGGCAAATAAGC-1_14				0.00296019
								TCTATACCAAACAGGC-1_14				-0.35707
								TGAGGAGAGCAGTAAT-1_14				-0.247456
								TGATTCTCATTGGGAG-1_14				-0.335694
								TGCCGAGTCGTCGATA-1_14				-0.351092
								TGGAACTGTTCTAAGC-1_14				-0.306608
								TGGAGGATCGTTACCC-1_14				-0.312193
								TGGGAAGCACTCCGGA-1_14				-0.314347
								TGTAACGGTTGCTCGG-1_14				-0.338371
								TGTACAGAGAGTCGAC-1_14				-0.257982
								TGTACAGAGGATGGCT-1_14				-0.257323
								TGTGCGGTCTCTAAGG-1_14				-0.394346
								TGTTCCGAGATGCAGC-1_14				-0.409413
								TTCAGGAAGATCACTC-1_14				-0.318478
								TTCCTCTAGTATCTGC-1_14				-0.382045
								TTTCAGTGTGTACAGG-1_14				-0.290911
								AACTTCTAGAACGTGC-1_15				-0.410713
								AAGAACAGTAGGAGGG-1_15				-0.210828
								ACGGTTAGTATAGGAT-1_15				-0.160669
								AGACACTAGGAACGAA-1_15				-0.326765
								AGAGAGCCAAGTATAG-1_15				-0.315589
								AGGGAGTGTTGCCATA-1_15				-0.138654
								ATAGGCTAGTCCTGCG-1_15				0.128549
								ATGAGTCAGACGCTCC-1_15				-0.160461
								CAACAGTCACAAATAG-1_15				-0.21922
								CAGTGCGTCAGAACCT-1_15				-0.128284
								CATCCCAAGGATTCCT-1_15				-0.0879795
								CATCGTCAGCGATTCT-1_15				-0.19371
								CATGCCTGTCTGTCAA-1_15				-0.203727
								CATGCTCTCAGACCCG-1_15				-0.321255
								CATTCCGCACAGACGA-1_15				0.296573
								CATTGAGCATTGCTTT-1_15				-0.281989
								CCACCATCACCACTGG-1_15				-0.252962
								CCCGAAGCACCATAAC-1_15				-0.338879
								CCGATCTGTCCTACGG-1_15				-0.363243
								CCGCAAGGTTAGAGTA-1_15				-0.186503
								CCTAACCAGTGGAAGA-1_15				-0.432073
								CCTATCGGTGTGTGGA-1_15				-0.35659
								CGAAGGATCTGAACGT-1_15				-0.27941
								CGAGTGCGTATCGATC-1_15				-0.182207
								CGGACACGTACTGGGA-1_15				-0.00338679
								CGTGATAGTCACATTG-1_15				-0.296739
								CTACTATTCTTCTTCC-1_15				-0.314047
								CTCTCGATCATGGAGG-1_15				-0.304331
								CTGAATGCAAGTAGTA-1_15				-0.19943
								CTGAGCGCAGAAGTTA-1_15				-0.105913
								CTGATCCAGCTGTTCA-1_15				-0.189904
								CTGCATCGTAACACCT-1_15				-0.368956
								CTGTAGATCCGTGGTG-1_15				-0.137926
								CTTCCTTAGCACGATG-1_15				-0.122731
								GACGTTAAGTGTAGTA-1_15				-0.252902
								GATGCTAGTGCCTACG-1_15				-0.181346
								GCGAGAACAGTAACGG-1_15				-0.101329
								GCGTGCAGTGAGCTCC-1_15				-0.370586
								GGAATCTTCACCCATC-1_15				-0.185509
								GGAGGATCAAGACGAC-1_15				0.116632
								GGATGTTGTACGATGG-1_15				-0.274935
								GGGACTCCAGCGATTT-1_15				-0.224024
								GGGTATTAGATCACCT-1_15				-0.132605
								GTACAGTTCATACGGT-1_15				0.126387
								GTCATCCCAGCCGTCA-1_15				-0.0151515
								GTCCACTTCCTTGACC-1_15				-0.0702268
								GTCGAATGTGGTAACG-1_15				-0.198458
								GTGCTTCGTTTGAACC-1_15				-0.119376
								GTTACAGAGATGTTAG-1_15				-0.421387
								GTTACGACAAATGGTA-1_15				-0.217656
								TATCAGGTCAGTGCGC-1_15				-0.211069
								TCACAAGCAATACAGA-1_15				-0.316184
								TCATTTGTCATCTACT-1_15				-0.102698
								TCCGATCCAGGCGTTC-1_15				-0.180203
								TCTAACTTCAAGGCTT-1_15				-0.351726
								TCTATACCAAGCAGGT-1_15				-0.186008
								TCTCCGAGTAGCGTTT-1_15				-0.0712356
								TCTGTCGGTCGACTGC-1_15				-0.330808
								TCTTCCTCAAATCGTC-1_15				-0.249917
								TGACAGTAGTGGACTG-1_15				-0.0468012
								TGAGTCAGTGATAGTA-1_15				-0.240123
								TGCCGAGTCGTGCACG-1_15				-0.434402
								TGGAGGAAGTCATGGG-1_15				-0.291328
								TGGGATTTCTGGTTGA-1_15				-0.121197
								TGTCAGACAGAAGCTG-1_15				-0.194961
								TGTGAGTCAAGAGTAT-1_15				-0.367482
								TGTGGCGGTATGGTAA-1_15				-0.160072
								TGTTCTATCCTTACCG-1_15				-0.246929
								TTCGATTGTCACCTTC-1_15				-0.316486
								TTGCCTGCATCGAACT-1_15				-0.344842
								TTGGATGTCTGTCCCA-1_15				-0.351686
								TTGTGGAGTCTGTGAT-1_15				-0.252545

## Sheet: Fig. 2f
Fig. 2f	OPC module scores (top 50 markers) for germinal matrix mIPC and gIPC subclusters.
	Group	Max	Min	Median	Q1st	Q3rd		Cell ID	mIPC7	mIPC10	mIPC13	gIPC3	gIPC11	gIPC716	gIPC-O26	gIPC-A30
	mIPC7	1.24038	-0.494224	-0.252513	-0.321996	-0.162505		AACAAAGCAGAAGCTG-1_1	-0.174105	-0.0334692	0.0667696	-0.227353	-0.0991751	0.461218	1.3244	0.170031
	mIPC10	2.32457	-0.518787	-0.0838065	-0.220827	0.0600417		AGACCATGTTAGCTAC-1_1	-0.415785	0.00536929	-0.0753709	-0.193344	0.173208	0.742194	0.841023	0.0719375
	mIPC13	1.68901	-0.47701	-0.0588113	-0.190932	0.0917677		ATCGGATTCCTGGGTG-1_1	-0.242278	0.0203876	0.0341084	0.152743	0.40035	0.25476	0.998947	0.0817476
	gIPC3	1.70463	-0.443051	0.0721629	-0.10523	0.271039		GAACTGTTCCGACGGT-1_1	-0.226194	0.0192633	-0.0691665	-0.0844351	0.429107	0.411467	1.14855	-0.019568
	gIPC11	1.01912	-0.410896	0.0551513	-0.100253	0.245716		TACCGGGGTACCGCGT-1_1	-0.195391	0.276733	0.00234719	0.10952	-0.0620968	0.555567	0.812546	-0.0894018
	gIPC16	1.20006	-0.172958	0.394851	0.22184	0.557745		TACGTCCCAAATGATG-1_1	-0.331537	-0.0865846	-0.090766	-0.201845	0.22191	0.586773	0.613889	0.140858
	gIPC-O26	1.86885	-0.149126	0.699964	0.489884	0.904494		TATTGCTAGACCGTTT-1_1	-0.247221	0.00164036	-0.160939	-0.0496213	0.405377	0.398075	1.20765	0.122981
	gIPC-A30	0.946697	-0.278164	0.141238	0.0341665	0.24356		TCCTCCCGTAACGCGA-1_1	-0.144737	0.145983	-0.0375793	0.495798	0.5798	1.13353	1.04001	0.148723
								CAAGACTAGCATACTC-1_2	-0.312754	-0.255853	0.0490329	0.479737	0.470442	-0.0978983	0.974013	0.182271
								CATTCTAGTCGCTTAA-1_2	-0.336421	-0.0491149	-0.0433207	0.346288	0.398077	0.196285	0.759021	0.0768764
								GACACGCCAATCCTAG-1_2	-0.354929	-0.0992393	0.100698	-0.149585	0.472615	0.272721	0.837795	0.391318
								GATCCCTAGGCACTCC-1_2	-0.249932	-0.154191	-0.0308727	0.0943026	0.22971	0.443635	0.749146	0.423137
								GCCATGGGTACTAAGA-1_2	-0.221256	0.198115	0.00618001	-0.00578644	0.370619	0.473098	0.788552	0.390035
								GGAGGATGTCGTACAT-1_2	-0.244623	-0.132062	-0.271241	0.611264	0.240663	0.180942	0.680385	0.345878
								GTCTTTATCCGGACTG-1_2	-0.23847	-0.219706	0.121068	0.210489	0.433352	0.684855	0.961051	0.65585
								GTTACCCAGTTGTAGA-1_2	-0.223726	0.029826	-0.416564	0.104979	-0.0603573	0.933526	0.743728	0.365311
								TACGGGCTCGCCGAGT-1_2	-0.427626	-0.0966741	-0.0108266	0.165738	0.497412	0.449447	0.951208	0.118359
								TCAGGGCTCTCTTCAA-1_2	-0.381028	0.0471026	0.0868955	0.21532	0.460708	0.505037	0.585389	0.187611
								TTGAACGTCATCGCCT-1_2	-0.302032	-0.033814	-0.0419613	0.325759	0.111103	0.383854	1.38502	0.588616
								CGCATGGCACTCTAGA-1_3	-0.327847	-0.130327	-0.0799596	-0.303962	-0.0596528	0.511609	0.626544	0.262195
								GTTTGGAGTCATGCAT-1_3	-0.248634	0.233441	-0.0900278	-0.059173	0.000396003	0.400302	1.37361	0.19581
								AGGGCTCAGTGTTGTC-1_4	-0.352141	0.222198	0.028734	1.30589	0.666082	0.491399	0.924885	0.40695
								TCAAGCAGTATCTCTT-1_4	-0.294309	0.16867	-0.0429171	0.576137	0.407421	0.247426	0.828619	0.315558
								TCATACTAGCACTAGG-1_4	0.0259782	-0.0755087	0.0901163	0.72046	-0.0659688	0.343802	1.07728	0.10454
								TCCTTTCAGTGGTTAA-1_4	-0.243023	-0.244553	-0.122893	0.819181	0.634844	0.467317	0.801432	-0.116208
								AGATAGAAGGATCATA-1_5	-0.14267	0.1662	-0.158025	-0.34048	0.793249	0.331545	0.771418	0.141723
								CAGCACGGTCAGTTTG-1_5	-0.181804	0.0567704	0.0226346	-0.230534	0.1843	0.680764	0.503226	0.262358
								CAGCAGCGTTCAGTAC-1_5	0.22833	0.00109636	-0.0388268	-0.00463939	0.576903	0.334066	0.676352	0.460275
								CATGCAATCGTAACAC-1_5	0.126607	-0.0695235	0.151416	-0.122365	0.580716	1.00338	1.1776	0.174294
								CATTGTTTCGGCATCG-1_5	0.021366	0.0880171	-0.128554	-0.204977	-0.179703	0.466361	0.878611	0.190534
								CATTTCATCTAGCCTC-1_5	-0.101308	-0.0717917	-0.340396	-0.00985162	-0.137779	0.476502	1.16403	0.23669
								CCTGCATCAGGGATAC-1_5	0.0724964	-0.0379949	-0.0777936	-0.0914844	-0.175956	0.114661	1.41099	0.37836
								CGGAACCCAGAACTAA-1_5	-0.0764265	0.150112	0.0592651	-0.280632	-0.223142	0.278568	0.412382	0.395133
								CTGAGCGCACGTCGTG-1_5	-0.0759816	0.0950031	0.0393814	-0.262163	-0.122938	0.655992	0.00866758	0.240692
								CTGTACCCATTAGGAA-1_5	0.0745813	-0.0787352	-0.173249	-0.00691656	-0.119874	0.534818	0.515732	0.0848431
								GACGCTGCAGCGAACA-1_5	-0.216825	0.0302133	-0.119762	-0.0356223	-0.08558	0.637031	0.500176	-0.115932
								GAGGGATTCATTATCC-1_5	-0.0825984	0.00073112	-0.117351	-0.154605	-0.18226	0.588645	0.160716	0.100195
								GAGTGTTTCATTTCCA-1_5	-0.0316657	-0.0968987	-0.0603912	0.151219	-0.255697	0.478769	0.220198	0.222728
								GATGCTACAAGGGTCA-1_5	-0.08447	-0.0299911	0.0767434	-0.119006	0.0156293	0.688649	0.44553	0.0482666
								GGTAGAGCATGACTAC-1_5	-0.268483	-0.00013952	-0.0288854	-0.131332	-0.0740596	0.688116	0.152376	0.211545
								GTCCACTTCTACTTCA-1_5	-0.143689	0.162152	0.108149	-0.0536966	-0.0519264	0.54569	0.0461922	-0.221412
								GTCTCACAGATCCTAC-1_5	0.101605	-0.0225222	-0.428584	-0.0414477	-0.0480063	0.545138	0.117864	0.11034
								GTGAGTTTCAGAGCAG-1_5	-0.172787	0.179951	-0.0384363	0.300925	-0.0800627	0.640645	0.121014	-0.00393569
								GTGCACGCACAAAGCG-1_5	0.00427729	-0.0988917	0.171856	-0.0369863	-0.0675849	0.696987	0.199707	-0.148777
								TATGTTCTCGTGTGGC-1_5	-0.148338	-0.0343162	-0.0928211	0.0277634	-0.166783	0.42058	0.299303	-0.278164
								TCAAGCAGTAGACGTG-1_5	-0.162516	-0.068754	-0.0428382	-0.0570366	-0.0850904	0.512061	0.446016	0.109366
								TCATTACTCGCTAATG-1_5	-0.239431	-0.126576	0.144327	-0.143608	-0.205858	0.278333	0.248565	-0.0141981
								TCCCATGCAAATGCTC-1_5	-0.0312871	-0.0230701	0.00130124	0.181201	-0.196915	0.894836	0.185519	0.00924068
								TCGCACTCACACGCCA-1_5	0.136559	-0.130055	0.00315637	-0.0470481	-0.105874	0.593629	0.223736	-0.0488556
								TGCCGAGAGCTGTGCC-1_5	-0.310678	-0.161871	-0.00233913	-0.0239009	-0.299498	0.232682	0.1985	-0.183625
								TGCCGAGCAGGTGGAT-1_5	-0.211208	-0.174385	0.238247	-0.0257263	-0.0552443	0.727367	0.515725	0.125402
								TGGCGTGGTCAGTCGC-1_5	0.10361	-0.16614	0.0688865	0.112515	-0.067244	0.335261	0.112176	0.0669084
								TGGGCTGTCGGCATTA-1_5	0.00517316	-0.32517	-0.124531	-0.126906	-0.120117	0.205997	-0.0400641	-0.092624
								TTACCATAGGTCGTGA-1_5	0.058696	-0.161722	0.0323159	-0.328994	-0.023212	0.676318	-0.0148032	0.130405
								TTGAACGTCTCTGCCA-1_5	-0.201793	0.0532853	-0.222403	-0.142326	-0.0377965	0.828204	0.329377	-0.13384
								TTTGACTTCGTCAGAT-1_5	-0.314695	-0.0681761	0.0389781	-0.00539985	0.0407881	0.180078	0.411749	-0.0694399
								AAGTCGTTCAAGGAGC-1_6	-0.140814	-0.0393773	0.0195675	-0.0908865	-0.269491	0.566794	0.176701	0.0552157
								ACGTCCTCAGTTGGTT-1_6	-0.0624242	-0.0985856	0.0481707	-0.229657	-0.181612	0.66429	0.249294	-0.15802
								AGAACCTGTGTTCCAA-1_6	-0.152953	-0.00872538	-0.385128	-0.205931	-0.0123707	0.58876	0.781333	0.230159
								AGAGAATTCTAGTGAC-1_6	-0.0260477	-0.174903	-0.114506	-0.0426633	-0.127026	0.562438	0.427246	0.253009
								AGATCCATCTGTCGCT-1_6	-0.278168	0.114689	-0.174724	-0.261915	-0.117804	0.590059	0.523725	0.046926
								AGCTCAATCATTTCCA-1_6	0.0890866	0.21774	-0.0557383	-0.194191	-0.055158	0.657219	0.59413	0.107798
								CATACCCTCAAGGTGG-1_6	-0.0898023	0.0640083	-0.0309699	-0.088838	-0.102827	0.654775	0.387977	-0.0103873
								CATCCCACAGGATGAC-1_6	0.0882346	-0.0150179	-0.0358251	0.258681	0.0614865	0.472037	0.532595	0.133132
								CATTCATTCAAACGTC-1_6	-0.0512388	-0.102858	0.161293	-0.21462	-0.119324	0.719043	0.308193	0.147473
								CGTAAGTTCAATCGGT-1_6	-0.294741	-0.142526	-0.195825	-0.0412277	-0.244062	0.78119	0.705712	0.152557
								GAAGGGTCAATAGGGC-1_6	0.242606	-0.0346529	-0.126248	0.175865	-0.383177	0.485911	0.749502	0.216874
								GCCTGTTCAGAGTCAG-1_6	0.0591375	-0.0306626	-0.0925937	-0.063641	-0.145842	0.875385	0.667207	0.339002
								TAATCTCTCGAACTCA-1_6	0.0871342	0.0338938	-0.0854273	-0.196787	-0.0671988	0.719153	0.757415	0.191806
								TCTCCGACATAGGCGA-1_6	0.0107839	0.0638182	-0.135255	0.195975	0.0243605	0.64012	0.285374	0.272049
								ACCTACCTCTGAGGCC-1_7	-0.0607278	0.114872	-0.105341	-0.11413	-0.147404	0.561848	0.348896	0.222719
								ACTATTCGTATGGAGC-1_7	-0.192876	0.0130646	-0.0764537	0.109382	-0.0949064	0.887951	0.245216	0.309311
								AGAAATGCACAGCCAC-1_7	-0.465266	-0.0508331	0.132523	-0.167534	-0.22439	0.719332	0.273971	0.600474
								ATATCCTGTATCAGCT-1_7	-0.245666	-0.0360019	-0.0420354	-0.169222	-0.0187376	0.613048	0.266514	0.376043
								ATCTTCAAGCTCAGAG-1_7	-0.318705	0.00950656	-0.199742	-0.138676	-0.125737	0.396383	1.02159	0.201261
								ATGTCCCGTTTAAGGA-1_7	-0.253784	-0.206216	-0.0912107	-0.0394116	-0.0918647	0.169018	0.588424	0.182922
								CACCGTTCAGAGGGTT-1_7	-0.337694	0.263018	-0.369668	0.319162	-0.28583	0.296933	0.688578	0.617702
								CAGGCCATCCGTCACT-1_7	-0.197816	-0.072021	-0.0253161	-0.091588	-0.111222	-0.0438202	0.130486	0.540327
								CATTCATGTAGTACGG-1_7	-0.318489	-0.312869	0.0400194	0.12061	-0.185631	0.344943	0.491804	0.202349
								CGATGGCAGCTACGTT-1_7	-0.348053	0.0995593	-0.00388	0.0692487	-0.0172087	0.105676	0.251257	0.334136
								CGATGGCGTGAATAAC-1_7	-0.0890586	0.0393368	-0.13005	-0.0209794	-0.158639	0.454959	0.0664986	0.559739
								CTTCCTTTCGGTCGAC-1_7	-0.145026	-0.119559	-0.161143	-0.195105	-0.136635	0.00411499	0.706892	0.315505
								GCGATCGGTCAGTTTG-1_7	-0.307507	-0.114291	-0.0525795	-0.205356	-0.172484	0.0384622	0.464015	-0.00696682
								GCTACCTCACAATGTC-1_7	-0.162505	0.359065	-0.0762238	0.023738	-0.143466	0.0592267	0.125495	0.0787912
								GGCTTGGCAGACCAGA-1_7	-0.350539	0.127146	0.164876	-0.114008	-0.130888	0.222985	0.370415	0.58907
								GTGTCCTCATTCGATG-1_7	-0.389226	-0.0394982	-0.0805862	-0.12995	-0.206788	0.350092	0.104273	0.332001
								GTTACAGAGTCCCTAA-1_7	-0.345775	0.0897936	-0.00967408	0.0721629	-0.116877	0.120378	0.133677	0.210833
								TACAGGTAGGGAGATA-1_7	-0.252498	0.0180322	-0.0687937	-0.104608	-0.171507	0.24516	-0.111143	0.415571
								TCAATCTTCTGCGATA-1_7	-0.291729	-0.126046	0.11293	-0.0652053	-0.302192	-0.0946497	-0.149126	0.370844
								TCGTGCTTCTTCCCAG-1_7	-0.0165475	-0.100572	0.0323705	-0.0226038	0.103911	0.308504	-0.0950984	0.423801
								TCTCAGCGTAGTAAGT-1_7	-0.235543	-0.00103421	-0.150573	-0.185083	-0.111389	0.203248	0.103397	0.220095
								TCTTCCTCAAATCGGG-1_7	-0.247545	-0.083973	-0.159935	-0.0911626	-0.0515182	-0.172958	0.797043	0.238552
								TGTACAGCAGGTCTCG-1_7	-0.163594	-0.129494	0.045407	-0.295468	-0.0568363	-0.0106801	0.716458	-0.108906
								TGTCCACCACACCGAC-1_7	-0.318478	-0.102145	-0.254349	0.195575	-0.35758	0.137712	0.850849	0.202027
								TTCTTCCGTTTCTTAC-1_7	-0.18688	-0.438268	-0.258164	-0.0664733	0.098807	0.534105	0.183418	0.340804
								TTTGGTTAGCTAGAAT-1_7	-0.206453	0.177646	0.235279	-0.131942	0.331648	0.151281	0.578936	0.196501
								AAACCCAAGATAGGGA-1_8	-0.107771	-0.0856059	-0.239447	-0.144733	-0.261007	-0.0303801	0.278105	0.0334229
								AACCACATCCCAAGCG-1_8	-0.360868	-0.109304	-0.0119756	-0.210623	-0.262859	0.0791609	0.335071	0.141758
								AAGTGAATCCTGGGTG-1_8	-0.278164	-0.104224	0.473681	-0.315832	-0.227294	0.663245	0.350419	0.16177
								ACATCGACAGGCGTTC-1_8	-0.097473	0.0926121	0.453625	-0.210099	0.0946446	0.0495359	0.0221146	-0.0477236
								ACCATTTGTATCGCTA-1_8	-0.334027	0.403997	0.0192433	-0.350892	-0.0964015	0.33661	0.307989	0.147652
								ACCTGTCTCAGTCATG-1_8	-0.278839	-0.0753983	-0.108621	-0.246826	-0.165525	0.490549	0.679299	0.0915732
								AGAAATGAGTCATACC-1_8	-0.3521	-0.0536259	-0.0594105	-0.274063	-0.343451	0.219198	0.777475	0.294435
								AGAGCAGGTCCTCCAT-1_8	-0.34607	0.0057054	-0.0177939	-0.157299	0.038018	0.0416023	0.947509	0.248218
								AGCCAGCGTCCACTCT-1_8	-0.343958	0.0132421	-0.0552319	-0.271852	0.261726	0.699181	0.387525	-0.0696108
								AGCGATTTCTAGTGTG-1_8	-0.331455	0.141718	-0.0564838	-0.266937	-0.0526558	0.0124095	0.919805	0.380613
								AGCGTATAGGCAGGTT-1_8	-0.344109	-0.0814354	0.495685	-0.358062	-0.181622	0.681322	1.03085	0.158854
								AGCGTATTCAGTGTCA-1_8	-0.286618	0.0350063	-0.21285	-0.179426	-0.130366	0.365514	0.712067	0.399795
								AGGCCACAGAATTGCA-1_8	-0.442655	-0.0313286	-0.0898154	-0.239871	-0.024634	0.43878	0.476947	0.11758
								AGGTTGTCATTCCTAT-1_8	-0.270827	-0.0374572	-0.152827	-0.217821	0.0392729	0.0702579	0.738309	0.187841
								AGTACTGAGGACGCAT-1_8	-0.474824	-0.220827	-0.116404	-0.257423	0.288879	0.837306	0.854502	0.198804
								AGTACTGTCCTCAGGG-1_8	-0.314144	-0.106208	0.0505672	-0.15118	-0.159136	0.950531	0.573978	0.0184164
								AGTGACTTCACACGAT-1_8	-0.28166	-0.226573	-0.133172	-0.291689	-0.0839876	0.223147	0.901646	0.280008
								ATACCTTGTCTGTGGC-1_8	-0.34392	-0.0648948	0.24506	-0.19903	-0.0445209	0.296896	0.713907	0.10304
								ATGGGAGTCGCTTTAT-1_8	-0.252105	-0.0834298	-0.0343605	-0.169498	-0.324829	0.633048	0.527466	0.22541
								ATTCCTATCAATCTTC-1_8	-0.200088	0.277622	0.338071	-0.208852	0.0465114	0.395136	0.894588	0.326232
								ATTGTTCTCTACGCAA-1_8	-0.345796	0.432391	-0.130108	-0.0688409	-0.182736	0.694997	0.500585	0.206301
								CAATGACCACAGTCCG-1_8	-0.149992	0.0798153	-0.0297053	-0.245769	-0.0975542	0.0811346	1.37916	0.0751066
								CAGATCAGTGCTCTTC-1_8	-0.346308	-0.376066	0.0504955	-0.268567	-0.112567	0.497636	0.390955	0.449925
								CAGCAGCAGGATATGT-1_8	-0.222852	-0.23757	0.00359194	-0.291486	0.0593108	0.132293	0.87998	-0.175289
								CAGCCAGGTATCACCA-1_8	-0.30727	-0.288011	-0.417202	-0.149611	-0.134896	0.0701464	0.8101	0.104114
								CATGCAACACTAACCA-1_8	-0.281493	-0.0487203	-0.00095277	-0.11476	-0.12211	0.651085	0.289259	0.566229
								CCGGTAGCATTGCTGA-1_8	-0.104875	-0.210443	-0.0746079	-0.158036	-0.336271	0.780746	0.815679	0.135281
								CCTCAGTCAATGCAGG-1_8	-0.0659859	0.136371	0.464444	-0.209779	-0.225207	0.363157	0.765863	0.00634397
								CGAATTGAGCCTCAAT-1_8	-0.271764	-0.341507	0.359473	-0.030604	-0.226385	0.21591	0.543359	0.163117
								CGGAGAATCTGATTCT-1_8	-0.337879	-0.114239	0.183096	-0.348247	0.219347	0.273331	0.697415	0.0438862
								CGGGCATCAACATACC-1_8	-0.334295	-0.426118	0.721355	-0.0301479	-0.155635	-0.106045	0.530024	0.23702
								CGGTCAGTCTCATGCC-1_8	-0.277542	-0.387504	0.230239	-0.122942	-0.243463	0.564943	1.11102	0.108618
								CTAACTTCATCGGAGA-1_8	-0.126272	-0.327429	-0.0732709	-0.28545	-0.0341088	0.505508	0.596602	-0.147059
								CTACCCACAAAGCGTG-1_8	-0.196829	-0.440047	-0.154146	-0.0631098	-0.256129	0.323128	0.495441	0.277321
								CTCATGCCAACCCTAA-1_8	-0.148499	-0.247921	0.32128	-0.31485	0.0570942	0.0429908	0.956999	0.0155693
								CTCTGGTGTAACACCT-1_8	0.0284766	0.00575733	0.123665	-0.431999	-0.214879	0.0912925	1.34158	0.0335899
								CTCTGGTGTTCGGGTC-1_8	-0.198501	-0.319164	0.105848	-0.260476	-0.268794	0.232474	0.772922	0.136191
								CTGGTCTCATATCGGT-1_8	-0.236132	-0.320176	-0.435331	-0.206213	-0.078039	0.0228981	0.58796	0.077026
								CTGTAGAGTCCGTACG-1_8	-0.252471	-0.299806	-0.105567	-0.383455	-0.166386	-0.0427877	0.571865	-0.0593096
								CTTCCTTAGACTTCAC-1_8	-0.305295	0.0965281	-0.000489541	-0.193277	-0.0956765	-0.00595655	0.744798	0.175739
								CTTTCAAGTGCAATGG-1_8	-0.063925	-0.0205194	0.0291437	-0.300642	-0.276164	0.0382058	0.671797	0.11404
								GAAATGACAGCACGAA-1_8	-0.266143	-0.146757	0.4166	-0.103998	-0.189348	0.318067	1.0257	0.133092
								GAAGCCCCAACCCTCT-1_8	-0.336712	-0.0822621	0.236085	-0.308851	-0.338274	-0.1502	0.923792	0.242177
								GACCCTTAGACGGTCA-1_8	-0.24434	-0.262454	0.028791	-0.205726	-0.027527	0.268996	0.663635	0.0343587
								GACCCTTGTTCTTCAT-1_8	-0.379686	-0.355088	-0.190603	-0.351195	-0.284831	0.0341679	1.19879	0.254639
								GAGAAATGTTACTCAG-1_8	-0.0984049	-0.289051	0.213772	-0.255794	-0.293626	0.0566575	0.40845	0.167347
								GAGTTTGTCCGCTAGG-1_8	-0.380122	0.0431408	-0.242324	-0.199044	-0.18004	-0.0566553	0.474491	0.144753
								GATCAGTCAATGCAGG-1_8	-0.186111	0.363899	-0.14412	-0.384833	-0.35548	-0.10132	1.06416	0.134567
								GATGATCCAACACGTT-1_8	-0.227475	0.106135	-0.266974	-0.314164	-0.19482	0.000760612	0.393843	0.169174
								GATGCTAAGACGCCCT-1_8	-0.289502	-0.190638	-0.074367	-0.159561	-0.250182	-0.10097	0.141024	0.0657412
								GCCAGTGAGGCTTTCA-1_8	-0.203632	-0.317525	0.0297845	-0.161075	-0.302831	0.0729427	0.213714	0.247711
								GCGGATCCAAGGTCAG-1_8	-0.170994	-0.312061	-0.0995946	-0.110637	-0.390131	-0.0773676	0.625023	0.162111
								GGAATGGCAGCCGTCA-1_8	-0.179793	-0.41344	0.240649	-0.194029	-0.410896	0.144589	0.404811	0.22084
								GGCTGTGCAATCTGCA-1_8	-0.102422	-0.340169	0.178697	-0.308061	-0.155567	0.0107185	0.471171	0.0920576
								GGGCCATCAATTGCTG-1_8	-0.235765	-0.220341	-0.264025	-0.289637	-0.107284	0.029362	0.307023	0.390264
								GGGCGTTTCGTAGGGA-1_8	-0.428535	-0.383028	0.0266136	-0.33314	-0.226931	0.0342429	0.698048	-0.0451362
								GGGCTACAGCCTCACG-1_8	-0.271057	-0.285579	-0.0375908	-0.191749	0.0504075	-0.103703	0.397366	0.249183
								GGTAGAGTCTAGTACG-1_8	-0.330633	-0.362922	-0.39543	-0.218894	0.268602	-0.00711929	0.790701	0.285451
								GTAACCAGTGCTTATG-1_8	-0.348841	-0.376222	0.1207	-0.430194	-0.00786938	-0.138384	1.07279	0.124527
								GTAGGTTTCTTCACGC-1_8	-0.158385	-0.402987	0.0829816	-0.239531	0.0463004	0.384041	0.43133	0.0798458
								GTATTGGCATTGGCAT-1_8	-0.258487	-0.324016	0.00442692	-0.207719	-0.095987	0.0607824	0.679274	0.376127
								GTCATGATCTCATTTG-1_8	-0.208997	-0.17224	-0.0372595	-0.23018	0.0571504	-0.0729259	0.6084	0.281711
								GTCATTTGTTGCCTAA-1_8	-0.17575	-0.106146	-0.0665004	-0.0476393	0.017891	0.16287	1.39851	0.304755
								GTGACGCGTATTCCTT-1_8	-0.269607	-0.243223	0.0119489	-0.255995	-0.198599	0.420281	0.573641	0.239422
								GTGTGGCCACGACGAA-1_8	-0.481739	0.113233	0.0820391	-0.261485	0.207859	0.056929	1.161	0.347965
								GTTACCCTCCAAGCAT-1_8	-0.351329	-0.196165	-0.183663	-0.110747	-0.0173998	0.506088	0.54179	0.127774
								GTTCTATCATGCGGTC-1_8	-0.250839	-0.346017	0.0138764	-0.172654	-0.0516257	0.559678	0.619479	-0.171893
								GTTGCGGCAGGTTTAC-1_8	-0.0216535	-0.226863	-0.0214946	-0.161514	-0.263476	0.109887	0.854345	0.15062
								TACACCCTCGCCACTT-1_8	-0.181288	-0.513922	0.220284	-0.137861	-0.0492695	0.39827	0.737721	-0.00685989
								TACCCGTGTTTCCCAC-1_8	-0.247474	-0.334957	0.220345	-0.152075	0.0261498	0.371864	1.05452	0.105209
								TACGGGCAGGTTAGTA-1_8	-0.189092	-0.326965	0.00840468	-0.264024	-0.123879	0.6907	0.613742	0.191333
								TACTTCAAGGTTGGTG-1_8	-0.308814	-0.349272	0.0695097	-0.213166	-0.0158502	0.307997	0.746802	0.058202
								TCAGGTAGTTAAGTCC-1_8	-0.263933	-0.327436	-0.313793	-0.201825	-0.0359504	0.797534	0.790257	0.120714
								TCAGTGAGTCTACAAC-1_8	-0.145982	-0.475987	-0.0832005	-0.319442	-0.151004	0.16208	0.783422	0.178597
								TCATACTCAGCTGAGA-1_8	-0.290228	-0.368113	-0.048526	-0.256304	0.00279366	-0.0464722	0.545608	0.0899813
								TCCATCGCAAGTTCGT-1_8	-0.306896	-0.377521	-0.0053585	-0.222461	0.0888044	0.584498	0.945992	0.796128
								TCCTCCCGTTCGCGTG-1_8	-0.219329	-0.314016	-0.218002	-0.12847	-0.151828	0.0893189	0.905443	-0.000817403
								TCGGATAGTCTACACA-1_8	-0.405613	-0.214719	-0.0362211	-0.167921	0.192322	0.686187	0.651604	-0.0218722
								TCGTCCACACAGTATC-1_8	-0.252513	-0.186024	-0.0234506	-0.317657	-0.212024	0.458857	1.27641	0.0487359
								TCTGGCTGTAGCTGCC-1_8	-0.199544	0.434304	0.0835739	-0.134318	0.552948	0.584143	1.06852	0.186521
								TGAGTCATCTGAATCG-1_8	0.0270131	0.522989	-0.11295	-0.124433	0.232583	0.45918	0.465434	0.0939492
								TGATGGTCATAGGTTC-1_8	0.124011	0.362784	0.511161	-0.0727948	0.185159	0.766725	0.704628	0.0922428
								TGCAGTAAGTCACTAC-1_8	-0.275778	-0.165625	-0.0552027	-0.319515	0.310038	0.787566	0.518402	0.0547539
								TGCATGAGTTGCGGAA-1_8	-0.134336	1.22756	-0.105157	-0.359101	0.5217	0.483719	0.529324	0.0266811
								TGCGACGGTGTGGTCC-1_8	0.414855	0.0705981	-0.225711	-0.312783	0.492813	0.792281	0.991479	0.190502
								TGGAGAGGTAGATGTA-1_8	0.13623	0.38256	-0.107852	-0.194005	0.257991	0.572641	1.03723	0.106475
								TGTGGCGAGATGAATC-1_8	-0.0774937	1.33184	0.0653007	-0.353615	0.530375	0.509575	0.57316	-0.26615
								TGTGGCGCAAGCGCAA-1_8	0.136953	0.0661292	-0.214324	-0.443051	0.431699	0.26869	0.81605	0.0456387
								TTGCTGCCATGACAAA-1_8	-0.28	0.566658	0.305463	-0.185203	0.430393	0.507525	0.70026	0.281372
								TTGGGATTCGGCCAAC-1_8	-0.150365	0.626087	-0.0251763	-0.167592	0.606058	0.681067	0.500007	0.149246
								AAAGAACGTCTGTCCT-1_9	-0.311652	-0.337671	-0.0823919	-0.259255	0.138723	0.720512	0.70353	0.0924349
								AACCAACGTGTGAATA-1_9	-0.443141	-0.139656	-0.0474808	-0.213515	0.169198	0.480668	1.12256	-0.0819632
								ACAGAAAAGCGCCCAT-1_9	-0.242812	-0.439244	-0.058212	-0.0899163	0.687272	0.478454	0.652763	0.0513975
								ACATGCACACATGGTT-1_9	-0.407763	-0.448232	-0.0245444	-0.0716987	0.0100475	0.495972	0.886466	-0.0270962
								ACTGTGACATCCAATG-1_9	-0.356628	-0.337367	-0.00279358	-0.124989	0.102949	0.812563	0.522938	0.116617
								AGAGAGCCAACTCCAA-1_9	-0.338933	-0.00202382	0.121381	-0.209636	0.110496	0.542373	0.599882	-0.0348112
								AGGACGATCGGTAGAG-1_9	-0.199879	-0.354962	-0.0273489	0.149583	0.419382	0.617605	0.712507	0.0977702
								AGGACTTGTGCCTACG-1_9	-0.359666	-0.284041	-0.00103335	-0.173686	0.406315	0.151307	0.719631	0.296521
								ATACCGAGTTCGTGCG-1_9	-0.308337	-0.0912177	0.0211444	0.124443	0.537116	0.543675	0.985201	-0.079418
								ATCACAGCACGCCAGT-1_9	-0.228402	-0.378202	0.0579357	-0.0343982	0.309321	0.399301	0.635858	0.189544
								CCTATCGTCCAACCGG-1_9	-0.460563	-0.16978	-0.166217	-0.239697	0.33851	0.388296	0.882536	-0.0065331
								CTTTCAAAGCGACTAG-1_9	-0.421006	-0.385873	-0.107013	0.0751169	0.380091	0.806609	0.396353	0.0271033
								GAAATGAGTTGCGAAG-1_9	-0.406057	-0.208417	-0.204827	-0.165393	0.245716	0.696075	0.954489	0.125852
								GAAGTAACAGCAGACA-1_9	-0.300344	-0.424305	-0.126407	-0.135599	0.389551	0.421943	0.386411	0.36016
								GATTGGTTCCTCTGCA-1_9	-0.410896	-0.265944	-0.125775	-0.114146	0.22771	0.443164	0.641247	0.30499
								GCAGCCATCCTCTCGA-1_9	-0.294362	-0.0500248	-0.0551743	0.120747	0.25861	0.603977	0.86686	0.271527
								GCCCGAAAGGACATCG-1_9	-0.21253	-0.214396	0.360829	-0.028555	0.0355134	0.622411	0.721207	-0.0141532
								GTGTAACGTTCCACGG-1_9	-0.312619	-0.0879621	0.000546135	-0.188405	0.103565	1.17514	0.663647	0.159969
								TACCTCGAGCCTTCTC-1_9	-0.337894	-0.287689	0.0427241	-0.0907329	0.599203	0.618478	0.711291	-0.00885287
								TATTCCACAAGAAATC-1_9	-0.18217	-0.146789	0.0608174	-0.134112	0.18051	1.20006	0.731498	0.236224
								TCCACGTGTTGACTGT-1_9	-0.15438	-0.272685	-0.120197	-0.0525701	0.65375	0.489881	0.466685	0.144861
								TTCCTTCCAACTTCTT-1_9	-0.464823	-0.433971	0.0335888	-0.10019	0.387868	0.914372	0.799969	0.00693006
								TTCTGTAAGCCGATCC-1_9	-0.383825	-0.11126	-0.194676	0.04003	0.508147	0.594905	1.01536	0.141618
								TTCTTGAGTGAAGCGT-1_9	-0.449365	-0.233177	0.274731	-0.142638	0.309644	0.355789	1.05066	0.296484
								AAGACAAAGCTCGACC-1_10	-0.375268	-0.34105	-0.163948	-0.0412155	0.273242	0.39728	1.00729	-0.0341699
								AGATGCTTCAGCTAGT-1_10	-0.324202	-0.238129	-0.104499	0.194452	0.132773	0.942185	0.593	0.117591
								AGGGTGAAGCTAATGA-1_10	-0.218876	-0.300289	-0.113763	0.0124278	0.292568	0.282251	0.848945	0.0184344
								AGTAGCTGTTCTTCAT-1_10	-0.369905	-0.237269	0.00318701	0.24578	0.0100362	0.39362	0.489972	-0.0446931
								ATCTTCAAGAGTTCGG-1_10	-0.374538	-0.240092	0.113305	-0.00214042	-0.146897	0.285739	0.489854	0.289891
								CCGTTCACACCCAATA-1_10	-0.26859	-0.294468	-0.0743264	0.0510921	0.43979	0.312298	0.941788	0.0807457
								CTGTATTGTCACTCGG-1_10	-0.364634	-0.0492677	0.0136983	0.68759	0.491342	0.590102	0.877636	0.264367
								GACCCTTTCTCGTCAC-1_10	-0.234979	-0.184642	0.0773919	0.228468	0.0646569	0.144539	1.16267	0.235468
								GGAACCCCATCGCTAA-1_10	-0.288143	-0.334791	0.100175	0.43874	0.151226	0.540621	0.478033	0.154877
								GGGTGAAAGCGTATGG-1_10	-0.178452	-0.196948	-0.267046	0.709823	-0.034674	0.341106	0.519401	0.0120616
								GTAACACTCTGGCCGA-1_10	-0.299846	-0.234709	-0.120424	0.00984998	0.467137	0.368882	0.478934	-0.177014
								GTGGTTAAGGAAGTAG-1_10	-0.390144	-0.27063	-0.342356	0.636037	0.54803	0.141778	0.394457	0.241835
								TAACCAGCAGCGTAGA-1_10	-0.350262	-0.359377	-0.149931	0.499135	0.305863	0.593094	0.775318	-0.0237674
								TCTGTCGAGCGACATG-1_10	-0.285826	-0.410068	0.0347747	0.326347	0.0844288	0.728162	0.95239	0.131907
								TGAGCGCGTACGAAAT-1_10	-0.0821279	-0.175998	0.00059308	0.623116	-0.0658795	0.447277	0.834096	0.195123
								TGGATCAAGACTGGGT-1_10	-0.386198	-0.326118	0.236964	0.299922	0.0432282	0.375485	1.01529	0.542301
								TTCACCGTCGTGCACG-1_10	-0.382651	-0.28221	0.188102	0.4295	-0.0950269	0.325806	0.660309	0.297068
								TTGAACGCATGAAGCG-1_10	-0.360183	-0.308517	-0.102429	0.545329	-0.118041	0.0933874	0.504033	0.237371
								AAGCGAGAGCGACATG-1_11	-0.415961	-0.177322	0.420096	0.249422	0.202588	0.357759	0.816584	0.156473
								AATGACCGTGATACCT-1_11	-0.280964	-0.292998	0.603112	0.521585	0.20604	0.482901	0.884725	0.0106772
								ACCTGAATCTATTCGT-1_11	-0.397158	-0.304783	0.679515	0.219928	0.234356	0.351711	0.80815	-0.0959508
								ACGTTCCAGTGATAAC-1_11	-0.397636	-0.279642	0.26599	0.11889	0.282874	0.218453	0.829124	0.0438494
								ACTGCAATCGATTTCT-1_11	-0.291727	-0.134767	0.550699	0.0748731	0.0207396	0.394566	0.559571	-0.0204821
								ACTGTGAAGACGACTG-1_11	-0.384771	-0.27496	0.50574	0.169897	0.0196003	0.263306	0.35782	0.150425
								ACTTCCGCATGGCTGC-1_11	-0.277536	-0.208489	0.387709	0.0987846	0.296674	0.515533	0.332456	0.100924
								ACTTCGCGTTGTCAGT-1_11	-0.278007	-0.226916	0.539531	0.553884	-0.107268	0.683061	0.796198	0.0103791
								AGAAGTAGTAAGAACT-1_11	-0.333506	0.00214132	0.557403	0.0491265	0.133827	0.086396	0.980166	0.175343
								AGCGCTGAGCGACATG-1_11	-0.364638	-0.0910682	0.498318	0.560248	-0.131483	0.389271	0.699667	-0.0476747
								AGTCATGCACAAACGG-1_11	-0.230532	0.035199	0.821479	0.274693	-0.106899	-0.0150064	0.621471	-0.0283138
								AGTGCCGTCGGAGCAA-1_11	-0.375856	-0.120412	0.514285	0.0777669	-0.0647954	0.411856	0.881176	0.0632969
								AGTTCCCTCCCTCTAG-1_11	-0.300221	-0.107381	0.735025	0.355058	0.20403	0.255075	0.911033	-0.067542
								ATACTTCTCTCGAACA-1_11	-0.398348	0.17823	0.769342	0.519864	0.0952932	0.376384	0.474471	0.177964
								ATCGGCGAGTCGGCCT-1_11	-0.179204	-0.139578	0.570684	-0.0868316	0.194222	0.157711	0.627085	0.113159
								ATCGTAGAGTTGCCCG-1_11	-0.317382	-0.238632	0.291501	0.582449	0.433893	0.211229	0.859681	0.218053
								ATCTCTACAATAAGGT-1_11	-0.176231	-0.127156	0.561571	0.271817	-0.0335075	0.381288	0.655128	0.146577
								ATGCATGGTAATACCC-1_11	-0.334212	-0.312604	0.499955	0.0959059	-0.0142839	0.373287	0.981721	0.0292505
								CACTGAAGTCACTCAA-1_11	-0.131684	-0.16034	0.449166	0.0599721	-0.193835	0.192942	0.99062	-0.109855
								CAGGCCATCCACTTTA-1_11	-0.417022	-0.321034	0.618592	0.190104	0.118234	0.699327	0.867365	0.292644
								CCCTGATGTTCAAGGG-1_11	-0.121231	-0.172523	0.361623	0.0269711	0.0782641	0.127417	0.668825	0.26771
								CCCTTAGTCCGATGCG-1_11	-0.341664	-0.18999	0.592046	0.256229	0.362988	0.836098	0.765936	0.272524
								CGAAGGATCCAGTTCC-1_11	-0.433379	-0.254513	0.648259	-0.065635	0.0551513	0.162228	0.740534	0.386601
								CGAGTTAGTAACAAGT-1_11	-0.357948	-0.096112	0.845772	0.238669	0.328239	0.395424	0.562812	0.220033
								CGCCATTAGTGGGAAA-1_11	-0.285214	-0.196377	0.5529	0.291907	0.103113	0.385018	1.16414	0.166388
								CGCCATTGTGGTACAG-1_11	-0.326883	-0.164832	0.362356	0.440971	0.42179	0.263946	0.470398	0.169149
								CGGGACTAGGACGGAG-1_11	-0.106016	-0.338456	0.484005	0.392643	-0.235241	0.463697	0.78656	-0.104155
								CGTCCATAGTGGTTGG-1_11	-0.439517	-0.193996	0.639027	-0.0732613	0.424457	0.390889	0.613124	0.0466016
								CTCTGGTAGGTAAACT-1_11	-0.366715	-0.241688	0.0940792	0.42891	0.122283	0.54616	0.52892	0.157329
								CTGCCATGTGTTGCCG-1_11	-0.0249561	-0.247261	-0.282193	0.355109	0.22341	0.556589	0.947671	0.310248
								GAGCCTGTCTTGGGCG-1_11	-0.399615	-0.272225	-0.0478363	0.23712	0.102395	0.152837	0.473928	-0.0689223
								GAGCTGCTCGAGCACC-1_11	-0.414778	-0.121174	-0.0288839	0.327952	0.346134	0.395656	0.444283	0.0924114
								GATAGAATCTGCGTCT-1_11	-0.321717	-0.278737	-0.311115	-0.0867404	-0.0144648	0.482643	0.535956	0.344841
								GCAACATTCCCATAGA-1_11	-0.36091	-0.21495	-0.101429	0.04109	0.0752173	0.195147	1.07119	0.490691
								GCATTAGAGCTCTATG-1_11	-0.15995	-0.304268	-0.389605	0.342061	0.118644	0.499086	0.823835	0.337247
								GCCAGCACAAGTTCCA-1_11	-0.406263	-0.3406	0.00821762	0.216129	0.221714	-0.0318498	0.680476	-0.0304156
								GGCTGTGCACCAGGTC-1_11	-0.271846	-0.338506	-0.347402	0.115941	-0.148043	0.597242	0.89959	-0.126168
								GGGACAACAAGGCTTT-1_11	-0.361376	-0.245967	-0.184873	0.226913	0.118176	0.467976	0.763658	0.129757
								GGTAACTGTATCAGGG-1_11	-0.33524	-0.281366	-0.0111971	0.261051	0.147346	0.434444	0.463716	0.03833
								GTAATGCCACATTACG-1_11	-0.226359	-0.257179	-0.309865	0.123981	0.234535	0.286857	0.697355	0.0312284
								GTATTGGTCTGCCTCA-1_11	-0.229473	-0.321979	-0.140719	0.19701	0.147973	0.38284	0.938819	0.108611
								GTGCGTGTCTCGTCAC-1_11	-0.214516	-0.400927	-0.130123	0.294442	-0.076465	0.410942	0.757359	0.0477649
								GTTACAGTCACATTGG-1_11	-0.298751	-0.173417	-0.47701	0.13698	0.446903	0.617935	0.569993	0.0492504
								GTTCGCTGTCAAGTTC-1_11	-0.132138	-0.274261	-0.468891	-0.0770782	0.263906	0.271891	0.655788	-0.0558878
								TACAACGCAGGTGGAT-1_11	-0.388304	-0.279642	-0.0720432	0.345164	-0.145102	0.557539	0.824117	0.070353
								TACCCACAGCTAGAAT-1_11	-0.354277	-0.14821	0.116588	0.156686	0.0726418	0.536822	0.735097	0.946697
								TATTGCTGTGCACAAG-1_11	-0.174751	-0.169109	-0.137451	-0.0803828	0.142963	0.745003	1.02241	-0.0400119
								TCACTCGAGTACTCGT-1_11	-0.367765	-0.218671	-0.356939	0.062751	0.0344582	0.183049	0.684448	0.137363
								TCATGCCAGCAAATGT-1_11	-0.166736	-0.305409	-0.365503	0.0962819	0.270023	0.444454	0.84243	0.411206
								TCATTGTCAATACCTG-1_11	-0.353641	-0.278951	-0.148408	-0.0776554	0.0604469	0.312719	0.561863	-0.00899422
								TCCACGTAGAGAATCT-1_11	-0.369445	-0.177975	-0.163358	0.102889	0.283418	0.119784	0.646332	0.0135766
								TCTACCGAGTTCGGTT-1_11	-0.221638	-0.154982	-0.24511	-0.0260634	-0.0400271	0.216318	0.780355	0.0554209
								TCTGTCGGTGGATCAG-1_11	-0.217055	-0.0215657	-0.264608	0.334019	0.062124	0.128158	0.9561	-0.0127767
								TGACAGTAGGTGCCAA-1_11	-0.220999	-0.299235	-0.0460572	-0.151147	-0.0832812	0.188111	1.13798	0.323794
								TGCAGATTCTCCGATC-1_11	-0.328301	-0.171461	-0.145513	0.181138	0.041346	0.181254	0.721042	0.0447332
								TGCTCGTTCCACTGAA-1_11	0.0275643	-0.0502237	-0.141099	-0.0459036	-0.0443447	0.0976746	0.634836	0.520512
								TGCTTGCTCCCAAGCG-1_11	-0.40425	0.16015	-0.367765	0.370658	-0.0996605	0.228439	0.568678	0.021312
								TGGAACTTCTCCGAAA-1_11	-0.275181	-0.164071	-0.0856966	0.101587	0.401738	0.583631	0.783452	0.18835
								TGGAGAGGTACGGCAA-1_11	-0.293678	0.0179192	-0.329204	0.019275	0.039945	0.441888	0.589664	0.169617
								TGGATCATCTGTGCAA-1_11	-0.258453	-0.0134356	-0.267047	-0.100821	0.0719044	0.404721	1.19888	-0.0419033
								TGTAACGCATGCGTGC-1_11	-0.0969469	-0.22542	-0.149789	0.357195	0.123229	0.072461	0.475772
								TTAGGGTTCTGGGCAC-1_11	-0.19737	-0.0259655	-0.0871106	0.692206	0.137691	0.176236	0.540634
								TTCCTAAGTACCAATC-1_11	-0.102995	-0.0790231	-0.162592	0.110671	-0.0459873	0.451321	1.0578
								TTCGGTCCACCTGCAG-1_11	-0.286704	-0.23895	-0.352183	0.580161	-0.0880161	0.435186	0.36829
								TTTACCACAAGCGCTC-1_11	-0.375917	-0.215091	-0.321477	0.00132153	0.148072	0.181184	0.941724
								TTTACGTCAGAGTCAG-1_11	-0.395539	-0.174627	-0.311256	0.294408	-0.17	0.387899	0.293258
								TTTCATGCAACACGTT-1_11	-0.305565	-0.304985	-0.256933	0.100295	0.0539961	0.282988	1.00577
								TTTGGTTGTGACCGTC-1_11	-0.297661	-0.171198	-0.323003	0.319297	-0.228099	0.174507	0.867552
								AAAGGGCAGTTACTCG-1_12	-0.228675	-0.258764	-0.284864	0.100178	-0.0394127	0.197037	0.521951
								AACCACACAGGTTCAT-1_12	-0.116975	-0.222131	-0.390545	-0.201502	0.267232	0.153518	0.571468
								AACTTCTCAAATTAGG-1_12	-0.369932	-0.168158	-0.334925	0.156818	0.227657	1.04271	0.877626
								AAGATAGTCGATCCAA-1_12	-0.416909	-0.214275	-0.298234	-0.229124	-0.166954	0.128711	0.693826
								ACCTACCGTTCGGGTC-1_12	-0.272912	-0.1856	-0.195072	-0.305267	0.127297	0.328899	0.943261
								ACGGGTCTCACCCTGT-1_12	-0.161412	-0.134137	-0.242091	-0.0609969	-0.027746	0.3783	0.330427
								ACGTAACAGGGACAGG-1_12	-0.224168	-0.193545	-0.355244	0.00832954	-0.146647	0.695822	0.53212
								ACTGCAACACTTGTCC-1_12	-0.0813692	-0.0779282	-0.242792	0.0170412	-0.195862	0.798985	1.25119
								AGACACTGTATACCCA-1_12	-0.176284	-0.311115	-0.464001	0.0237306	-0.00798496	0.562464	1.22474
								AGACTCAAGGAGTCTG-1_12	-0.416666	-0.328532	-0.243145	-0.0644175	-0.159788	0.458101	1.70583
								AGAGAATAGTTCCAGT-1_12	-0.237512	-0.207568	-0.150245	0.0115227	-0.00348192	0.224603	0.84429
								AGTGACTCACCCTTGT-1_12	-0.315496	-0.238978	-0.264321	0.130614	-0.119416	0.495729	1.59464
								ATCACAGAGCCTAACT-1_12	-0.233572	-0.213491	-0.26361	-0.147854	-0.193546	0.380634	1.55668
								ATGCCTCTCAAACGAA-1_12	-0.351897	-0.126437	-0.247232	-0.232108	0.00245346	0.321087	0.503201
								ATTCCATTCAGGAAGC-1_12	-0.277081	-0.0154565	-0.318477	-0.220154	-0.168367	0.417367	1.75264
								ATTCTTGCACAGTCAT-1_12	-0.319843	-0.303245	-0.283031	0.165152	-0.118272	0.582743	0.80095
								ATTGTTCTCATCGTAG-1_12	-0.183428	-0.20783	-0.207407	0.0843171	-0.107279	0.16731	0.906161
								CAGGTATGTTGTTGAC-1_12	-0.287389	-0.192372	-0.254753	-0.17402	0.390186	0.288799	1.26103
								CATGCAAGTTCGAACT-1_12	-0.206512	-0.0721228	-0.0950091	-0.0140013	-0.237132	0.66401	1.32903
								CCCGAAGGTCGGTGTC-1_12	-0.29517	-0.288818	-0.23022	-0.0735617	0.0842219	0.326393	1.01855
								CCGCAAGAGGATTTCC-1_12	-0.280702	-0.0226886	-0.425556	-0.193418	-0.0979705	0.321807	1.43467
								CGTCCATTCCATTTAC-1_12	-0.270225	-0.316333	-0.30663	-0.0401753	0.381401	0.337504	1.86218
								CTACGGGGTAGATCGG-1_12	-0.315264	0.0675105	-0.266206	0.212713	-0.0720168	0.256488	1.79776
								CTAGACATCGCCAGTG-1_12	-0.304869	-0.25296	-0.172144	-0.109467	-0.0817626	0.259916	1.27763
								CTATCCGAGGTAGACC-1_12	-0.362904	-0.0205049	-0.343782	-0.204846	0.0701542	0.324784	0.850981
								CTCATCGGTTGTCCCT-1_12	-0.283399	-0.318234	-0.337654	-0.0946139	0.191116	0.323934	1.40725
								CTTCAATAGGGACAGG-1_12	-0.235591	-0.0893369	-0.369715	-0.194216	0.0700709	0.527653	1.35861
								GAAACCTCAGGCACTC-1_12	-0.266407	-0.160233	-0.335947	0.0873041	-0.0571905	0.441224	1.57938
								GAAACCTTCATACAGC-1_12	-0.384009	-0.0682643	-0.154303	-0.122619	-0.0256786	0.517419	1.86885
								GAGTCTAAGGATTTCC-1_12	-0.410165	-0.158815	-0.180167	0.00934476	0.0592864	0.419864	1.71237
								GAGTTGTCATAGAATG-1_12	-0.255678	-0.145222	-0.20543	-0.131176	0.501485	0.816676
								GCCAACGTCCGAGATT-1_12	-0.241657	-0.205687	-0.175027	0.166883	0.0771906	0.779815
								GCCGATGTCATCTATC-1_12	-0.262118	-0.182061	-0.365144	-0.239821	-0.0158356	0.331405
								GGGAGTAAGTTGGGAC-1_12	-0.186843	0.440441	-0.362303	-0.0223924	0.273843	0.229448
								GTAAGTCGTCCCACGA-1_12	-0.192501	-0.265409	-0.273491	-0.198731	0.583021	0.300033
								GTGAGTTCACCTGATA-1_12	-0.280907	-0.100414	-0.356742	-0.269788	0.144718	0.899311
								GTTACAGGTGAATTGA-1_12	-0.381569	-0.0424893	-0.343939	0.00678877	-0.281802	0.198413
								TAGTGCATCTACTTCA-1_12	-0.200137	-0.0374757	-0.43661	0.0264612	0.235364	0.682402
								TATCCTATCATTCTTG-1_12	-0.161411	-0.218027	-0.266125	-0.250894	-0.026032	0.237416
								TCATGCCTCACCTGGG-1_12	-0.300452	0.582858	-0.321625	-0.163467	0.136558	0.683464
								TCGTGGGCAAGGGCAT-1_12	-0.364546	0.132589	-0.201667	-0.337442	0.203334	0.23874
								TCTCCGATCTGGGCAC-1_12	-0.301062	-0.252306	-0.169812	0.0506172	0.113251	0.628694
								TCTTTGAAGCGCACAA-1_12	-0.119622	0.15618	-0.314712	0.311934	0.172687	0.477322
								TGATCTTCACAACGAG-1_12	-0.0694727	0.102426	-0.286856	0.0866742	0.0907481	0.14243
								TGATGGTCAACCAACT-1_12	-0.315535	-0.291844	-0.234462	-0.171782	0.45369	0.602282
								TGCTGAAAGTCGAAGC-1_12	-0.363291	0.0514002	-0.265056	-0.132457	0.449955	0.698296
								TGTCAGAAGCAATTAG-1_12	-0.272604	0.0148133	0.220717	0.0867898	-0.0274068	0.217185
								TTAGTCTTCTAGTTCT-1_12	-0.183986	-0.250117	-0.337814	-0.0789526	-0.174436	0.705104
								TTGTGTTTCGCTCATC-1_12	-0.290785	0.119107	-0.210197	-0.190299	-0.0898748	0.262844
								TTTGACTCAAGATGTA-1_12	-0.294313	-0.247313	-0.0401673	-0.076515	-0.0129493	0.207369
								AAACGAAAGCCTGAAG-1_13	-0.268111	-0.154256	-0.0825248	-0.201156	0.000180417	0.192709
								AAAGAACAGCGCCTAC-1_13	-0.104202	0.040244	-0.161341	0.170188	-0.222053	0.300887
								AAAGAACGTTAGGACG-1_13	-0.355382	-0.195605	-0.114009	-0.15571	0.372838	0.299376
								AAAGTCCGTTGGGTAG-1_13	-0.315875	0.152112	-0.403299	0.108058	-0.160028	0.128148
								AACAAAGGTCCACATA-1_13	-0.158935	-0.150045	-0.222978	-0.161082	0.100598	0.499173
								AACCAACTCTTTCCGG-1_13	-0.282942	-0.0570648	-0.122638	-0.0142475	0.30067	0.601577
								AACCCAATCGCTCTCA-1_13	-0.225946	-0.461551	-0.0972843	-0.0155192	-0.166565	0.377685
								AACCTGATCCGGTTCT-1_13	-0.326815	-0.229716	-0.0310862	0.238963	0.193774	0.570831
								AACCTTTCAGGCTTGC-1_13	-0.213445	-0.403174	-0.0229902	0.0706308	0.594182	0.713609
								AAGAACAAGCTCCATA-1_13	-0.0247231	-0.306503	-0.0571505	0.235239	0.316693	0.28845
								AAGACTCCAGACCTGC-1_13	-0.303729	0.0976483	-0.325009	-0.0603529	0.0901921	0.575667
								AAGTGAAAGGATACAT-1_13	-0.286081	-0.330838	-0.27885	0.132606	-0.0609065	0.577552
								AAGTGAACAAGAGATT-1_13	-0.333759	-0.349943	0.0923181	0.346454	-0.012992	0.680293
								AATAGAGAGAATAGTC-1_13	-0.252521	-0.233266	-0.45037	0.176435	-0.188579	0.595976
								AATGCCATCTTTCCAA-1_13	-0.281681	-0.336397	-0.115826	0.134672	0.118502	0.445293
								AATTCCTGTCGGAAAC-1_13	0.172484	-0.134319	-0.240738	0.0804436	-0.0341188	0.361433
								ACAGAAATCGTAACTG-1_13	0.196945	-0.206956	-0.213542	0.111664	-0.328846	0.528646
								ACAGCCGGTTCAAACC-1_13	0.191469	-0.0851736	0.520943	-0.152882	-0.191027	0.184482
								ACCAAACCAGCTCCTT-1_13	0.111174	-0.450341	0.72142	0.0719039	-0.0534699	0.178665
								ACCAACACATCGGCCA-1_13	0.076732	-0.270479	0.360445	0.36953	0.198599	0.295393
								ACCAACAGTTCAGCTA-1_13	0.27005	-0.344755	-0.0294007	-0.360857	0.157939	0.534277
								ACCATTTAGGGCTAAC-1_13	0.0237073	-0.345471	0.197981	0.252784	0.0933569	0.382241
								ACCGTTCGTAGCGTAG-1_13	-0.0580641	-0.352621	0.0804826	0.0652921	0.187377	0.440794
								ACCTACCTCGGCTATA-1_13	-0.119018	0.153743	0.0796851	0.2363	0.436576	0.420513
								ACCTGTCGTCATGCAT-1_13	-0.175111	0.314556	0.352882	0.104551	0.00699853	0.445116
								ACGATCAGTGCGTGCT-1_13	-0.17088	0.872572	0.0625406	-0.105602	0.0317527	0.577239
								ACGCACGCATGTTCGA-1_13	-0.0343024	0.100337	0.317692	0.29224	0.404197	0.404356
								ACGCACGGTATCGAGG-1_13	-0.015439	-0.220015	0.29677	0.300135	-0.157487	0.453985
								ACGGGTCAGAGGTGCT-1_13	-0.0778013	-0.384119	0.357319	0.607517	-0.272493	0.259958
								ACGGGTCCACTCAGAT-1_13	-0.279906	-0.249043	-0.0216224	-0.116307	-0.0886059	0.624063
								ACGGTTAAGAGCCGAT-1_13	-0.364858	-0.135429	0.540004	0.230854	-0.145901	0.317509
								ACGGTTAGTGGTCAAG-1_13	0.000385603	-0.0213334	0.248194	0.955505	-0.184256	0.410566
								ACGTCCTAGACCTCCG-1_13	0.0379823	0.176725	-0.237712	0.10561	-0.0102564	0.489867
								ACGTCCTTCGGCTGGT-1_13	-0.153488	0.215594	0.0242553	0.221257	0.205423	-0.0451592
								ACGTTCCGTGAGATAT-1_13	-0.0178333	-0.417793	0.266026	0.105868	0.12318	0.513835
								ACTACGAAGGTGGGTT-1_13	-0.206454	0.211694	0.167489	0.583945	0.486891	0.329813
								ACTACGAGTTTAGACC-1_13	-0.127501	-0.30273	-0.120713	-0.0756222	-0.245364	0.442714
								ACTCCCATCACGGTCG-1_13	-0.265037	-0.357587	0.128406	-0.0145688	0.399188	0.293881
								ACTCTCGAGGTGAGAA-1_13	-0.321996	-0.164385	-0.00327693	0.6543	0.202056	0.846181
								ACTTTCAAGGTCTTTG-1_13	0.130692	0.0531831	0.489481	0.208793	0.17301	0.721292
								AGAAATGCACGATTCA-1_13	-0.229986	-0.232762	-0.256077	0.296979	0.713374	0.939693
								AGAAATGTCCACGAAT-1_13	-0.0477265	-0.222617	-0.0512751	0.241153	0.397192	0.910799
								AGACACTCAATCAAGA-1_13	-0.124601	-0.29897	0.0302848	-0.0343355	-0.111243	0.47576
								AGACAGGAGACCAGCA-1_13	-0.119245	-0.303236	-0.386942	0.309227	0.506492	0.32852
								AGACCCGCAGGTCTCG-1_13	-0.117545	0.280782	-0.10603	0.390693	-0.187397	0.73451
								AGACTCATCGCTTACC-1_13	-0.263224	-0.195194	-0.377183	0.631898	0.565289	0.289749
								AGAGAATTCTCGCGTT-1_13	-0.133621	-0.408127	0.0446265	-0.078609	0.481909	0.350373
								AGAGCAGTCTTGTTAC-1_13	-0.272762	-0.219128	0.0765192	-0.0135849	0.387073	0.383855
								AGCGTATCAATACGAA-1_13	-0.345751	0.225951	-0.224614	0.867642	-0.0897527	0.617102
								AGGAATAGTATCAAGA-1_13	-0.184879	-0.224739	-0.113382	-0.131985	-0.112668	0.372216
								AGGACGACACTGCACG-1_13	-0.279915	-0.224833	-0.251446	0.135382	-0.160668	0.485126
								AGGACTTAGAAGGGAT-1_13	-0.11105	-0.435379	0.228574	0.138169	-0.040676	0.270338
								AGGACTTAGCGAGTCA-1_13	-0.239102	-0.202693	-0.0378556	-0.067313	-0.143213	0.100626
								AGGAGGTGTCGCGTCA-1_13	-0.164602	-0.378082	-0.232802	0.319052	-0.129114	0.761497
								AGGCATTGTGTATTGC-1_13	-0.15749	-0.337124	-0.176409	0.0422323	-0.0922905	0.428503
								AGGCCACTCCGTGTCT-1_13	-0.347939	-0.0293161	0.0789037	0.649845	0.538729	0.457215
								AGGGAGTAGTAGTCCT-1_13	-0.401586	0.244516	-0.423183	0.034848	0.456481	0.57624
								AGGTAGGTCATTCATC-1_13	-0.279882	0.0140268	0.00149029	0.144418	0.373208	0.284009
								AGGTAGGTCGTAACAC-1_13	-0.0727723	0.127113	-0.0526274	0.409511	0.244372	0.274619
								AGTACTGTCGGCTATA-1_13	-0.364707	-0.0404271	-0.179873	0.0256745	0.196164	0.519129
								AGTACTGTCTAATTCC-1_13	-0.0878347	-0.0626603	-0.166406	0.598718	-0.0726552	0.124131
								AGTCAACTCACCATGA-1_13	-0.213281	-0.0758947	-0.0130809	0.511763	-0.255791	0.21699
								AGTGATCAGACCCTTA-1_13	-0.232376	-0.204479	-0.196186	0.160339	0.111819	0.532899
								AGTGATCTCGTCGGGT-1_13	-0.357565	0.0840476	-0.169427	-0.247584	-0.0765597	0.428756
								AGTGCCGGTCCGTACG-1_13	-0.205832	-0.244993	-0.31478	-0.255001	-0.0457778	0.317056
								AGTTCCCTCAACTACG-1_13	-0.178341	0.180199	0.1798	-0.215788	0.107444	0.265611
								AGTTCCCTCCGCACGA-1_13	-0.337387	-0.0639697	-0.388502	0.0557675	0.0641897	0.227418
								ATACCGAAGGCCTTCG-1_13	-0.37442	0.044201	-0.191042	-0.355472	0.552377	0.350073
								ATACCGATCTTACGTT-1_13	-0.21507	0.209882	-0.169462	0.227278	-0.100253	0.542465
								ATAGACCAGATACATG-1_13	-0.369904	-0.249768	0.0329015	0.419531	0.045497	0.397768
								ATAGACCCACTACCGG-1_13	-0.183828	-0.154185	0.0251968	0.211265	0.138226	0.204536
								ATAGACCGTTCAAGGG-1_13	-0.341912	-0.0333779	-0.114668	0.254347	0.0365661	0.0475351
								ATAGGCTGTCGTGTTA-1_13	-0.148322	-0.0241339	-0.0380628	0.183907	0.0400447	0.168165
								ATCACTTAGATCGCCC-1_13	-0.0717892	-0.189905	-0.293883	0.487394	-0.153051	0.709149
								ATCAGGTAGCACTTTG-1_13	-0.207703	-0.0367653	-0.0838275	0.0432744	-0.183889	0.465841
								ATCCGTCAGCAACAAT-1_13	-0.116629	-0.0803335	-0.112556	0.013043	-0.0117474	0.484399
								ATCCGTCAGGTCATCT-1_13	-0.127925	-0.0305304	-0.177329	0.104034	0.14849	0.171615
								ATCGCCTCATAACAGA-1_13	-0.176506	0.138641	-0.0557947	0.399986	0.138424	0.264662
								ATCGCCTCATGACACT-1_13	-0.128743	0.0668548	-0.0716276	0.270506	0.101447	0.485285
								ATCGGATAGATAACGT-1_13	-0.105365	-0.0963727	-0.188043	-0.0663896	0.200631	0.326139
								ATCTCTAAGGGCATGT-1_13	-0.158644	-0.0795665	-0.27171	0.162321	0.150346	0.44345
								ATCTCTAGTGTCTTGA-1_13	-0.138747	0.144662	-0.130532	0.072623	0.0382152	0.462368
								ATGAAAGAGAGCTGCA-1_13	-0.183367	0.646703	-0.371996	0.330144	0.111692	0.423229
								ATGAAAGAGAGTCGAC-1_13	-0.260166	-0.0187803	-0.452148	0.382852	-0.224256	0.154377
								ATGAGGGAGCCGAACA-1_13	-0.226045	-0.119501	-0.181675	-0.237033	0.0181623	0.455444
								ATGAGTCAGTTGTACC-1_13	-0.240528	0.218645	-0.0603199	0.0522888	-0.0620906	0.451783
								ATGATCGCAAGGTCAG-1_13	-0.238141	0.0594039	-0.11717	0.512762	0.501793	0.41191
								ATGGAGGAGGTCACTT-1_13	-0.321698	-0.0743467	-0.101676	0.194462	-0.039242	0.368902
								ATGGGTTTCTGCATAG-1_13	-0.415183	0.114939	-0.214786	0.75779	0.300366	0.449107
								ATGTCCCAGTTACGAA-1_13	-0.412675	0.00204551	0.0929183	0.480324	0.0537042	-0.0290631
								ATGTCTTCAGGTCAAG-1_13	-0.0750614	-0.0519011	-0.00466875	-0.124456	0.224496	0.398312
								ATTCCTACAGCCGGTT-1_13	0.00659251	-0.225756	-0.279721	0.539184	-0.256092	0.480721
								ATTCGTTCACGTAGAG-1_13	-0.27091	0.338334	-0.339139	0.0160553	0.533891	0.0980763
								ATTCTACTCCACTAGA-1_13	-0.141912	0.404043	-0.127576	0.252588	-0.0429812	0.291385
								ATTGTTCCATTCTCCG-1_13	-0.384198	0.160213	-0.0527821	0.0157272	-0.102053	0.0150061
								ATTTCTGGTACCGTGC-1_13	-0.293979	-0.122207	0.406921	-0.207246	-0.0164003	0.18706
								CAACGATGTGCAGGAT-1_13	-0.245495	0.0038629	-0.203829	0.134037	-0.0573472	0.242919
								CAATGACAGCCTTTCC-1_13	-0.291835	0.215962	-0.134129	0.224671	0.0991321	0.436407
								CAATTTCTCACTGATG-1_13	-0.342834	0.201486	0.254733	0.37647	0.425053	0.443543
								CAATTTCTCCTGCTAC-1_13	-0.214975	0.231109	-0.0801091	0.26828	0.598704	0.290643
								CACAGATAGAGTTGTA-1_13	-0.0853445	-0.10183	-0.159947	0.603191	0.202622	0.389415
								CACAGGCTCATTCATC-1_13	-0.328946	-0.0838065	-0.181937	0.291277	0.110826	0.574408
								CACCAAATCACCCTTG-1_13	-0.223861	-0.303085	0.0436176	0.293762	0.448961	0.538718
								CACGTGGAGGCCGCTT-1_13	-0.183644	-0.198091	-0.240731	0.530554	0.462287	0.489126
								CACTAAGGTTGCACGC-1_13	-0.408301	-0.391473	-0.195779	-0.209498	-0.184251	0.542002
								CAGAGCCCACTTCATT-1_13	-0.161291	-0.314943	-0.188395	0.418849	0.347248	0.189028
								CAGATACTCTCGGCTT-1_13	-0.197868	0.0712014	0.302336	0.180075	0.582979	0.370802
								CAGATCATCTCCTACG-1_13	-0.226105	-0.0649138	0.0969743	0.263991	0.0933877	0.0787587
								CAGCACGAGTCAGGGT-1_13	-0.145428	-0.0713491	-0.227641	0.30392	-0.0597362	0.155569
								CAGCGTGAGGAGAGTA-1_13	-0.389242	0.219706	-0.142529	-0.152269	-0.217728	0.564048
								CAGCGTGCAATCGAAA-1_13	-0.249541	0.0175248	-0.216857	0.30384	0.286161	0.822683
								CAGGCCAGTCCAAAGG-1_13	-0.126407	0.0520332	0.176079	0.299089	-0.198901	0.726193
								CAGGTATCAAAGGTTA-1_13	-0.25139	0.0531029	-0.319386	0.72951	0.134442	0.627477
								CATAAGCCAATTTCTC-1_13	-0.175244	-0.228463	-0.365072	0.15817	-0.151336	0.420591
								CATAGACCATAGAAAC-1_13	-0.342638	-0.169096	-0.369221	-0.104684	0.143961	0.36424
								CATCCGTAGCACTAGG-1_13	-0.255685	-0.115878	0.112334	-0.104857	-0.164433	0.499932
								CATCGCTTCAAATGCC-1_13	-0.148632	0.109417	0.326283	0.454245	0.160499	0.307567
								CATCGGGTCGCCTTTG-1_13	-0.20885	-0.0754288	-0.117088	0.385063	0.581778	0.331797
								CATCGTCAGGTTTGAA-1_13	-0.399166	0.0643911	-0.00229648	-0.0745043	0.1333	0.438466
								CATGCGGCATTCACAG-1_13	-0.0825254	0.416992	-0.0663913	0.249228	0.217927	0.507346
								CATGCTCCAATCGCGC-1_13	-0.0690438	-0.18827	0.520921	0.292836	-0.00930892	0.21602
								CATTCATTCCTAGCGG-1_13	-0.342968	1.61755	-0.181846	-0.231789	0.0319518	0.205988
								CATTGCCAGCACCGTC-1_13	0.0294481	0.0207115	1.15138	-0.221841	0.196531	0.31505
								CATTTCAGTCGCACGT-1_13	-0.11003	0.0108509	-0.220471	0.321321	0.0147026	0.0540824
								CCAAGCGGTATTTCCT-1_13	-0.336562	-0.161736	0.282532	-0.143226	-0.154609	0.0861258
								CCAATTTCAAGAGGTC-1_13	-0.30856	-0.0981576	-0.258171	-0.152444	0.0337383	0.830324
								CCACACTCAGCACACC-1_13	-0.313736	0.775744	-0.183842	0.0675906	-0.16742	0.282962
								CCACGAGAGAGGGTCT-1_13	0.0468891	-0.242799	0.0818961	0.66387	-0.0519372	0.548888
								CCACGAGAGGTTACCT-1_13	-0.283544	-0.0219106	-0.0533108	-0.0480649	0.175073	0.50187
								CCACTTGTCAGCTGAT-1_13	-0.245025	-0.259027	-0.260618	0.0692657	-0.409842	0.402868
								CCCAACTTCTGGAAGG-1_13	-0.321128	-0.0353404	0.153016	0.886582	0.473021	0.43655
								CCCGAAGAGGACGCTA-1_13	-0.22133	-0.0458292	0.0586061	-0.0621256	-0.0117588	0.201967
								CCCTAACCACCGCTGA-1_13	-0.0688305	0.0274218	0.0926576	0.149705	0.17401	0.379411
								CCCTCAATCAACCGAT-1_13	-0.371699	0.931318	0.619978	0.0329493	-0.0817658	0.850006
								CCCTCAATCTACCACC-1_13	-0.362171	-0.193802	-0.22101	0.201906	0.0175554	0.384371
								CCCTCTCGTACGGGAT-1_13	-0.289185	0.00257264	0.241357	0.659259	0.65516	0.0914408
								CCGAACGGTACTCAAC-1_13	0.0451357	0.0244513	0.174562	0.346044	0.351135	0.276301
								CCTACGTGTCGAACGA-1_13	-0.290637	-0.267844	0.752344	0.256254	0.601364	0.332595
								CCTCATGAGAGGTGCT-1_13	-0.162638	0.348404	-0.389439	-0.178877	0.380288	0.30691
								CCTCATGCACCGTGCA-1_13	-0.124508	0.894864	-0.218761	-0.0937367	0.265961	0.610964
								CCTTCAGTCTGGTCAA-1_13	-0.216123	1.33968	0.790251	0.14844	0.525024	0.465471
								CCTTGTGAGAGTCAAT-1_13	-0.271571	0.160155	-0.148192	0.170436	0.285941	0.332469
								CCTTGTGTCGGTCACG-1_13	-0.202561	-0.103293	0.217058	0.497326	0.395492	0.16176
								CGAGAAGAGGTTAAAC-1_13	-0.104867	1.55527	-0.173921	0.312978	-0.168048	0.450933
								CGAGGAACAAACCACT-1_13	-0.236602	-0.0785849	-0.115573	0.0451864	0.0815028	0.2163
								CGCCAGAAGCAAGCCA-1_13	-0.101411	-0.0735594	-0.0886126	0.0162981	-0.0566278	0.497855
								CGCCAGATCTCGCTTG-1_13	-0.194774	0.421365	1.34243	0.815571	0.425149	0.192236
								CGGAGAAGTGAACTAA-1_13	-0.274698	-0.0686338	-0.370305	0.215014	-0.216176	0.200449
								CGGGACTCATGTGCCG-1_13	-0.0814234	0.764561	0.712475	0.332274	0.313991	0.189874
								CGTAAGTTCTGCACCT-1_13	-0.299813	0.0820557	0.378893	0.302228	0.0710473	0.334264
								CGTAGTACATACGCAT-1_13	-0.0859386	-0.160856	0.510517	0.702016	-0.052633	0.334191
								CGTGTCTAGAGATGCC-1_13	-0.0608223	0.0408918	-0.0282801	-0.151851	0.394166	0.219798
								CGTTAGACAACTCCCT-1_13	-0.265187	-0.0225551	-0.132438	0.135427	-0.124832	0.145265
								CGTTCTGAGCCAGAGT-1_13	-0.304463	-0.168315	0.461696	0.0657454	-0.0721091	0.765368
								CGTTGGGCATCTCATT-1_13	-0.101887	0.230947	-0.144375	0.0757143	-0.174279	0.72461
								CTACAGATCAGTCAGT-1_13	-0.248724	0.0137922	-0.188003	0.220156	0.557646	0.387222
								CTACGGGTCTTTGCGC-1_13	-0.101643	0.209451	-0.252861	0.451073	-0.204696	0.32852
								CTACTATGTATTGAGA-1_13	-0.256293	-0.159138	1.51646	0.183703	-0.185683	0.338003
								CTACTATGTCTTGTCC-1_13	-0.227396	-0.144952	0.298376	0.0670912	0.11019	0.165817
								CTACTATGTTCGTAAC-1_13	-0.291089	-0.119819	1.58154	0.561326	0.0826938	0.472749
								CTAGGTAGTACGCTTA-1_13	-0.195308	0.207798	-0.130062	-0.189885	-0.210178	0.557813
								CTATAGGGTACTCCGG-1_13	-0.222944	0.00518421	0.364863	0.238816	0.348165	0.392737
								CTATCCGTCGGCATTA-1_13	-0.352449	-0.205199	-0.114107	0.418225	0.0713806	0.708796
								CTATCTATCGTAACAC-1_13	-0.332864	0.0861959	0.115842	-0.0598347	0.263291	0.221458
								CTCAACCGTAGCTGAG-1_13	-0.332718	0.219942	1.13844	0.09065	-0.0293993	0.451312
								CTCAGGGCAGGATGAC-1_13	-0.411683	0.00818557	-0.355663	0.118567	0.0460925	0.72353
								CTCAGTCAGCTCCACG-1_13	-0.19234	-0.165142	-0.350244	-0.137768	-0.0684253	0.591266
								CTCAGTCTCGACATCA-1_13	-0.36893	1.28688	-0.0858615	0.231961	0.2507	0.439479
								CTCCACAGTGGCGTAA-1_13	-0.216139	-0.225904	-0.0486939	-0.0507755	-0.146525	0.330238
								CTCCCAATCAGTCATG-1_13	-0.292825	-0.0702291	0.0163821	-0.163	0.182181	0.633954
								CTCCGATTCATTACCT-1_13	-0.319627	-0.0235481	0.0782244	0.367799	0.495113	0.786702
								CTCCTTTCAAGGGTCA-1_13	-0.265706	-0.170789	0.0250251	-0.029868	0.230428	0.212733
								CTCTCGAAGTCTAGCT-1_13	-0.217865	0.10218	1.28991	0.150677	0.483192	0.646802
								CTGAATGCACGGATCC-1_13	-0.155473	-0.114315	-0.242777	0.51226	0.150151	0.347819
								CTGAATGGTCGGTACC-1_13	-0.444544	0.961861	-0.173459	-0.0111666	0.103927	0.762763
								CTGAGCGGTATGTCCA-1_13	-0.24673	-0.090047	-0.156983	-0.12317	0.544796	0.206963
								CTGCAGGAGTTAACGA-1_13	-0.281376	-0.0792634	0.0679252	0.269544	0.483394	0.791466
								CTGCCATTCTAGGCAT-1_13	-0.0925641	-0.210583	-0.284328	0.0071836	0.0648541	0.286217
								CTGCTCAAGCTTCATG-1_13	-0.19575	-0.0704851	0.216703	0.561946	0.0204736	0.800017
								CTGGACGAGTGACACG-1_13	-0.139031	-0.0506319	0.262465	-0.217138	0.103446	0.34985
								CTGTACCAGATAGTGT-1_13	-0.259557	0.16437	-0.0350085	0.0460099	-0.0828841
								CTGTACCTCCGGACGT-1_13	-0.360956	0.182651	1.0187	0.860071	0.375602
								CTGTGGGGTGTGGACA-1_13	-0.26714	0.383161	1.57533	0.580526	0.0628716
								CTGTGGGGTTAAACAG-1_13	-0.203001	0.375197	0.0816527	0.0189879	0.141284
								CTTCAATTCACCGGGT-1_13	-0.256186	0.116909	-0.0722575	-0.16236	0.0205134
								CTTCCGATCTTACCGC-1_13	-0.310224	0.0740678	-0.0119223	0.350956	-0.0308318
								CTTCCTTCACGGTGAA-1_13	-0.266061	-0.170252	0.0308214	0.669652	0.531379
								CTTCTAATCAGTGATC-1_13	-0.232608	-0.204295	1.20614	0.10866	-0.0157454
								CTTCTCTTCGCTAATG-1_13	-0.187924	0.900959	0.0887679	0.0594102	0.0520847
								CTTTCAACAAGATGGC-1_13	-0.332912	1.06432	0.137486	0.186186	0.142813
								CTTTCAATCTATTGTC-1_13	-0.217676	-0.0899644	-0.0127463	0.127409	0.384489
								GAACACTTCCTACCAC-1_13	-0.333423	0.0423334	-0.207229	-0.155825	0.0771922
								GAACACTTCTGAGATC-1_13	-0.196957	1.4914	-0.0277893	0.249767	0.424341
								GAATCACCAAGCCTGC-1_13	-0.246452	-0.0816527	0.416105	-0.0456895	-0.107401
								GAATCACGTTTGGGTT-1_13	-0.31472	-0.0648242	-0.422455	0.12072	-0.0138803
								GACACGCGTTCTCAGA-1_13	-0.346911	0.221562	0.202792	0.430944	0.275844
								GACATCATCGGCATAT-1_13	-0.268712	0.0281342	0.254332	-0.0969015	0.24282
								GACCCAGAGCGTCTCG-1_13	-0.30659	-0.0381772	-0.127063	-0.0491154	-0.222096
								GACCCAGTCACAAGAA-1_13	-0.273757	-0.101928	0.159809	0.718288	-0.283904
								GACCTTCGTGAGACGT-1_13	-0.188962	-0.149556	-0.0248188	-0.0997181	-0.26379
								GACTCAACAACAGCCC-1_13	-0.0671842	-0.14875	-0.139497	-0.0664528	0.164679
								GACTCTCCAAGCGGAT-1_13	-0.316271	0.0227515	-0.0224036	-0.0167367	0.10293
								GACTCTCTCTCGACCT-1_13	-0.170105	-0.0667559	0.132476	-0.00222711	0.142541
								GACTTCCTCCGTGTGG-1_13	-0.23722	-0.357887	0.0517356	-0.269787	0.407482
								GAGGCAATCCTTTAGT-1_13	-0.291193	-0.215195	-0.0153475	0.135596	0.48143
								GAGGGATGTCAAAGCG-1_13	-0.326312	0.536799	1.05966	0.374577	0.35175
								GAGTGTTTCCATCTCG-1_13	-0.281482	-0.0859539	-0.142753	-0.0536285	0.28862
								GAGTTACAGGTAGGCT-1_13	-0.337831	1.60979	1.68901	0.532547	0.378998
								GAGTTGTGTCGTACTA-1_13	-0.382938	0.74347	0.164051	0.159312	0.0793295
								GATAGCTGTACTAACC-1_13	-0.237666	0.0600417	-0.0384843	0.154412	0.565578
								GATCGTATCCGGACGT-1_13	-0.201537	0.125285	-0.0498302	-0.0585817	0.160945
								GATGACTCATTGAGCT-1_13	-0.315448	0.0272859	-0.213945	0.148764	0.540405
								GATGATCCACTTCTCG-1_13	-0.298907	-0.127808	-0.461371	0.0452149	-0.168162
								GATGCTAAGAGTGTTA-1_13	-0.365172	-0.152309	0.158241	-0.102528	0.00235485
								GATGTTGTCCGCACTT-1_13	-0.324329	0.0657188	1.39645	0.122143	0.196572
								GATTCGAAGCATTTGC-1_13	-0.21329	0.835268	-0.144619	-0.190548	0.333747
								GCAACCGAGTAGACAT-1_13	-0.245764	-0.213833	1.56875	0.337023	-0.310216
								GCACGGTAGGTCACTT-1_13	-0.283299	-0.0162742	0.191996	0.161644	-0.17472
								GCAGCCAGTGCGTTTA-1_13	-0.3721	0.070029	-0.119747	0.437149	-0.000826893
								GCAGCTGTCTGCTAGA-1_13	-0.177577	0.0894411	0.610887	0.262435	0.101577
								GCAGGCTGTGTTCAGT-1_13	-0.132942	-0.069156	1.05192	0.401958	0.189947
								GCATTAGGTGTAACGG-1_13	-0.418022	1.1063	-0.0875327	0.0497438	-0.0661012
								GCCAACGAGAGACAAG-1_13	-0.286468	1.38813	0.152894	0.0168273	-0.0334869
								GCCAACGTCCACCCTA-1_13	-0.127757	0.104612	0.278482	-0.144047	0.320283
								GCCAGCATCCTATTTG-1_13	-0.417761	-0.0232627	-0.18508	0.195584	0.218363
								GCCATGGGTAGCGCCT-1_13	-0.113179	0.0125107	-0.364944	0.16295	0.240312
								GCCATGGGTAGGAGTC-1_13	-0.210989	-0.129987	-0.283185	0.703067	0.0289732
								GCCATTCTCACAAGGG-1_13	-0.282872	-0.0274595	-0.20761	0.221444	-0.114064
								GCGTGCAGTCCAGCGT-1_13	-0.263105	0.0695249	-0.389063	0.686577	0.54625
								GCGTTTCAGTATGAAC-1_13	-0.280064	-0.0499235	-0.0736204	0.226483	0.0739502
								GCTACCTTCCGAGAAG-1_13	-0.193697	-0.0675801	-0.0855613	0.153306	-0.102437
								GCTGCAGTCCTAGCCT-1_13	-0.258711	0.0236789	-0.319433	0.0422981	0.0268074
								GCTTCACAGGATGGCT-1_13	-0.41495	0.0592385	-0.177456	0.0882684	-0.0736167
								GGAACCCAGGCTCCCA-1_13	-0.356658	-0.17215	0.135626	0.107789	-0.105069
								GGAAGTGCAGCATCTA-1_13	-0.0309066	-0.0859432	-0.286661	0.276007	0.0718534
								GGAGCAACACCATAAC-1_13	-0.22559	0.07863	-0.21822	0.221068	-0.0516627
								GGATGTTTCAAGATAG-1_13	-0.29614	0.110031	0.322347	0.10949	0.406395
								GGCGTCATCCATGATG-1_13	-0.297241	0.0571883	0.199537	-0.0458372	0.247764
								GGGAAGTAGTTGTCGT-1_13	-0.400966	0.0391274	-0.248575	-0.0148225	0.330403
								GGGACTCGTACCTATG-1_13	-0.273618	0.0459612	0.692505	-0.132302	0.24434
								GGGAGTACAGTGCCTG-1_13	0.130185	-0.0613152	-0.242239	0.320956	-0.208341
								GGGAGTATCGCCGTGA-1_13	-0.233934	0.0188026	0.492135	0.787637	0.218925
								GGGATGATCGTTCCCA-1_13	-0.215265	0.610199	-0.202997	0.00564698	0.276309
								GGGCTACCAGGACTAG-1_13	-0.348693	0.0140683	-0.131353	0.481844	0.38455
								GGGTATTTCTGCGGCA-1_13	0.753659	-0.206882	-0.261464	0.0173546	0.525022
								GGGTCACTCGGCATAT-1_13	-0.329846	-0.266139	-0.23613	0.138857	0.13152
								GGGTGTCGTATGAGGC-1_13	-0.360201	-0.102645	-0.160194	0.0138484	0.189271
								GGGTTATAGAGAGCAA-1_13	-0.0795344	0.0397712	0.657971	-0.110039	0.0610342
								GGGTTATCAGCGTACC-1_13	-0.275893	0.0574468		0.224095	0.337404
								GGGTTTACACGCGCTA-1_13	-0.132332	-0.0927405		-0.305326	0.20905
								GGTAATCAGATTGAGT-1_13	-0.246133	0.0585018		0.475696	0.0595135
								GGTCACGAGTGGACGT-1_13	-0.315025	0.0359285		-0.0430705	0.0852505
								GGTGTCGAGCACTCGC-1_13	-0.337169	-0.0783959		0.455013	0.418548
								GTAATGCTCGACCTAA-1_13	-0.32632	-0.13622		-0.26683	-0.0164007
								GTACAGTTCTAGCATG-1_13	-0.112305	-0.147976		0.246614	-0.0397782
								GTAGAGGCACACGGTC-1_13	-0.245719	0.0663428		0.390915	0.0596528
								GTAGGTTGTTTGACAC-1_13	-0.143393	0.338944		-0.172675	-0.0854354
								GTATTGGCAGGCGAAT-1_13	-0.170069	-0.0779049		0.192109	0.0774208
								GTCAAACCACGAAGAC-1_13	-0.117977	-0.398272		0.0311309	0.21389
								GTCATTTTCCACGAAT-1_13	-0.126759	-0.117805		0.249458	0.132809
								GTCCCATAGTGCTCAT-1_13	-0.226835	1.38767		0.264506	0.278912
								GTCCTCACATCAGCAT-1_13	-0.355308	0.0921198		0.127076	0.183431
								GTCGCGAAGTCGTTAC-1_13	-0.199735	0.0213259		-0.0411586	0.0221787
								GTCGCGATCTGCTTTA-1_13	-0.300947	-0.137995		0.309858	0.305679
								GTCTACCTCGCGGTAC-1_13	-0.121706	1.02431		0.0398009	0.465673
								GTGACGCTCGGACTGC-1_13	0.00925816	0.672091		0.0713749	0.460413
								GTGAGGATCGCACGAC-1_13	-0.232246	-0.2312		-0.0688279	-0.048276
								GTGCGTGAGCGATGCA-1_13	-0.408732	0.127262		0.119163	0.16507
								GTGCGTGCAAAGGCTG-1_13	0.277212	1.24304		0.162061	0.449454
								GTGGTTAGTGTCCTAA-1_13	-0.362009	-0.259979		-0.0843547	0.597076
								GTGTCCTGTGGAAGTC-1_13	-0.300979	-0.102865		0.433091	0.735317
								GTGTGGCCATGGGATG-1_13	-0.335359	0.20503		0.329121	1.01912
								GTGTTCCAGGTAGATT-1_13	-0.413284	-0.020155		0.173601	0.0987923
								GTGTTCCCAGCAGTCC-1_13	-0.209212	-0.00760659		0.736481	0.339179
								GTTAGTGCAGAACGCA-1_13	-0.0579445	0.0442476		-0.0716941	-0.0238855
								GTTATGGCAAAGGCTG-1_13	-0.221821	0.686722		0.422189	0.111981
								GTTCGCTAGAGCTGAC-1_13	-0.389249	-0.264929		0.142064	0.34441
								GTTCTATAGAACAGGA-1_13	-0.207049	-0.0832313		0.434371	0.252281
								GTTCTATTCCGCACTT-1_13	-0.152163	-0.128195		0.0162698	0.242941
								GTTGAACAGGTGCCTC-1_13	0.0131639	0.089359		0.353711	-0.120204
								GTTGAACGTTCGGCCA-1_13	-0.0464124	0.0554356		-0.281645	0.363194
								GTTGAACTCGTGCTCT-1_13	-0.309966	1.04059		0.123611	0.220968
								GTTGTCCAGGCCTAGA-1_13	-0.421228	-0.292151		0.242356	0.610951
								GTTGTGAGTGGACTAG-1_13	-0.26352	0.000472226		0.00852844
								GTTTGGAGTTGAGGAC-1_13	-0.0676789	0.0326714		0.380888
								TAACACGAGATAGTGT-1_13	-0.231997	-0.0955321		-0.0812959
								TAACCAGCAACCGGAA-1_13	-0.0896337	-0.192812		-0.173378
								TAACCAGTCTACCCAC-1_13	-0.160757	-0.145405		-0.179966
								TAAGCACCATGTCTAG-1_13	-0.121111	1.09079		0.575797
								TAAGCACTCACCCATC-1_13	-0.169571	-0.00239542		0.250277
								TAATCTCTCGGCTTGG-1_13	-0.173736	-0.102902		0.364279
								TACAACGGTACCAATC-1_13	-0.294026	-0.224763		0.911655
								TACACCCCAGTCTTCC-1_13	-0.403617	-0.0305416		-0.0546722
								TACCTCGCACTGATTG-1_13	-0.250065	1.40337		0.218867
								TACGCTCAGCCTGACC-1_13	-0.343012	0.872169		0.378422
								TACGGGCCATGTGCCG-1_13	-0.313096	-0.133098		1.50787
								TACTTACCACGCGCAT-1_13	-0.0984813	-0.191218		-0.114755
								TACTTCACAATCCAGT-1_13	-0.299141	0.283518		-0.158133
								TACTTGTTCGAACTCA-1_13	-0.248781	0.118069		0.360074
								TAGACCATCTGGGAGA-1_13	-0.0273419	0.122073		-0.194624
								TAGCACATCATGGATC-1_13	-0.265165	-0.342998		-0.198558
								TAGGAGGAGGAAGTAG-1_13	-0.26441	1.81093		0.462895
								TATCAGGGTCATCGCG-1_13	-0.249971	0.0347915		0.12416
								TATCTGTTCCGTTTCG-1_13	-0.340768	0.0422048		0.166475
								TATCTGTTCGTGCTCT-1_13	-0.0883067	0.19671		0.361553
								TATCTTGTCCTCTAAT-1_13	-0.257057	-0.291616		-0.0307714
								TATGTTCGTGTCCGTG-1_13	-0.202096	-0.518787		0.0158766
								TATGTTCGTGTGGACA-1_13	-0.268865	-0.12625		0.0215397
								TCAAGACGTGTGAGCA-1_13	-0.244479	-0.0629205		0.551989
								TCAAGCACATGAAGCG-1_13	-0.171519	-0.240051		-0.0988961
								TCAAGTGAGTCTAGAA-1_13	-0.270961	2.03233		0.282644
								TCAAGTGCAGACCATT-1_13	-0.166014	2.32457		-0.0944891
								TCAATCTTCAGACATC-1_13	-0.298458	-0.0574643		0.0536743
								TCAATCTTCGGCACTG-1_13	-0.129612	-0.185224		-0.0561281
								TCAATTCCATGGAATA-1_13	-0.214026	-0.30174		0.0125744
								TCACTATGTATCAGGG-1_13	-0.135986	-0.286422		0.100271
								TCAGCAAAGGTATAGT-1_13	-0.180779	0.0314132		0.0608675
								TCATCCGAGCCTATTG-1_13	-0.314131	2.11772		0.173423
								TCATTACCAGCCATTA-1_13	-0.296506	-0.126743		1.32095
								TCCATGCGTGCAGTGA-1_13	-0.253771	-0.25316		0.437924
								TCCGAAACAGTTGTTG-1_13	-0.222998	1.93991		0.204956
								TCCTAATAGATCCCAT-1_13	-0.363306	-0.0628075		0.0951716
								TCCTCCCGTCGTCAGC-1_13	-0.111572	-0.186802		-0.218034
								TCCTCTTCATCACCAA-1_13	-0.305041	0.145953		0.142405
								TCCTCTTGTGGAGGTT-1_13	-0.263695	1.15462		0.476523
								TCCTGCACATTAAAGG-1_13	-0.282711	-0.453402		0.582141
								TCCTTTCCACGCGTGT-1_13	-0.00676698	1.95338		0.771569
								TCGACCTTCGCCAGAC-1_13	0.0702507	2.02796		0.0742624
								TCGGGCATCTGCGATA-1_13	-0.15792	0.527209		0.111859
								TCGGGTGGTATTTCCT-1_13	-0.350204	-0.0875193		0.496107
								TCGGGTGTCGAGAGAC-1_13	-0.194909	0.331269		0.319985
								TCGGTCTAGGATTTAG-1_13	1.24038	-0.156415		-0.0677038
								TCGGTCTTCCGGCTTT-1_13	-0.172	0.435597		0.202948
								TCTACCGAGTTGAATG-1_13	0.0456766	2.08743		0.00270924
								TCTCCGATCCAGTACA-1_13	-0.316493	-0.404306		0.157745
								TCTCTGGTCATCGGGC-1_13	-0.344695	1.43468		-0.30198
								TCTGTCGCAGACACCC-1_13	-0.228583	1.54532		0.113709
								TCTTGCGCATCGGAAG-1_13	-0.307457	0.63391		0.413711
								TCTTTGATCTGCGGGT-1_13	-0.186402	1.93751		-0.0225316
								TGAGCGCGTCCCGGTA-1_13	-0.284754	2.05772		0.390945
								TGAGGAGGTCTCCCTA-1_13	-0.325102	0.486358		-0.0787632
								TGAGTCATCGTGGGTC-1_13	-0.100592	-0.230672		0.0274104
								TGATCTTGTACAAACA-1_13	-0.304712	1.45848		-0.203062
								TGATGCAAGCCGATAG-1_13	-0.278859	2.099		0.350262
								TGATGCACATTGCTGA-1_13	-0.298878	1.18932		-0.0392087
								TGCACGGAGCCTCATA-1_13	-0.281609	0.241736		-0.218241
								TGCAGATTCGTCGACG-1_13	-0.227032	1.83054		-0.0224157
								TGCAGGCAGGTCGACA-1_13	-0.494224			0.238127
								TGCAGGCGTGAGTCAG-1_13	-0.327311			-0.141868
								TGCGGCATCTACACAG-1_13	-0.135982			0.170003
								TGCTCGTTCTGTTCAT-1_13	-0.288846			-0.211513
								TGGAACTCAAAGCTCT-1_13	-0.313151			0.724648
								TGGAACTTCCTTATCA-1_13	-0.133065			0.954325
								TGGAGGAGTGAATTGA-1_13	-0.131438			0.223657
								TGGATCAAGATTAGTG-1_13	-0.329315			-0.025307
								TGGATGTAGCACTGGA-1_13	-0.316185			-0.075374
								TGGGCGTTCACTACGA-1_13	-0.216357			-0.174798
								TGGTACATCTCCACTG-1_13	-0.28328			0.173599
								TGGTGATTCCAACTGA-1_13	-0.135679			0.193677
								TGTAACGCACTACTTT-1_13	-0.120758			0.0853072
								TGTAAGCGTGAGGAAA-1_13	-0.125125			0.248886
								TGTAGACCATGACCCG-1_13	-0.253428			0.438407
								TGTCAGAGTGCCTTTC-1_13	-0.243078			0.0223519
								TGTCCTGCAATAGAGT-1_13	-0.264445			-0.0160554
								TGTCCTGGTGAATTAG-1_13	-0.360715			0.0522434
								TGTGATGTCGGTGCAC-1_13	-0.261008			0.501978
								TGTTACTCATACAGAA-1_13	-0.300963			-0.307151
								TGTTCCGGTACTGAGG-1_13	-0.43822			-0.16622
								TGTTGGATCCGAAGGA-1_13	-0.338582			0.337086
								TGTTTGTGTAATGCTC-1_13	-0.425732			-0.0536135
								TTACGCCAGGCATCTT-1_13	-0.340272			0.525897
								TTAGGGTGTTCCGCGA-1_13	-0.305533			0.197073
								TTAGTCTAGACGCTCC-1_13	-0.290736			0.0647857
								TTAGTCTCAAATGAAC-1_13	-0.168318			0.260267
								TTCAATCAGTGGATAT-1_13	-0.264287			-0.0238681
								TTCAATCCAGCGTGCT-1_13	-0.307103			-0.124132
								TTCACCGGTTCAGGTT-1_13	-0.35477			0.0976708
								TTCACCGGTTCCTAGA-1_13	-0.386901			-0.00217781
								TTCACCGTCTTGCAGA-1_13	-0.198553			0.229164
								TTCAGGATCGCGATCG-1_13	-0.439244			0.341492
								TTCCGGTAGAATTCAG-1_13	-0.21946			0.337924
								TTCCGGTTCAACTCTT-1_13	-0.15038			0.44485
								TTCCTCTTCTACCTTA-1_13	-0.239454			0.116121
								TTCCTCTTCTAGATCG-1_13	-0.254417			0.269045
								TTCGATTAGCGCCGTT-1_13	-0.427161			-0.10112
								TTCGGTCCACATTCTT-1_13	-0.219738			0.258818
								TTCTAACCACTTGACA-1_13	-0.271611			-0.146822
								TTCTAGTTCTAGCATG-1_13	-0.375243			0.437662
								TTCTCTCTCTCCGTGT-1_13	-0.36817			0.401807
								TTGCTGCTCCTTCAGC-1_13	-0.312395			0.502912
								TTGGATGGTATGCGGA-1_13	-0.180595			0.231756
								TTGGATGGTTCGGTTA-1_13	-0.246522			0.567367
								TTGGGATTCAGTGGGA-1_13	-0.417592			-0.25059
								TTGTTGTTCATGCAGT-1_13	-0.326867			0.0714788
								TTGTTTGAGCGTTCCG-1_13	-0.437969			0.294485
								TTTACTGGTACGTGAG-1_13	-0.368345			0.0883487
								TTTACTGGTAGCTGTT-1_13	-0.279895			-0.145669
								TTTAGTCTCACCTTGC-1_13	-0.324741			0.317444
								TTTCATGGTGTAGCAG-1_13	0.0475243			0.101341
								TTTCCTCGTGAGTCAG-1_13				0.464576
								AAACGAAAGCCATTCA-1_14				0.267441
								AACCACAAGGTCACCC-1_14				0.480763
								AACGAAAAGATGCTTC-1_14				0.135602
								AATCGACAGCGCATCC-1_14				0.231093
								ACTATGGTCCCTCATG-1_14				-0.0307505
								ACTATTCGTCGGTAAG-1_14				-0.00116932
								ACTGTGACACAGAGCA-1_14				-0.0799858
								AGATAGAGTGACCTGC-1_14				0.0889543
								AGCGCTGAGTACAGAT-1_14				0.482292
								AGTACTGCATACAGGG-1_14				0.123096
								AGTACTGGTCCAGAAG-1_14				0.223818
								AGTCATGTCGGCATTA-1_14				0.0736781
								AGTGATCCATGGGATG-1_14				-0.0411805
								ATAGACCAGGTGAGCT-1_14				0.282799
								ATGCGATCATCGTCCT-1_14				0.274485
								ATGGTTGTCCGAAATC-1_14				0.311458
								ATTTACCAGACCAAAT-1_14				-0.267218
								ATTTACCCAGACGGAT-1_14				0.0329697
								CAACGATCAGAACTAA-1_14				-0.00999196
								CAATGACAGGCAGTCA-1_14				0.84661
								CACGTGGAGTGGAATT-1_14				0.962289
								CAGATCACACATCCCT-1_14				0.317885
								CAGGGCTTCGTCCTCA-1_14				0.265437
								CATCCGTGTGGCCTCA-1_14				0.188236
								CCAAGCGGTAGCTGCC-1_14				0.0662874
								CCCTCTCAGCCTATTG-1_14				-0.00490531
								CCTCATGTCGTCCTTG-1_14				0.197935
								CCTCCTCCAGCGTGAA-1_14				0.404159
								CGAATTGTCACCTTGC-1_14				0.535628
								CGATGCGGTACTGAGG-1_14				-0.0948242
								CGCAGGTAGAAGCCAC-1_14				-0.0580782
								CGTAGTATCTCATGCC-1_14				-0.211995
								CGTCCATCATGCACTA-1_14				0.275703
								CGTTAGAAGCTGAGTG-1_14				0.00702246
								CGTTGGGAGAGGGTCT-1_14				0.289051
								CTGCAGGCACTGAGGA-1_14				-0.0459149
								CTTCAATTCTCATAGG-1_14				0.274183
								CTTCGGTAGGAATGTT-1_14				-0.0353419
								GAAATGATCATCTCTA-1_14				0.187159
								GAACACTTCCGTCAAA-1_14				0.259183
								GAAGCCCGTTTGGAGG-1_14				0.174625
								GAAGTAACAAGCTGCC-1_14				-0.109467
								GACATCAAGGTATTGA-1_14				0.0667009
								GACCGTGAGGAAGTAG-1_14				-0.191153
								GACTCTCTCAGCTCTC-1_14				0.124501
								GAGAGGTAGACCAACG-1_14				0.147954
								GATCAGTCAACCGACC-1_14				0.175941
								GCAGTTAGTCCGTACG-1_14				-0.0788772
								GGAACCCAGGATGAGA-1_14				0.129486
								GGGACCTTCGGTTAGT-1_14				0.035203
								GGGATCCTCCGCAACG-1_14				0.228911
								GGGTATTAGCATTGTC-1_14				-0.109607
								GGGTCACGTACGATCT-1_14				0.348309
								GGTTAACCACGCTGTG-1_14				0.372282
								GGTTAACGTGGCCCAT-1_14				-0.233446
								GTAACACCACAGTCGC-1_14				0.0271239
								GTCACTCAGCAGCCTC-1_14				0.0977926
								GTCGCGAAGGGTTAGC-1_14				0.120921
								GTCGTAACAATTGCTG-1_14				-0.144575
								GTCTCACTCAACCTTT-1_14				-0.367518
								GTGAGGAAGGCCTTCG-1_14				0.00539071
								GTGATGTGTGTTCGAT-1_14				0.170361
								GTGCACGGTTCGGACC-1_14				0.275931
								GTGCAGCGTGTCCTAA-1_14				0.313989
								GTGGAAGGTAGTCCTA-1_14				0.194294
								GTTCCGTGTCTTCGAA-1_14				-0.0600805
								GTTCGCTGTAGGGTAC-1_14				0.0615091
								TAATTCCAGGACGGAG-1_14				0.265451
								TACGTCCGTGGACTGA-1_14				0.261418
								TAGGTACAGTTTCGGT-1_14				0.34368
								TATCAGGGTCGAATTC-1_14				0.395249
								TCAAGTGTCGACCTAA-1_14				-0.0523792
								TCCTAATAGTGTAGTA-1_14				0.355094
								TCGCAGGCAAATAAGC-1_14				-0.296926
								TCTATACCAAACAGGC-1_14				-0.0844612
								TGAGGAGAGCAGTAAT-1_14				0.1792
								TGATTCTCATTGGGAG-1_14				0.16612
								TGCCGAGTCGTCGATA-1_14				0.0147298
								TGGAACTGTTCTAAGC-1_14				0.426094
								TGGAGGATCGTTACCC-1_14				0.324725
								TGGGAAGCACTCCGGA-1_14				-0.0199042
								TGTAACGGTTGCTCGG-1_14				0.532456
								TGTACAGAGAGTCGAC-1_14				0.103555
								TGTACAGAGGATGGCT-1_14				-0.030594
								TGTGCGGTCTCTAAGG-1_14				0.165301
								TGTTCCGAGATGCAGC-1_14				0.123333
								TTCAGGAAGATCACTC-1_14				-0.0648243
								TTCCTCTAGTATCTGC-1_14				0.180273
								TTTCAGTGTGTACAGG-1_14				-0.00444847
								AACTTCTAGAACGTGC-1_15				1.36156
								AAGAACAGTAGGAGGG-1_15				0.638389
								ACGGTTAGTATAGGAT-1_15				0.590183
								AGACACTAGGAACGAA-1_15				1.3105
								AGAGAGCCAAGTATAG-1_15				1.70463
								AGGGAGTGTTGCCATA-1_15				0.4077
								ATAGGCTAGTCCTGCG-1_15				0.123507
								ATGAGTCAGACGCTCC-1_15				0.287707
								CAACAGTCACAAATAG-1_15				-0.0379283
								CAGTGCGTCAGAACCT-1_15				0.0202161
								CATCCCAAGGATTCCT-1_15				0.21485
								CATCGTCAGCGATTCT-1_15				0.059523
								CATGCCTGTCTGTCAA-1_15				-0.135662
								CATGCTCTCAGACCCG-1_15				0.365658
								CATTCCGCACAGACGA-1_15				0.287872
								CATTGAGCATTGCTTT-1_15				0.0652221
								CCACCATCACCACTGG-1_15				0.30147
								CCCGAAGCACCATAAC-1_15				0.0992201
								CCGATCTGTCCTACGG-1_15				0.340549
								CCGCAAGGTTAGAGTA-1_15				-0.108318
								CCTAACCAGTGGAAGA-1_15				0.891062
								CCTATCGGTGTGTGGA-1_15				0.452687
								CGAAGGATCTGAACGT-1_15				0.843478
								CGAGTGCGTATCGATC-1_15				0.605883
								CGGACACGTACTGGGA-1_15				-0.307613
								CGTGATAGTCACATTG-1_15				0.326657
								CTACTATTCTTCTTCC-1_15				0.0942776
								CTCTCGATCATGGAGG-1_15				0.697534
								CTGAATGCAAGTAGTA-1_15				0.389992
								CTGAGCGCAGAAGTTA-1_15				-0.0701485
								CTGATCCAGCTGTTCA-1_15				0.36664
								CTGCATCGTAACACCT-1_15				0.173191
								CTGTAGATCCGTGGTG-1_15				0.261965
								CTTCCTTAGCACGATG-1_15				0.0106293
								GACGTTAAGTGTAGTA-1_15				0.445907
								GATGCTAGTGCCTACG-1_15				0.409163
								GCGAGAACAGTAACGG-1_15				0.206688
								GCGTGCAGTGAGCTCC-1_15				0.396012
								GGAATCTTCACCCATC-1_15				0.194211
								GGAGGATCAAGACGAC-1_15				0.23486
								GGATGTTGTACGATGG-1_15				0.383646
								GGGACTCCAGCGATTT-1_15				0.151355
								GGGTATTAGATCACCT-1_15				-0.234928
								GTACAGTTCATACGGT-1_15				0.271572
								GTCATCCCAGCCGTCA-1_15				0.197938
								GTCCACTTCCTTGACC-1_15				0.0637994
								GTCGAATGTGGTAACG-1_15				0.553912
								GTGCTTCGTTTGAACC-1_15				0.189607
								GTTACAGAGATGTTAG-1_15				0.0946377
								GTTACGACAAATGGTA-1_15				0.0230324
								TATCAGGTCAGTGCGC-1_15				0.23895
								TCACAAGCAATACAGA-1_15				1.50282
								TCATTTGTCATCTACT-1_15				0.74394
								TCCGATCCAGGCGTTC-1_15				0.0588439
								TCTAACTTCAAGGCTT-1_15				0.888575
								TCTATACCAAGCAGGT-1_15				-0.111
								TCTCCGAGTAGCGTTT-1_15				0.539398
								TCTGTCGGTCGACTGC-1_15				0.372255
								TCTTCCTCAAATCGTC-1_15				-0.0847423
								TGACAGTAGTGGACTG-1_15				-0.127369
								TGAGTCAGTGATAGTA-1_15				-0.190218
								TGCCGAGTCGTGCACG-1_15				0.36167
								TGGAGGAAGTCATGGG-1_15				0.536804
								TGGGATTTCTGGTTGA-1_15				0.270329
								TGTCAGACAGAAGCTG-1_15				0.363976
								TGTGAGTCAAGAGTAT-1_15				1.51696
								TGTGGCGGTATGGTAA-1_15				0.216455
								TGTTCTATCCTTACCG-1_15				0.566383
								TTCGATTGTCACCTTC-1_15				0.0378299
								TTGCCTGCATCGAACT-1_15				0.205666
								TTGGATGTCTGTCCCA-1_15				0.27159
								TTGTGGAGTCTGTGAT-1_15				0.374684

## Sheet: Fig. 2j
Fig. 2j	Astrocyte module scores (top 50 markers) for cortical plate gIPC subclusters.
	Group	Max	Min	Median	Q1st	Q3rd		Cell ID	gIPC-O9	gIPC4	gIPC-A2
	gIPC-O9	0.452204	-0.347876	0.0155705	-0.0634223	0.0995841		ACCCTCAAGTACGAGC-1_10	0.279572	0.505627	0.319145
	gIPC4	1.13787	-0.300915	0.183888	0.0828355	0.315558		ACTATCTTCGATTGAC-1_10	0.342755	0.36176	0.505192
	gIPC-A2	1.11402	-0.224832	0.322005	0.187901	0.460316		AGCGATTGTCGACGCT-1_10	0.452204	0.564228	0.592858
								ATCGTAGCAAGTATAG-1_10	-0.0140203	0.282873	0.448311
								ATGCATGCATTCCTAT-1_10	0.174488	0.3193	0.347968
								ATGGTTGCAAGTGGCA-1_10	-0.0223126	0.434612	0.150089
								CAATGACCAATCACGT-1_10	0.160091	0.416569	0.594938
								CACAGGCGTGCTGCAC-1_10	0.0599058	0.403589	0.516579
								CACTGGGCACCAGTTA-1_10	0.102638	0.301284	0.162352
								CAGCCAGCAAAGGCTG-1_10	0.0823351	0.210896	0.65906
								CATGAGTTCTCAAAGC-1_10	0.0870053	0.32051	0.628839
								CATTGAGAGAGATCGC-1_10	0.146174	0.317198	0.277638
								CCCAACTTCAGAGTGG-1_10	0.0446588	0.391575	0.460316
								CCCTAACGTATCCTCC-1_10	0.261072	0.408282	0.187317
								CGATCGGCATCAACCA-1_10	-0.0408669	0.297793	0.270048
								CGATGGCCAGGTTCCG-1_10	0.1905	0.310342	0.254722
								CGTGTCTTCTGTCTCG-1_10	0.229969	0.194892	0.375479
								CTAGGTAAGAGATGCC-1_10	-0.0842379	0.348295	0.200046
								CTCAGGGAGGCACTCC-1_10	-0.00430731	0.150991	0.546651
								CTCGAGGTCGTTGTTT-1_10	-0.347876	0.173294	0.331435
								CTTCTAAGTAGAGACC-1_10	-0.300069	0.340614	0.483472
								GAGCCTGTCTGCGGCA-1_10	-0.267872	0.265979	0.31802
								GAGTCATGTCATCCCT-1_10	-0.232258	0.411299	0.394442
								GATTCGAAGTGTAGAT-1_10	-0.219474	0.243373	0.555926
								GATTGGTAGGACAGCT-1_10	-0.0478382	0.522662	0.336789
								GTAGAAAGTACATACC-1_10	-0.0205227	0.134102	0.54003
								GTTAGACCATCGGTTA-1_10	-0.029932	0.463383	0.207945
								TAACCAGGTATGGAAT-1_10	-0.251155	0.500534	0.411179
								TCATTACCACGTACAT-1_10	-0.14591	0.233123	0.369083
								TGATCAGTCCTTTGAT-1_10	-0.0588784	0.388489	0.146736
								TGATTCTAGAAGCGCT-1_10	-0.0696593	0.429306	0.314414
								TGCGACGCATAACGGG-1_10	-0.139415	0.382802	0.47435
								TGGAGAGGTCTCCCTA-1_10	-0.00353025	0.365565	0.503901
								TGGGAGAAGGTGTGAC-1_10	0.122359	0.500685	0.771072
								TTGCATTTCTCTGAGA-1_10	-0.147568	0.270793	0.336581
								TTGCGTCCAATTCACG-1_10	-0.0505425	0.300633	0.406147
								TTGGATGAGAGAAGGT-1_10	-0.271619	0.423446	0.313231
								TTGGGATAGTGTTCCA-1_10	-0.119838	0.0607952	0.222972
								AAGATAGAGAAGCCTG-1_11	-0.142982	0.07034	-0.0967827
								AAGTCGTGTATTGCCA-1_11	-0.129318	0.0763553	0.107025
								ACACCAAAGCCTCAGC-1_11	-0.246932	0.332982	0.115719
								ACACCAACATGAGAAT-1_11	-0.0617451	0.054898	0.0227911
								ACCAACACACCAGCGT-1_11	-0.0801401	0.0407833	0.294874
								ACGTAGTGTTTCTTAC-1_11	-0.0503044	0.0168168	0.21052
								ACTTAGGTCGGCACTG-1_11	0.00981509	-0.0918502	0.149889
								ACTTCCGTCGAGTCTA-1_11	0.0331208	-0.0442411	0.33111
								ATGGAGGCAGCGGATA-1_11	-0.0704468	-0.108485	0.0794602
								CAATACGGTGATTCTG-1_11	-0.175251	0.0238167	0.0957133
								CAATGACTCAAGCCTA-1_11	-0.0145258	-0.208504	0.0264075
								CAGATCAGTCGAGCTC-1_11	-0.0790317	0.168669	-0.136642
								CAGATTGCAGCTTCGG-1_11	0.165657	0.0317251	0.241519
								CCAATGAAGTGAGCCA-1_11	0.151746	0.20168	0.201745
								CCCTTAGGTCTGTGCG-1_11	-0.162833	-0.132527	0.0190884
								CCTCACAGTCATCTAG-1_11	0.0152435	-0.103893	0.0816724
								CGAGTTATCCATCACC-1_11	0.108029	0.165949	-0.0783684
								CGTAAGTTCGATGGAG-1_11	-0.0998131	-0.198749	0.246849
								CTCCTCCCAAGTTCGT-1_11	-0.0918133	-0.0639995	0.280918
								CTGATCCAGATAACGT-1_11	0.107919	-0.120658	0.131595
								GAATCGTAGCGTACAG-1_11	-0.202888	0.127044	0.0198593
								GACATCACAGGGTTGA-1_11	0.312945	-0.300915	-0.224832
								GACTCAAGTTTGGCTA-1_11	-0.0380817	0.0114983	-0.0352727
								GAGTCTACACCGGCTA-1_11	-0.0176694	0.0264684	0.000394384
								GAGTGAGAGTGTACAA-1_11	-0.0310362	0.0175249	0.210009
								GCACGTGAGTACCATC-1_11	-0.118695	0.111461	0.152405
								GGAACCCAGGCCACTC-1_11	0.0158976	0.102336	0.046545
								GGGTCACAGCACCAGA-1_11	-0.140687	0.313253	0.209579
								GGTCTGGGTTTACCTT-1_11	-0.243262	-0.18945	0.0342705
								GTACAACAGGTCTTTG-1_11	-0.0195488	0.0976871	0.301776
								GTGACGCGTGTTCATG-1_11	0.00791123	0.105601	0.152333
								GTGGAAGAGTAGGCCA-1_11	-0.102995	0.166784	-0.0250557
								GTTCCGTTCCACACAA-1_11	-0.121279	0.0167208	-0.0432648
								GTTTACTTCTTCCCGA-1_11	-0.0353574	0.366259	0.103552
								TACCCGTTCAGCAGAG-1_11	0.0499569	0.145409	-0.216448
								TCACGGGTCCTCTCTT-1_11	0.0349621	0.274197	0.0471096
								TCACTCGAGCGATGCA-1_11	0.0982133	0.125777	0.0600596
								TCCCAGTGTTAAGTCC-1_11	-0.0622871	0.0238412	-0.0246013
								TCCGAAATCGCACGGT-1_11	-0.328193	0.330744	0.307305
								TCGACGGGTCGGTGAA-1_11	-0.0202024	-0.148487	0.00664988
								TGCTCCAAGGATGAGA-1_11	0.000165564	-0.0780114	0.220677
								TGCTCGTGTGTAGTGG-1_11	0.122476	0.114304	-0.209026
								TGTCCACGTCTGTAAC-1_11	-0.099161	0.313507	0.184397
								TTTGTTGCAGCAGTGA-1_11	-0.0189933	0.03106	-0.187699
								AAAGGATGTTAGGCCC-1_12	0.0354124	0.138503	0.340396
								AACAACCTCTCTGCCA-1_12	0.141625	0.116795	0.127016
								AAGCCATGTTAACAGA-1_12	0.106794	-0.0395551	0.318057
								AAGTACCAGGAGTCTG-1_12	0.0360372	0.048023	0.358388
								ACCTACCTCCAACACA-1_12	0.0433458	0.161114	0.333795
								ACGTAACAGCCGCACT-1_12	0.182601	0.0393834	0.516679
								ACTCCCATCGGCATAT-1_12	0.0925149	-0.197894	0.322523
								AGAAATGTCGCTACGG-1_12	0.107165	0.209961	0.119704
								AGAAGCGCACACCGAC-1_12	0.0966406	0.138074	0.289667
								AGAAGTACATAGAATG-1_12	0.21375	0.0756548	-0.117529
								AGACAAAAGGTTGACG-1_12	-0.0190312	0.178326	0.226361
								AGAGAGCCACGTCGTG-1_12	0.134303	0.314617	0.0947444
								AGATCGTCAGAGATGC-1_12	-0.123243	0.0715209	0.150922
								AGGAATATCTGTCTCG-1_12	0.038851	0.326385	-0.0958578
								AGGATAAGTAGACGTG-1_12	0.0478242	0.0538667	0.62402
								AGGCCACTCCTGATAG-1_12	0.215426	0.0772536	-0.051638
								AGGGTTTTCTCATGGA-1_12	0.103404	0.217471	0.269271
								ATCACTTAGTCTACCA-1_12	-0.0706098	0.346149	0.2688
								ATGCGATAGGGAGGAC-1_12	0.0332823	-0.00887794	0.00241194
								ATGGGAGGTATCCTCC-1_12	0.0921954	-0.108542	0.540417
								ATTCCATAGTTTGGCT-1_12	0.129979	0.011983	0.144047
								ATTTCACCAGGCCTGT-1_12	-0.177946	0.013792	0.275135
								CAAGAGGAGATGAATC-1_12	-0.124953	0.466357	0.118506
								CAATCGAAGTAATTGG-1_12	0.129869	0.0677989	0.257638
								CACTGGGTCTCATAGG-1_12	0.0130957	0.469215	0.0412245
								CAGCACGAGGATGGCT-1_12	0.0655844	-0.0725313	0.170801
								CAGGCCAGTCCTCCTA-1_12	0.0411952	0.165098	-0.020294
								CAGTGCGCAGAGAAAG-1_12	-0.0124327	-0.169862	0.241719
								CAGTTCCCAGGTGACA-1_12	0.0171407	0.212875	0.0728613
								CATCCGTTCACAATGC-1_12	0.0814259	0.0776279	0.300435
								CCACGTTCAGACAAAT-1_12	-0.0759541	0.277106	0.0186737
								CCCTCAAAGAGTCAAT-1_12	0.104211	-0.228435	0.102884
								CCTCCTCCACGAGGTA-1_12	-0.157271	0.204814	0.124714
								CGTAGTACAAGGGCAT-1_12	0.127588	0.308329	0.331228
								CGTGATAGTGAGCAGT-1_12	0.167547	0.154766	0.191278
								CTACAGAAGGTACCTT-1_12	0.0146995	0.155818	0.450786
								CTACATTGTTGTGGCC-1_12	0.0748826	-0.0791257	0.000676385
								CTCCTTTTCACGGAGA-1_12	0.0878518	0.0264026	0.0677814
								CTGAATGTCCCTCGTA-1_12	0.0414799	0.056925	0.332672
								CTTACCGCATAGACTC-1_12	0.230365	0.306391	0.137414
								GAACACTTCGGTAAGG-1_12	0.0992831	0.141963	0.0612894
								GAAGAATGTAATACCC-1_12	-0.130615	0.166491	-0.049611
								GACACGCAGTTGAAAC-1_12	-0.0628141	0.8668	0.211251
								GACAGCCAGCCAAGGT-1_12	-0.0134844	1.13787	0.157235
								GACTATGGTAGCTGAG-1_12	0.279595	0.98819	0.31886
								GACTCAAGTCTTACTT-1_12	-0.0331259	0.157682	0.086654
								GACTCAATCGTTCAGA-1_12	0.0881032	0.27102	0.11999
								GAGAAATCAGCGACAA-1_12	0.0278451	0.171734	0.158348
								GATGATCCATCCGTTC-1_12	-0.0427379	0.356258	0.354283
								GCGGAAATCGTCCATC-1_12	0.0636045	0.202831	0.246064
								GCTACAATCATCTATC-1_12	0.315106	0.623044	0.295048
								GGCTTTCAGGAATGTT-1_12	0.209075	0.687206	0.207571
								GGCTTTCCAGTCTCTC-1_12	0.0276772	0.0838502	0.140284
								GGGACTCGTCGTGATT-1_12	0.125826	0.255354	0.188729
								GGGACTCTCGCTTTAT-1_12	0.0395708	0.213498	0.186853
								GGGTAGAGTCCTTGTC-1_12	0.170132	0.379955	0.276381
								GTACAGTAGACATAGT-1_12	-0.0302006	0.240034	0.354557
								GTAGCTATCTTTCAGT-1_12	0.0674358	0.200046	0.296263
								GTATTGGGTGGCTTGC-1_12	0.0739772	0.586563	0.062747
								GTCCACTCAGGTAGTG-1_12	0.197363	0.682677	0.249157
								GTGCTTCAGTTGCCCG-1_12	0.0672329	0.19365	0.197663
								TAGGTACCATTGCTGA-1_12	0.0223576	0.215574	0.162375
								TCATACTAGCTCGACC-1_12	0.232467	0.0873625	0.209753
								TCATGGAGTCAGACGA-1_12	0.00646986	0.400887	0.281569
								TCATTGTTCGGTCACG-1_12	-0.0302493	0.0878176	0.410211
								TCCTCCCTCTGGCCTT-1_12	-0.0439857	0.302004	0.517599
								TGACAGTTCCCGAGGT-1_12	0.113257	0.185728	0.392727
								TGATGCACAACATACC-1_12	0.088263	0.769031	0.180198
								TGCAGGCCACAATGTC-1_12	0.0602591	0.710772	0.0330572
								TGCAGTATCGAACCAT-1_12	-0.176174	0.357904	0.356634
								TGCCGAGTCCGCACTT-1_12	-0.0469377	-0.0481379	0.281356
								TGTCAGACATTCGGGC-1_12	0.133643	0.414008	0.215832
								TTAATCCGTGGTCTAT-1_12	-0.0302042	0.0805275	0.229198
								TTCAGGACACATGTTG-1_12	0.10657	0.5327	-0.0906333
								TTCCGGTAGTCGGCAA-1_12	0.0419493	0.145544	0.0700113
								TTCTAGTGTATACGGG-1_12	-0.0623893	0.220653	0.0840262
								TTGTGTTCATTCCTCG-1_12	-0.0113663	0.248647	0.0602555
								TTTCACAAGTGCAAAT-1_12	0.0646092	0.359577	0.365197
								TTTGGAGAGTCCGCGT-1_12	0.178598	0.0729763	0.429355
								AAAGGTATCCTGGCTT-1_13	-0.032136	0.125001	0.369885
								AACGGGATCCCTAGGG-1_13	0.0948215	0.172937	0.221581
								AACTTCTGTTAGGCTT-1_13	0.105452	0.144303	0.13904
								AATCACGCAGATCACT-1_13	-0.10978	0.48216	0.275636
								AATGACCTCCGGGACT-1_13	0.0938157	0.120511	-0.0208322
								AATGGCTAGAGCATTA-1_13	0.0942384	0.373811	0.929468
								AATGGCTCATAGGAGC-1_13	-0.0896854	0.30965	0.49266
								ACAAGCTGTAACACGG-1_13	0.116194	0.379402	0.312582
								ACACAGTGTTGTACGT-1_13	0.0952899	0.468925	0.546649
								ACACGCGAGTGTACAA-1_13	0.108278	0.653345	0.186808
								ACAGGGATCCCTATTA-1_13	-0.0753976	0.213464	0.403505
								ACATCCCCAGCATACT-1_13	0.132238	0.130899	0.674669
								ACATCGATCCAGCACG-1_13	-0.0621061	0.250771	0.222763
								ACCCTCACACGTCGTG-1_13	0.122445	0.100468	0.738671
								ACTGTCCTCGAGCCAC-1_13	0.166818	0.90059	0.101852
								AGAACAAAGTGCTCGC-1_13	-0.226369	0.81516	0.136109
								AGAACCTAGCCGGAAT-1_13	-0.0316157	0.171924	1.11402
								AGAAGCGGTGTTTGCA-1_13	0.0313495	0.208089	0.270399
								AGACAGGAGAGTGACC-1_13	0.0761794	0.876859	0.275042
								AGACTCAAGCACCGAA-1_13	-0.231071	1.43691e-05	0.377841
								AGACTCACACAGAAGC-1_13	0.249713	1.00992	0.567238
								AGCCAGCAGGATAATC-1_13	-0.0806511	0.159028	0.708777
								AGCCAGCGTAACACCT-1_13	0.181757	0.417731	0.103539
								AGCGTATGTTAGCGGA-1_13	-0.155807	0.455605	0.530281
								AGGAGGTAGGCATGGT-1_13	-0.0414654	0.0725029	0.521668
								AGGATAACACACCGCA-1_13	0.0618722	0.0627788	0.791336
								AGGCTGCTCGCCTCTA-1_13	-0.00384492	0.438504	0.508716
								AGGGCCTCACGGGCTT-1_13	0.293172	0.00232876	0.528195
								AGGGTTTCATCCGGTG-1_13	-0.153137	0.408196	0.941449
								AGGTGTTGTCACTACA-1_13	-0.0359466	0.139088	0.555825
								AGTCACATCTTGGAAC-1_13	-0.0533178	-0.034238	0.433517
								AGTCTCCTCGGTGTAT-1_13	0.25321	0.0953576	0.17258
								AGTTAGCGTCGCACGT-1_13	-0.0652466	0.240749	0.449702
								ATACCTTGTTGGGCCT-1_13	0.202847	0.243737	0.669731
								ATCACAGTCAAACCCA-1_13	-0.156207	0.0250002	0.635748
								ATCACTTTCCAGGACC-1_13	-0.107554	0.180251	0.503398
								ATGACCACACCGGAAA-1_13	-0.0956996	0.0549679	0.71962
								ATGGGTTAGTGTGTTC-1_13	0.103418	0.259294	0.327563
								ATTACCTGTGAGAGGG-1_13	-0.00359116	0.131031	0.173186
								ATTCATCTCAACCGAT-1_13	0.0945932	0.071082	0.134021
								ATTCCCGGTCATAAAG-1_13	-0.254959	0.178557	0.572729
								ATTGTTCGTTCTTAGG-1_13	-0.0388166	0.409415	0.503817
								CAACCTCCAGTCAACT-1_13	-0.0267975	0.170344	0.702734
								CACTGGGAGGAAGAAC-1_13	0.107391	0.115836	0.630338
								CAGATTGGTTGCGTAT-1_13	0.049796	0.318754	0.298639
								CAGTTCCTCGAGAACG-1_13	-0.0619445	0.315147	0.357337
								CATACCCGTGGAACCA-1_13	-0.0856829	0.353685	0.340934
								CATCGCTCATAGACTC-1_13	-0.0529071	0.202547	0.781859
								CATGCTCGTGCCCTTT-1_13	-0.0233837	0.238458	0.484248
								CATTCATAGAGTGACC-1_13	0.0257445	0.22583	0.449919
								CATTCATGTGATGTAA-1_13	0.100487	0.188823	0.636548
								CATTCCGAGGGTACAC-1_13	0.0859722	0.0698659	0.593386
								CATTGTTTCACCACAA-1_13	-0.0559225	0.291498	0.416793
								CCAATTTGTTCATCTT-1_13	-0.0543174	0.255282	0.910536
								CCACTTGCATACATCG-1_13	0.0657733	-0.0199081	0.421282
								CCGATCTGTCCAACGC-1_13	0.0271293	0.0108012	0.61666
								CCGGTGATCACAGTGT-1_13	-0.154774	0.319526	0.711417
								CCTCATGAGTCATAGA-1_13	0.0874516	0.177121	0.769207
								CGATGGCAGTGCTACT-1_13	0.0253347	0.188074	0.364511
								CGATGGCCAGAGATGC-1_13	0.0466218	0.228851	0.443638
								CGCCATTAGAGTAACT-1_13	0.032274	0.0569234	0.766878
								CGGAACCCATTGAAGA-1_13	0.104539	0.230197	0.20401
								CGGCAGTGTACGAGTG-1_13	-0.0841817	0.140006	0.385548
								CGGTCAGCACAGTGAG-1_13	-0.0858672	0.15965	0.2139
								CGTCAAAGTTGCAAGG-1_13	0.0572335	0.119918	0.243927
								CTAAGTGCAGAGGCAT-1_13	0.00451227	0.271638	0.289496
								CTCACTGCACCTCGTT-1_13	-0.109933	0.0946674	0.358558
								CTGATCCTCAACTACG-1_13	NA	0.0584854	0.996474
								CTGCCATTCAATCGGT-1_13	NA	0.0836048	0.429262
								CTGCGAGCAGGTTCGC-1_13	NA	0.00968873	-0.0600162
								CTGGCAGAGTCCTGCG-1_13	NA	0.276343	0.337059
								CTGTACCAGAGATTCA-1_13	NA	0.232384	0.0983876
								CTGTCGTGTGCGGATA-1_13	NA	0.187482	0.507965
								CTTTCAAAGATCCAAA-1_13	NA	0.0712989	0.173605
								GAACGTTGTGGACAGT-1_13	NA	0.278531	0.914927
								GAAGCCCGTTGGTAGG-1_13	NA	0.0771967	0.934308
								GAGCCTGGTGAAGCTG-1_13	NA	0.17493	0.561363
								GAGGCAACATGCCGGT-1_13	NA	0.0390864	0.589314
								GAGGCAAGTACCGGAA-1_13	NA	0.192348	0.489427
								GATGCTATCTAGTGTG-1_13	NA	0.112967	0.384223
								GCAGTTACACTCATAG-1_13	NA	0.0512283	0.294889
								GCAGTTAGTGAATATG-1_13	NA	0.198831	0.309424
								GCCGATGGTCGACTGC-1_13	NA	-0.0165256	0.369652
								GCGGAAATCCACTAGA-1_13	NA	-0.0139465	0.983415
								GCTACCTGTTTGGCTA-1_13	NA	0.131945	0.439899
								GGAATCTAGGTGCTGA-1_13	NA	0.210209	0.52613
								GGAGGATAGTCACTGT-1_13	NA	-0.0118693	0.310447
								GGTAACTCACCCTAAA-1_13	NA	0.144353	1.00044
								GGTCTGGCACCCTCTA-1_13	NA	0.178649	0.431122
								GGTGTTAAGTATTAGG-1_13	NA	0.223111	0.608869
								GTACAGTCACTGCTTC-1_13	NA	0.161027	0.0089368
								GTACAGTCAGACACCC-1_13	NA	0.431985	0.378573
								GTACAGTGTTTATGCG-1_13	NA	0.131794	0.385977
								GTAGCTAAGTGATTCC-1_13	NA	0.400386	0.370188
								GTAGGAGAGAAGAGCA-1_13	NA	0.313298	0.553134
								GTATTTCAGTAAGACT-1_13	NA	0.757306	0.10155
								GTCACGGGTACGGATG-1_13	NA	0.029087	0.489933
								GTCTAGATCAAAGGAT-1_13	NA	0.298345	0.278383
								GTCTTTAGTTATAGCC-1_13	NA	0.326167	0.792652
								GTGATGTTCATTTCGT-1_13	NA	0.241411	0.693634
								GTGCAGCGTTCAGGTT-1_13	NA	0.414945	0.122072
								GTGCTTCCAATACAGA-1_13	NA	0.184733	0.346866
								GTGGTTAAGACTCGAG-1_13	NA	-0.089097	0.767582
								GTGTAACGTCGTCAGC-1_13	NA	0.183527	0.27836
								GTTACCCAGCTCCACG-1_13	NA	0.137326	0.522261
								GTTAGACAGGCGTTGA-1_13	NA	0.0923762	0.478321
								GTTATGGGTCCGCAGT-1_13	NA	0.0734084	0.234603
								GTTCATTGTACTCGAT-1_13	NA	0.251881	0.456552
								GTTCCGTAGCTAGTTC-1_13	NA	0.353358	0.32392
								GTTGAACAGTCGAAGC-1_13	NA	0.280873	0.359793
								GTTGTGAGTAATGTGA-1_13	NA	0.165334	0.195633
								GTTTGGACAAGGTACG-1_13	NA	0.369655	0.0997595
								GTTTGGAGTCGTGATT-1_13	NA	0.113122	0.262749
								TAACGACCAGACATCT-1_13	NA	0.316791	0.166681
								TAACTTCCAATGGCAG-1_13	NA	0.0981307	0.411262
								TAAGCACTCCATCACC-1_13	NA	0.180124	0.90706
								TAAGCGTGTACAAGTA-1_13	NA	0.3185	0.648169
								TAATTCCAGATTGAGT-1_13	NA	0.106987	0.408842
								TACCCGTAGCAGCGAT-1_13	NA	0.307247	0.0263576
								TACCGAAGTTAAGGGC-1_13	NA	0.604081	0.418826
								TACCGAATCAGGTAAA-1_13	NA	0.129806	0.569712
								TACGGTATCGGTCGGT-1_13	NA	-0.0344068	-0.00397143
								TAGGGTTGTACAAAGT-1_13	NA	0.120141	0.446163
								TATCTGTGTCGGAACA-1_13	NA	0.196158	0.439891
								TATGTTCCAACGGGTA-1_13	NA	0.0969481	0.253965
								TCAAGTGCAGAGCCCT-1_13	NA	0.151086	0.351231
								TCAGCAAGTTCAAACC-1_13	NA	0.369638	0.306132
								TCATATCAGTATGCAA-1_13	NA	0.152208	0.382776
								TCATTTGTCGTGGCTG-1_13	NA	0.234514	0.380788
								TCCACGTAGAAACTCA-1_13	NA	0.342445	0.400651
								TCCGTGTTCTGTGCAA-1_13	NA	0.184249	0.176466
								TCCTAATTCTTTGGAG-1_13	NA	0.264794	0.218592
								TCCTCTTTCAAGTTGC-1_13	NA	0.165995	0.414085
								TCCTTTCTCAGACATC-1_13	NA	0.105713	0.618242
								TCGCAGGTCATCGCTC-1_13	NA	0.13167	0.0796953
								TCGCTCAGTAGACACG-1_13	NA	0.436988	0.419092
								TCTAACTAGCATTGTC-1_13	NA	0.264517	0.5277
								TCTAACTGTAATGCGG-1_13	NA	0.34356	0.568726
								TCTACCGCACTTGAGT-1_13	NA	0.33659	0.296403
								TCTCACGGTCATAGTC-1_13	NA	0.225858	0.412371
								TCTTAGTCAAACCATC-1_13	NA	0.216066	0.383816
								TGAGCATCAGCGGTCT-1_13	NA	0.124381	0.454658
								TGAGGTTCACTGGACC-1_13	NA	0.515594	0.39227
								TGCAGATCACAGTGTT-1_13	NA	0.0799032	0.462112
								TGCCGAGAGAGCCCAA-1_13	NA	0.0448586	0.735404
								TGGGAGAAGAACTCCT-1_13	NA	0.0908771	0.499484
								TGTAAGCAGGGTAGCT-1_13	NA	0.0270423	0.541408
								TGTTGGAAGACCACGA-1_13	NA	0.254183	0.425713
								TGTTTGTAGCTTCGTA-1_13	NA	0.020028	0.572694
								TTCCACGGTCTCGGGT-1_13	NA	-0.0102064	0.143779
								TTGACCCAGAGTGACC-1_13	NA	0.110728	0.380921
								TTGATGGAGATTAGCA-1_13	NA	0.177865	0.231648
								TTGCCTGGTAAGTTAG-1_13	NA	-0.111561	0.357218
								TTGCCTGTCCGTGTGG-1_13	NA	0.120831	0.319111
								TTTATGCCAAGTATCC-1_13	NA	-0.0244425	0.429085
								AAGGAATAGGATACGC-1_14	NA	0.242755	0.151587
								AATAGAGCAATACCTG-1_14	NA	0.484119	0.364391
								ACATCCCGTTTCACAG-1_14	NA	0.323593	0.373735
								ACCATTTCAGCGTACC-1_14	NA	0.173283	0.277378
								ACGATGTTCTTTGCTA-1_14	NA	0.43003	0.167314
								ACGGAAGCAAGTGCTT-1_14	NA	0.307698	0.174866
								ACGGTTACAATTTCCT-1_14	NA	0.213855	0.210304
								AGGTCTAGTTGATGTC-1_14	NA	0.220687	0.381763
								AGGTGTTCATAATGAG-1_14	NA	0.302538	0.164017
								AGTACTGTCGCGGTAC-1_14	NA	0.160024	0.348961
								ATCACGAAGCTGCCTG-1_14	NA	0.453949	0.371046
								ATGACCACATCCGGTG-1_14	NA	-0.0206406	0.337572
								ATGATCGGTGCGGATA-1_14	NA	0.115144	0.476708
								ATTACTCAGTGCTCAT-1_14	NA	0.0699231	0.460228
								CAACCAATCGAGTGAG-1_14	NA	0.117102	0.129156
								CAATACGGTAAGCTCT-1_14	NA	0.181172	0.224248
								CAGGTATGTGGACTAG-1_14	NA	0.222762	0.295516
								CATGCAACACATTCGA-1_14	NA	0.200676	0.258251
								CATGGATAGGATACCG-1_14	NA	0.663918	0.168658
								CCACTTGAGAGGGCGA-1_14	NA	0.193502	0.310572
								CCATAAGGTCCAGCCA-1_14	NA	NA	0.229608
								CCCTAACGTTTCGACA-1_14	NA	NA	0.0142716
								CGAATTGGTATCGAGG-1_14	NA	NA	0.285382
								CGAGAAGGTCATCACA-1_14	NA	NA	0.352515
								CGCATAATCGAACTCA-1_14	NA	NA	0.369586
								CTCTGGTTCAATCGGT-1_14	NA	NA	0.121512
								CTTCTCTCATGAGGGT-1_14	NA	NA	0.258534
								GAACACTTCCTATGGA-1_14	NA	NA	0.194423
								GAAGGACCACTGTGTA-1_14	NA	NA	0.372311
								GACTGATAGCACTCAT-1_14	NA	NA	0.321458
								GAGAAATCATTCTTCA-1_14	NA	NA	0.205029
								GAGGCCTTCGCTGTTC-1_14	NA	NA	0.150906
								GATGTTGGTCGCACAC-1_14	NA	NA	0.384726
								GGAGATGGTGGTTCTA-1_14	NA	NA	0.258779
								GGGACAACACTGCGAC-1_14	NA	NA	0.182947
								GGGATCCTCTTTGCGC-1_14	NA	NA	0.521752
								GGTTAACGTAGCACAG-1_14	NA	NA	0.284786
								GTAACACCATTGCTGA-1_14	NA	NA	0.214897
								GTCATGATCAGTGATC-1_14	NA	NA	0.429074
								GTGTTCCTCTCCGAAA-1_14	NA	NA	0.340117
								GTTGTCCAGACTACCT-1_14	NA	NA	0.369031
								TACGTCCCAATGGGTG-1_14	NA	NA	0.122192
								TACTGCCAGAGCGACT-1_14	NA	NA	0.48415
								TAGATCGCACTATCCC-1_14	NA	NA	0.31084
								TCAATTCCATGACTAC-1_14	NA	NA	0.324664
								TCAGTGAAGTTTCAGC-1_14	NA	NA	0.496727
								TCAGTGAGTACGAGTG-1_14	NA	NA	0.40364
								TCATATCTCAGACAAA-1_14	NA	NA	0.189832
								TCATATCTCGTTCCTG-1_14	NA	NA	0.421975
								TCGCAGGGTTCGCGTG-1_14	NA	NA	0.245604
								TCGTGCTCAATAGAGT-1_14	NA	NA	0.314036
								TCTACATAGGAAAGGT-1_14	NA	NA	0.260234
								TCTGCCAAGATACCAA-1_14	NA	NA	0.250915
								TCTGGCTGTCTCGGGT-1_14	NA	NA	0.187901
								TGAGGTTCAGCGTACC-1_14	NA	NA	0.335824
								TGAGTCACAGCATACT-1_14	NA	NA	0.217073
								TGCTGAAAGAATGTTG-1_14	NA	NA	0.231099
								TGGAGGATCGCGAAGA-1_14	NA	NA	0.288633
								TTACGCCTCTCCCATG-1_14	NA	NA	0.291414
								TTAGGCATCGGCTTGG-1_14	NA	NA	0.339186
								TTCACCGTCGGCATTA-1_14	NA	NA	0.547465
								TTCCGGTCAAGTGGCA-1_14	NA	NA	0.512688
								TTGCCTGCATATGAAG-1_14	NA	NA	0.287019
								TTTGACTCAGAGATTA-1_14	NA	NA	0.322005
								AAAGGGCCAGTTTCGA-1_15	NA	NA	0.249722
								AAAGTCCGTATTCCGA-1_15	NA	NA	0.222262
								AATAGAGCATGACTAC-1_15	NA	NA	0.691829
								AATGACCCAAGCGCAA-1_15	NA	NA	0.471089
								ACGCACGCAACCAATC-1_15	NA	NA	0.493813
								ACGGGTCTCGCCATAA-1_15	NA	NA	0.567539
								ACTCCCAAGGGCGAAG-1_15	NA	NA	0.397916
								AGACAGGGTTGAGAGC-1_15	NA	NA	0.627421
								AGGACTTGTATGACAA-1_15	NA	NA	0.209671
								AGGCTGCAGTAGGATT-1_15	NA	NA	0.308494
								AGTTCGAGTTCTGACA-1_15	NA	NA	0.829253
								ATCACGAGTTGCATCA-1_15	NA	NA	0.679196
								ATCCATTTCAGAGCAG-1_15	NA	NA	0.44016
								ATCCGTCTCAGCATTG-1_15	NA	NA	0.384538
								ATCCTATAGCGTGAGT-1_15	NA	NA	0.441613
								ATCGGCGCAGAAATCA-1_15	NA	NA	0.274314
								ATCGGCGTCTTACGGA-1_15	NA	NA	-0.0660763
								ATCTCTATCGACGTCG-1_15	NA	NA	0.653335
								ATGGGTTCAACTGATC-1_15	NA	NA	0.685509
								CAACGGCCATTGCTTT-1_15	NA	NA	0.490872
								CACGTTCTCCATCTAT-1_15	NA	NA	0.276298
								CACTGGGTCGTCGATA-1_15	NA	NA	0.281692
								CACTGGGTCGTGCATA-1_15	NA	NA	0.655158
								CAGGGCTTCAGTCAGT-1_15	NA	NA	0.00248291
								CATGCTCGTACGAGCA-1_15	NA	NA	0.627219
								CCGGTAGCATGTTCGA-1_15	NA	NA	0.185138
								CGCATGGTCAGTCAGT-1_15	NA	NA	0.361706
								CGTTAGATCATTATCC-1_15	NA	NA	0.747494
								CTATAGGTCCCGAAAT-1_15	NA	NA	0.746271
								CTATCTACAGGTGTTT-1_15	NA	NA	0.399358
								CTCCCTCCAAATGGAT-1_15	NA	NA	0.206394
								CTCCTTTTCCTTCTTC-1_15	NA	NA	0.547093
								CTGCCTAAGTGTGTTC-1_15	NA	NA	0.538364
								CTTCCTTTCATGCGGC-1_15	NA	NA	0.578892
								GAAACCTAGGATACCG-1_15	NA	NA	0.491872
								GAAGAATGTCTGTAAC-1_15	NA	NA	0.228985
								GAATCACGTCAAATCC-1_15	NA	NA	0.416913
								GAATCGTGTCGAACGA-1_15	NA	NA	0.721507
								GACGCTGGTACTAGCT-1_15	NA	NA	0.648625
								GATAGCTGTAGTCACT-1_15	NA	NA	0.241169
								GCATTAGCACTTACAG-1_15	NA	NA	0.379398
								GCCATGGGTCTGTTAG-1_15	NA	NA	0.220685
								GCTGAATTCGGCATTA-1_15	NA	NA	0.190876
								GGAGGATGTAAGGCTG-1_15	NA	NA	0.505993
								GGCGTCAGTGCGGTAA-1_15	NA	NA	0.360638
								GGCGTCATCCTGTAAG-1_15	NA	NA	0.824897
								GGGTGTCCAAGATCCT-1_15	NA	NA	0.32772
								GGGTGTCGTCGAATGG-1_15	NA	NA	0.442257
								GGGTGTCTCATGCGGC-1_15	NA	NA	0.357654
								GGTGATTTCGGATACT-1_15	NA	NA	0.542872
								GTCATTTCAGGCTCTG-1_15	NA	NA	0.438481
								GTCGTTCGTTAGGAGC-1_15	NA	NA	0.368798
								GTGCACGGTTGTAAAG-1_15	NA	NA	0.396336
								GTTACCCTCTTCGGAA-1_15	NA	NA	0.454063
								GTTCATTCACACCTTC-1_15	NA	NA	0.270434
								TACAGGTGTATCGATC-1_15	NA	NA	0.26371
								TATATCCGTGATTAGA-1_15	NA	NA	0.322643
								TCAGCAATCTGGTGGC-1_15	NA	NA	0.33278
								TCATTTGCATGTGTCA-1_15	NA	NA	0.666053
								TCCACGTTCCAAGCAT-1_15	NA	NA	0.387287
								TCCCACAAGAACAGGA-1_15	NA	NA	0.424183
								TCCTCCCGTTGGAGAC-1_15	NA	NA	0.489563
								TCGACCTTCCACCCTA-1_15	NA	NA	0.643727
								TCTACATCAGCTATAC-1_15	NA	NA	0.117523
								TGCTCGTCAAGCTACT-1_15	NA	NA	0.193571
								TGGTAGTGTCTGATAC-1_15	NA	NA	0.0357805
								TGTAAGCTCTCCGAGG-1_15	NA	NA	0.0900844
								TGTCCCATCCGCTTAC-1_15	NA	NA	0.489914
								TGTCCTGTCTTGGTGA-1_15	NA	NA	0.187391
								TTCCACGTCGCCAATA-1_15	NA	NA	0.282961
								TTCCGTGAGAGTCACG-1_15	NA	NA	0.119779
								TTCCTTCAGGGACCAT-1_15	NA	NA	0.326261
								TTGATGGCAATACCTG-1_15	NA	NA	0.686443
								TTGGGTAAGCTGTCCG-1_15	NA	NA	0.490163
								TTGTGTTAGCTGGTGA-1_15	NA	NA	0.152959
								TTGTTGTAGACTTAAG-1_15	NA	NA	0.699136
								TTTACTGCAGTCAGTT-1_15	NA	NA	0.364151

## Sheet: Fig. 2k
Fig. 2k	OPC module scores (top 50 markers) for cortical plate gIPC subclusters.
	Group	Max	Min	Median	Q1st	Q3rd		Cell ID	gIPC-O9	gIPC4	gIPC-A2
	gIPC-O9	1.21721	-0.45721	0.146085	0.000734304	0.358015		ACCCTCAAGTACGAGC-1_10	-0.45721	-0.244438	-0.175156
	gIPC4	0.64689	-0.600087	-0.0917213	-0.241373	0.0569886		ACTATCTTCGATTGAC-1_10	0.0901064	-0.25418	-0.415964
	gIPC-A2	0.712132	-0.563036	-0.207399	-0.307492	-0.0454794		AGCGATTGTCGACGCT-1_10	-0.0559051	-0.56533	-0.437312
								ATCGTAGCAAGTATAG-1_10	0.265606	-0.600087	-0.415999
								ATGCATGCATTCCTAT-1_10	0.111846	-0.0494546	-0.100933
								ATGGTTGCAAGTGGCA-1_10	-0.0631524	-0.0470613	-0.348301
								CAATGACCAATCACGT-1_10	0.262714	0.230846	-0.0579383
								CACAGGCGTGCTGCAC-1_10	-0.211828	-0.230223	-0.361091
								CACTGGGCACCAGTTA-1_10	-0.2425	0.068934	-0.201513
								CAGCCAGCAAAGGCTG-1_10	-0.278066	-0.497213	0.0706725
								CATGAGTTCTCAAAGC-1_10	-0.330896	-0.228546	-0.528232
								CATTGAGAGAGATCGC-1_10	0.303567	-0.0578031	0.218043
								CCCAACTTCAGAGTGG-1_10	0.0761309	0.125667	-0.420408
								CCCTAACGTATCCTCC-1_10	0.336256	-0.440527	-0.105071
								CGATCGGCATCAACCA-1_10	0.0784315	-0.0927514	-0.0917881
								CGATGGCCAGGTTCCG-1_10	-0.356342	-0.0419397	-0.326641
								CGTGTCTTCTGTCTCG-1_10	0.536003	-0.184191	-0.275039
								CTAGGTAAGAGATGCC-1_10	0.059499	-0.321815	0.112511
								CTCAGGGAGGCACTCC-1_10	1.00546	-0.313229	-0.423856
								CTCGAGGTCGTTGTTT-1_10	0.15405	-0.477594	-0.233427
								CTTCTAAGTAGAGACC-1_10	0.326813	-0.0449622	-0.195282
								GAGCCTGTCTGCGGCA-1_10	0.377144	-0.352325	0.0390364
								GAGTCATGTCATCCCT-1_10	0.804473	0.151857	-0.33835
								GATTCGAAGTGTAGAT-1_10	0.654543	-0.328447	-0.439955
								GATTGGTAGGACAGCT-1_10	0.535884	-0.300668	-0.517923
								GTAGAAAGTACATACC-1_10	0.472925	-0.250938	-0.322964
								GTTAGACCATCGGTTA-1_10	1.14793	-0.165098	-0.370877
								TAACCAGGTATGGAAT-1_10	0.876376	0.11631	-0.228097
								TCATTACCACGTACAT-1_10	0.164574	-0.0890911	-0.0473707
								TGATCAGTCCTTTGAT-1_10	0.0983153	-0.0992532	-0.563036
								TGATTCTAGAAGCGCT-1_10	0.872831	-0.542969	-0.160991
								TGCGACGCATAACGGG-1_10	0.312	-0.569073	-0.332146
								TGGAGAGGTCTCCCTA-1_10	0.22936	0.0579542	-0.368657
								TGGGAGAAGGTGTGAC-1_10	0.852051	0.0348594	-0.472729
								TTGCATTTCTCTGAGA-1_10	0.787518	-0.406884	-0.448263
								TTGCGTCCAATTCACG-1_10	0.289113	-0.537269	-0.438897
								TTGGATGAGAGAAGGT-1_10	0.80214	-0.316217	-0.214178
								TTGGGATAGTGTTCCA-1_10	1.10124	0.14227	-0.363414
								AAGATAGAGAAGCCTG-1_11	-0.0119215	-0.0478041	0.621979
								AAGTCGTGTATTGCCA-1_11	0.776406	0.638137	0.197516
								ACACCAAAGCCTCAGC-1_11	0.202997	0.383185	0.418227
								ACACCAACATGAGAAT-1_11	0.574656	0.263868	-0.0895239
								ACCAACACACCAGCGT-1_11	0.0396001	0.422506	0.374575
								ACGTAGTGTTTCTTAC-1_11	0.53739	0.545381	0.416396
								ACTTAGGTCGGCACTG-1_11	0.0257472	0.302448	0.184471
								ACTTCCGTCGAGTCTA-1_11	0.127351	0.410462	0.172642
								ATGGAGGCAGCGGATA-1_11	-0.280675	0.449185	0.255826
								CAATACGGTGATTCTG-1_11	-0.123826	0.192569	0.200979
								CAATGACTCAAGCCTA-1_11	0.0215421	0.378101	0.00969141
								CAGATCAGTCGAGCTC-1_11	-0.00322582	0.278685	0.213524
								CAGATTGCAGCTTCGG-1_11	-0.310892	0.262667	-0.179796
								CCAATGAAGTGAGCCA-1_11	0.308308	0.263773	-0.0919012
								CCCTTAGGTCTGTGCG-1_11	0.522795	0.225972	-0.00891633
								CCTCACAGTCATCTAG-1_11	0.482412	0.223529	-0.0233409
								CGAGTTATCCATCACC-1_11	0.331514	0.64689	-0.208021
								CGTAAGTTCGATGGAG-1_11	0.343281	0.402224	0.289803
								CTCCTCCCAAGTTCGT-1_11	0.25657	0.40134	-0.0996859
								CTGATCCAGATAACGT-1_11	0.117133	0.521876	0.0964834
								GAATCGTAGCGTACAG-1_11	-0.00111906	0.0895558	-0.0594257
								GACATCACAGGGTTGA-1_11	-0.371838	0.200013	0.412962
								GACTCAAGTTTGGCTA-1_11	0.0568828	0.306387	0.102125
								GAGTCTACACCGGCTA-1_11	0.198302	-0.110849	0.131279
								GAGTGAGAGTGTACAA-1_11	-0.0203022	0.220815	0.112511
								GCACGTGAGTACCATC-1_11	0.302249	-0.147188	0.116636
								GGAACCCAGGCCACTC-1_11	0.4053	-0.169848	-0.00459851
								GGGTCACAGCACCAGA-1_11	-0.167454	0.364389	0.257395
								GGTCTGGGTTTACCTT-1_11	0.177124	-0.36703	0.154013
								GTACAACAGGTCTTTG-1_11	0.0761913	-0.0534493	-0.239954
								GTGACGCGTGTTCATG-1_11	-0.324207	0.0277268	0.3837
								GTGGAAGAGTAGGCCA-1_11	0.679095	-0.029019	0.107959
								GTTCCGTTCCACACAA-1_11	-0.111989	-0.074354	0.142261
								GTTTACTTCTTCCCGA-1_11	0.266668	-0.224631	0.14947
								TACCCGTTCAGCAGAG-1_11	-0.0474004	-0.298361	0.313164
								TCACGGGTCCTCTCTT-1_11	0.0863146	-0.52014	-0.164723
								TCACTCGAGCGATGCA-1_11	-0.017916	-0.395988	0.0693254
								TCCCAGTGTTAAGTCC-1_11	0.0525334	-0.233575	-0.218603
								TCCGAAATCGCACGGT-1_11	-0.27595	-0.271699	0.546089
								TCGACGGGTCGGTGAA-1_11	-0.0359608	-0.0978555	0.280921
								TGCTCCAAGGATGAGA-1_11	0.281777	0.0603195	0.195384
								TGCTCGTGTGTAGTGG-1_11	0.60773	-0.21417	0.712132
								TGTCCACGTCTGTAAC-1_11	0.00677388	0.042942	0.194183
								TTTGTTGCAGCAGTGA-1_11	0.655437	0.117576	0.307654
								AAAGGATGTTAGGCCC-1_12	0.281404	-0.0600237	-0.154103
								AACAACCTCTCTGCCA-1_12	0.218833	-0.131243	-0.338154
								AAGCCATGTTAACAGA-1_12	0.275889	0.283994	0.0314704
								AAGTACCAGGAGTCTG-1_12	0.147564	0.0107591	0.00580638
								ACCTACCTCCAACACA-1_12	0.451133	0.464789	-0.0239909
								ACGTAACAGCCGCACT-1_12	0.173094	0.355835	-0.202809
								ACTCCCATCGGCATAT-1_12	0.267291	0.245776	-0.0600958
								AGAAATGTCGCTACGG-1_12	0.166073	-0.272936	-0.325295
								AGAAGCGCACACCGAC-1_12	0.00863531	-0.00890433	-0.0454794
								AGAAGTACATAGAATG-1_12	0.0462578	-0.142417	0.0115421
								AGACAAAAGGTTGACG-1_12	0.0964951	-0.38768	-0.354995
								AGAGAGCCACGTCGTG-1_12	-0.181066	0.231966	0.000102005
								AGATCGTCAGAGATGC-1_12	-0.0144132	-0.269022	-0.396279
								AGGAATATCTGTCTCG-1_12	0.280802	0.100084	-0.0164496
								AGGATAAGTAGACGTG-1_12	0.0937938	0.211472	0.0295153
								AGGCCACTCCTGATAG-1_12	-0.0503058	0.00521139	-0.0681788
								AGGGTTTTCTCATGGA-1_12	0.374562	0.0583115	-0.207399
								ATCACTTAGTCTACCA-1_12	0.546212	-0.379312	-0.141638
								ATGCGATAGGGAGGAC-1_12	0.455302	0.0254561	0.144925
								ATGGGAGGTATCCTCC-1_12	-0.166438	0.287055	-0.114308
								ATTCCATAGTTTGGCT-1_12	0.292058	0.0127573	-0.385922
								ATTTCACCAGGCCTGT-1_12	0.68701	-0.215611	-0.158208
								CAAGAGGAGATGAATC-1_12	0.401867	0.000784551	-0.225338
								CAATCGAAGTAATTGG-1_12	0.462175	-0.0338459	-0.0687817
								CACTGGGTCTCATAGG-1_12	0.589693	-0.272048	-0.355894
								CAGCACGAGGATGGCT-1_12	0.0691928	0.16639	-0.286345
								CAGGCCAGTCCTCCTA-1_12	0.194113	-0.125001	-0.0406462
								CAGTGCGCAGAGAAAG-1_12	-0.0132204	-0.0906399	0.0771411
								CAGTTCCCAGGTGACA-1_12	0.0833994	0.264066	-0.163403
								CATCCGTTCACAATGC-1_12	0.255437	0.331639	-0.397441
								CCACGTTCAGACAAAT-1_12	0.344045	-0.0289598	-0.0679709
								CCCTCAAAGAGTCAAT-1_12	0.206494	-0.251225	-0.466938
								CCTCCTCCACGAGGTA-1_12	0.540203	0.331276	-0.0536019
								CGTAGTACAAGGGCAT-1_12	0.0741075	-0.0992226	-0.407827
								CGTGATAGTGAGCAGT-1_12	0.238025	-0.15725	-0.261471
								CTACAGAAGGTACCTT-1_12	0.493864	-0.10175	-0.0865968
								CTACATTGTTGTGGCC-1_12	0.0399039	-0.168427	-0.100005
								CTCCTTTTCACGGAGA-1_12	0.291683	-0.25098	-0.0610499
								CTGAATGTCCCTCGTA-1_12	0.383785	-0.120627	0.22683
								CTTACCGCATAGACTC-1_12	-0.143091	0.0278456	0.0266331
								GAACACTTCGGTAAGG-1_12	0.285666	0.108482	0.0966172
								GAAGAATGTAATACCC-1_12	0.142768	-0.0500055	-0.109228
								GACACGCAGTTGAAAC-1_12	-0.111591	-0.239785	-0.267561
								GACAGCCAGCCAAGGT-1_12	0.147668	-0.462436	0.373287
								GACTATGGTAGCTGAG-1_12	0.169218	-0.17195	-0.12885
								GACTCAAGTCTTACTT-1_12	0.3525	0.123316	-0.0433589
								GACTCAATCGTTCAGA-1_12	0.346683	-0.0652632	-0.2371
								GAGAAATCAGCGACAA-1_12	0.183542	0.223513	0.127107
								GATGATCCATCCGTTC-1_12	-0.0282149	-0.250976	-0.038445
								GCGGAAATCGTCCATC-1_12	-0.239728	0.0253677	0.260048
								GCTACAATCATCTATC-1_12	0.0530895	0.0245823	-0.160753
								GGCTTTCAGGAATGTT-1_12	0.263396	-0.0925136	0.052711
								GGCTTTCCAGTCTCTC-1_12	0.0281565	0.220146	0.0914644
								GGGACTCGTCGTGATT-1_12	0.510967	0.261366	-0.311721
								GGGACTCTCGCTTTAT-1_12	0.23959	0.115445	0.0270612
								GGGTAGAGTCCTTGTC-1_12	-0.371584	-0.0591107	0.0721589
								GTACAGTAGACATAGT-1_12	0.226884	-0.0921425	0.018914
								GTAGCTATCTTTCAGT-1_12	0.0991197	0.125114	-0.387391
								GTATTGGGTGGCTTGC-1_12	0.0118858	-0.217132	-0.0408543
								GTCCACTCAGGTAGTG-1_12	-0.334314	-0.0832567	-0.285177
								GTGCTTCAGTTGCCCG-1_12	-0.216016	0.0066768	-0.335204
								TAGGTACCATTGCTGA-1_12	0.063671	-0.253476	-0.242756
								TCATACTAGCTCGACC-1_12	0.00135209	-0.11329	-0.120927
								TCATGGAGTCAGACGA-1_12	-0.252198	0.0416492	-0.266378
								TCATTGTTCGGTCACG-1_12	0.176266	-0.329218	-0.239057
								TCCTCCCTCTGGCCTT-1_12	0.131584	0.0696278	-0.15039
								TGACAGTTCCCGAGGT-1_12	0.210331	-0.00380521	-0.321454
								TGATGCACAACATACC-1_12	-0.0417966	-0.0627852	0.0649436
								TGCAGGCCACAATGTC-1_12	0.151185	-0.399644	-0.318211
								TGCAGTATCGAACCAT-1_12	0.107177	-0.218467	-0.256291
								TGCCGAGTCCGCACTT-1_12	0.0151287	-0.0574444	-0.036414
								TGTCAGACATTCGGGC-1_12	-0.062241	0.0456442	-0.270952
								TTAATCCGTGGTCTAT-1_12	0.0713249	0.117375	-0.205468
								TTCAGGACACATGTTG-1_12	-0.0896854	-0.370015	0.2517
								TTCCGGTAGTCGGCAA-1_12	0.0769433	-0.0663364	-0.0872444
								TTCTAGTGTATACGGG-1_12	0.0914183	-0.0856969	-0.0306826
								TTGTGTTCATTCCTCG-1_12	-0.116916	0.0676722	-0.15833
								TTTCACAAGTGCAAAT-1_12	0.039821	-0.0983701	-0.211339
								TTTGGAGAGTCCGCGT-1_12	-0.00449166	-0.171153	-0.295548
								AAAGGTATCCTGGCTT-1_13	0.150023	-0.0410595	-0.247907
								AACGGGATCCCTAGGG-1_13	0.251027	-0.187257	0.0378637
								AACTTCTGTTAGGCTT-1_13	-0.240107	-0.0439751	-0.024556
								AATCACGCAGATCACT-1_13	-0.249693	-0.202073	-0.286234
								AATGACCTCCGGGACT-1_13	0.347414	0.333281	0.139888
								AATGGCTAGAGCATTA-1_13	0.117828	0.029009	-0.362624
								AATGGCTCATAGGAGC-1_13	0.513929	-0.263648	-0.386582
								ACAAGCTGTAACACGG-1_13	0.385086	0.151583	-0.337473
								ACACAGTGTTGTACGT-1_13	0.219928	-0.0408431	-0.305871
								ACACGCGAGTGTACAA-1_13	-0.120261	-0.25844	-0.288995
								ACAGGGATCCCTATTA-1_13	0.429569	-0.026372	-0.0886024
								ACATCCCCAGCATACT-1_13	0.178942	0.0220199	-0.363204
								ACATCGATCCAGCACG-1_13	0.314793	0.102547	-0.209447
								ACCCTCACACGTCGTG-1_13	-0.0136478	0.0937134	-0.282523
								ACTGTCCTCGAGCCAC-1_13	0.0368545	-0.196067	0.122889
								AGAACAAAGTGCTCGC-1_13	0.0455651	-0.362727	-0.295068
								AGAACCTAGCCGGAAT-1_13	0.955936	0.260561	-0.296012
								AGAAGCGGTGTTTGCA-1_13	0.136217	0.121391	-0.108461
								AGACAGGAGAGTGACC-1_13	0.0172604	-0.148149	-0.0409952
								AGACTCAAGCACCGAA-1_13	0.739508	-0.00921709	-0.105392
								AGACTCACACAGAAGC-1_13	0.410959	-0.240808	-0.212741
								AGCCAGCAGGATAATC-1_13	1.21721	0.0856338	-0.216048
								AGCCAGCGTAACACCT-1_13	-0.266699	-0.201401	-0.277094
								AGCGTATGTTAGCGGA-1_13	0.377465	-0.0457135	-0.14071
								AGGAGGTAGGCATGGT-1_13	-0.189471	0.246829	0.092548
								AGGATAACACACCGCA-1_13	-0.125258	-0.314269	-0.331913
								AGGCTGCTCGCCTCTA-1_13	-0.162071	-0.0890818	0.00723847
								AGGGCCTCACGGGCTT-1_13	-0.0503096	-0.350041	-0.191222
								AGGGTTTCATCCGGTG-1_13	0.06486	-0.433373	-0.233529
								AGGTGTTGTCACTACA-1_13	0.872532	-0.0320183	-0.0652317
								AGTCACATCTTGGAAC-1_13	0.203469	0.0440142	-0.0925031
								AGTCTCCTCGGTGTAT-1_13	-0.0617469	-0.277803	-0.14609
								AGTTAGCGTCGCACGT-1_13	0.106819	-0.163858	-0.288267
								ATACCTTGTTGGGCCT-1_13	0.227147	-0.059702	-0.310846
								ATCACAGTCAAACCCA-1_13	0.646281	-0.0951619	-0.402886
								ATCACTTTCCAGGACC-1_13	0.0750314	-0.0115237	-0.222601
								ATGACCACACCGGAAA-1_13	0.891044	-0.136029	-0.355212
								ATGGGTTAGTGTGTTC-1_13	-0.0664525	-0.0668561	-0.391842
								ATTACCTGTGAGAGGG-1_13	0.0196957	-0.296035	0.0344242
								ATTCATCTCAACCGAT-1_13	0.550719	-0.0494773	-0.284184
								ATTCCCGGTCATAAAG-1_13	0.422122	0.0250192	-0.266751
								ATTGTTCGTTCTTAGG-1_13	-0.061407	-0.328694	-0.173085
								CAACCTCCAGTCAACT-1_13	-0.237824	-0.108086	-0.407166
								CACTGGGAGGAAGAAC-1_13	0.0989395	-0.194283	-0.235423
								CAGATTGGTTGCGTAT-1_13	-0.113603	-0.5313	-0.175497
								CAGTTCCTCGAGAACG-1_13	0.242863	-0.276293	0.0439083
								CATACCCGTGGAACCA-1_13	0.0225614	-0.212127	-0.228902
								CATCGCTCATAGACTC-1_13	-0.115392	-0.0612695	-0.174778
								CATGCTCGTGCCCTTT-1_13	0.457572	-0.0375415	-0.345536
								CATTCATAGAGTGACC-1_13	0.101034	0.101869	-0.262888
								CATTCATGTGATGTAA-1_13	-0.0537091	-0.248276	-0.305339
								CATTCCGAGGGTACAC-1_13	0.389395	-0.0544621	-0.396023
								CATTGTTTCACCACAA-1_13	0.0430826	-0.30256	-0.342728
								CCAATTTGTTCATCTT-1_13	0.0774444	-0.2082	-0.417899
								CCACTTGCATACATCG-1_13	0.144606	-0.333889	-0.289142
								CCGATCTGTCCAACGC-1_13	0.0399971	-0.0335132	0.073324
								CCGGTGATCACAGTGT-1_13	0.637285	-0.2788	-0.249786
								CCTCATGAGTCATAGA-1_13	0.516831	-0.324211	-0.533468
								CGATGGCAGTGCTACT-1_13	0.00632858	-0.184661	-0.248711
								CGATGGCCAGAGATGC-1_13	0.153191	0.0660112	-0.149946
								CGCCATTAGAGTAACT-1_13	1.08579	-0.153498	-0.333038
								CGGAACCCATTGAAGA-1_13	0.0141527	-0.0152942	-0.0465645
								CGGCAGTGTACGAGTG-1_13	0.710925	-0.126943	-0.193308
								CGGTCAGCACAGTGAG-1_13	0.590336	-0.152468	-0.162815
								CGTCAAAGTTGCAAGG-1_13	0.0819327	-0.36122	0.219874
								CTAAGTGCAGAGGCAT-1_13	0.596867	-0.258346	0.0235222
								CTCACTGCACCTCGTT-1_13	0.675383	0.0620193	-0.1569
								CTGATCCTCAACTACG-1_13	NA	-0.264145	-0.147523
								CTGCCATTCAATCGGT-1_13	NA	-0.100901	-0.4499
								CTGCGAGCAGGTTCGC-1_13	NA	-0.251283	-0.0766726
								CTGGCAGAGTCCTGCG-1_13	NA	0.0625673	-0.242875
								CTGTACCAGAGATTCA-1_13	NA	-0.152357	-0.130515
								CTGTCGTGTGCGGATA-1_13	NA	-0.0613746	0.183319
								CTTTCAAAGATCCAAA-1_13	NA	0.0683276	-0.161576
								GAACGTTGTGGACAGT-1_13	NA	-0.391519	-0.277469
								GAAGCCCGTTGGTAGG-1_13	NA	-0.171438	-0.304171
								GAGCCTGGTGAAGCTG-1_13	NA	-0.214497	0.0922628
								GAGGCAACATGCCGGT-1_13	NA	0.166906	-0.242575
								GAGGCAAGTACCGGAA-1_13	NA	-0.352244	-0.262042
								GATGCTATCTAGTGTG-1_13	NA	-0.369477	-0.255068
								GCAGTTACACTCATAG-1_13	NA	-0.325818	-0.136086
								GCAGTTAGTGAATATG-1_13	NA	-0.361892	-0.296315
								GCCGATGGTCGACTGC-1_13	NA	-0.178427	-0.149266
								GCGGAAATCCACTAGA-1_13	NA	-0.164937	-0.258994
								GCTACCTGTTTGGCTA-1_13	NA	0.128518	-0.287015
								GGAATCTAGGTGCTGA-1_13	NA	-0.238817	-0.237514
								GGAGGATAGTCACTGT-1_13	NA	-0.126079	-0.45928
								GGTAACTCACCCTAAA-1_13	NA	-0.164184	-0.295181
								GGTCTGGCACCCTCTA-1_13	NA	-0.372405	-0.27956
								GGTGTTAAGTATTAGG-1_13	NA	-0.335783	-0.219878
								GTACAGTCACTGCTTC-1_13	NA	-0.271074	-0.031362
								GTACAGTCAGACACCC-1_13	NA	-0.200267	0.00392844
								GTACAGTGTTTATGCG-1_13	NA	0.124247	-0.229018
								GTAGCTAAGTGATTCC-1_13	NA	-0.272334	-0.0959054
								GTAGGAGAGAAGAGCA-1_13	NA	0.206497	-0.208004
								GTATTTCAGTAAGACT-1_13	NA	-0.284604	0.00491105
								GTCACGGGTACGGATG-1_13	NA	-0.00241397	-0.108134
								GTCTAGATCAAAGGAT-1_13	NA	-0.106522	-0.068994
								GTCTTTAGTTATAGCC-1_13	NA	-0.300959	-0.403176
								GTGATGTTCATTTCGT-1_13	NA	-0.401644	-0.174929
								GTGCAGCGTTCAGGTT-1_13	NA	-0.262948	0.0260241
								GTGCTTCCAATACAGA-1_13	NA	0.0467818	-0.0632164
								GTGGTTAAGACTCGAG-1_13	NA	-0.0584499	-0.338718
								GTGTAACGTCGTCAGC-1_13	NA	0.0202413	-0.129835
								GTTACCCAGCTCCACG-1_13	NA	-0.266776	-0.24158
								GTTAGACAGGCGTTGA-1_13	NA	-0.0997298	-0.250889
								GTTATGGGTCCGCAGT-1_13	NA	0.191844	-0.153145
								GTTCATTGTACTCGAT-1_13	NA	0.226184	-0.143215
								GTTCCGTAGCTAGTTC-1_13	NA	-0.254606	-0.212981
								GTTGAACAGTCGAAGC-1_13	NA	0.0426811	-0.01204
								GTTGTGAGTAATGTGA-1_13	NA	-0.115243	0.137747
								GTTTGGACAAGGTACG-1_13	NA	-0.422168	-0.249723
								GTTTGGAGTCGTGATT-1_13	NA	-0.144401	-0.00841218
								TAACGACCAGACATCT-1_13	NA	-0.123943	-0.11577
								TAACTTCCAATGGCAG-1_13	NA	-0.183071	-0.11465
								TAAGCACTCCATCACC-1_13	NA	-0.233753	0.051128
								TAAGCGTGTACAAGTA-1_13	NA	-0.359167	-0.143405
								TAATTCCAGATTGAGT-1_13	NA	0.0602175	-0.0845311
								TACCCGTAGCAGCGAT-1_13	NA	-0.193125	0.0103537
								TACCGAAGTTAAGGGC-1_13	NA	-0.058902	-0.108075
								TACCGAATCAGGTAAA-1_13	NA	-0.0408757	-0.258261
								TACGGTATCGGTCGGT-1_13	NA	-0.170437	-0.077001
								TAGGGTTGTACAAAGT-1_13	NA	-0.243068	-0.340408
								TATCTGTGTCGGAACA-1_13	NA	-0.0560911	0.0873974
								TATGTTCCAACGGGTA-1_13	NA	-0.0589661	-0.30208
								TCAAGTGCAGAGCCCT-1_13	NA	0.126687	-0.15059
								TCAGCAAGTTCAAACC-1_13	NA	-0.133738	-0.328244
								TCATATCAGTATGCAA-1_13	NA	-0.159843	-0.475017
								TCATTTGTCGTGGCTG-1_13	NA	-0.428276	-0.342044
								TCCACGTAGAAACTCA-1_13	NA	-0.428641	-0.369153
								TCCGTGTTCTGTGCAA-1_13	NA	-0.36943	-0.341731
								TCCTAATTCTTTGGAG-1_13	NA	-0.0785338	-0.028597
								TCCTCTTTCAAGTTGC-1_13	NA	0.213931	-0.374496
								TCCTTTCTCAGACATC-1_13	NA	-0.225919	0.16829
								TCGCAGGTCATCGCTC-1_13	NA	-0.093326	-0.209448
								TCGCTCAGTAGACACG-1_13	NA	-0.154711	-0.123763
								TCTAACTAGCATTGTC-1_13	NA	0.105157	-0.431845
								TCTAACTGTAATGCGG-1_13	NA	0.126074	-0.147
								TCTACCGCACTTGAGT-1_13	NA	-0.408775	-0.20086
								TCTCACGGTCATAGTC-1_13	NA	-0.254561	-0.0581017
								TCTTAGTCAAACCATC-1_13	NA	-0.193383	-0.475496
								TGAGCATCAGCGGTCT-1_13	NA	-0.171062	-0.215493
								TGAGGTTCACTGGACC-1_13	NA	-0.232521	-0.242096
								TGCAGATCACAGTGTT-1_13	NA	0.0845877	-0.252916
								TGCCGAGAGAGCCCAA-1_13	NA	-0.0285813	-0.239301
								TGGGAGAAGAACTCCT-1_13	NA	-0.0242306	-0.160679
								TGTAAGCAGGGTAGCT-1_13	NA	0.0566667	-0.0779453
								TGTTGGAAGACCACGA-1_13	NA	-0.136171	-0.287422
								TGTTTGTAGCTTCGTA-1_13	NA	-0.0437917	0.0881036
								TTCCACGGTCTCGGGT-1_13	NA	-0.279366	0.00992036
								TTGACCCAGAGTGACC-1_13	NA	0.254888	-0.218803
								TTGATGGAGATTAGCA-1_13	NA	0.295049	-0.306587
								TTGCCTGGTAAGTTAG-1_13	NA	-0.377556	-0.329621
								TTGCCTGTCCGTGTGG-1_13	NA	-0.0265136	-0.334415
								TTTATGCCAAGTATCC-1_13	NA	-0.226132	-0.307492
								AAGGAATAGGATACGC-1_14	NA	-0.459299	-0.294119
								AATAGAGCAATACCTG-1_14	NA	-0.236351	-0.303386
								ACATCCCGTTTCACAG-1_14	NA	-0.119703	-0.305488
								ACCATTTCAGCGTACC-1_14	NA	-0.0913002	-0.319647
								ACGATGTTCTTTGCTA-1_14	NA	-0.0160751	-0.0297239
								ACGGAAGCAAGTGCTT-1_14	NA	0.191647	-0.264525
								ACGGTTACAATTTCCT-1_14	NA	-0.132471	-0.53683
								AGGTCTAGTTGATGTC-1_14	NA	-0.158676	-0.132967
								AGGTGTTCATAATGAG-1_14	NA	-0.0283926	-0.366703
								AGTACTGTCGCGGTAC-1_14	NA	-0.0220498	-0.342439
								ATCACGAAGCTGCCTG-1_14	NA	0.0153698	-0.383304
								ATGACCACATCCGGTG-1_14	NA	-0.00328098	-0.389786
								ATGATCGGTGCGGATA-1_14	NA	-0.431561	-0.195034
								ATTACTCAGTGCTCAT-1_14	NA	0.0202561	-0.519617
								CAACCAATCGAGTGAG-1_14	NA	-0.031954	-0.254158
								CAATACGGTAAGCTCT-1_14	NA	-0.160939	-0.389749
								CAGGTATGTGGACTAG-1_14	NA	-0.121968	-0.393591
								CATGCAACACATTCGA-1_14	NA	0.0317778	0.0611932
								CATGGATAGGATACCG-1_14	NA	-0.251255	-0.262386
								CCACTTGAGAGGGCGA-1_14	NA	-0.215907	-0.214189
								CCATAAGGTCCAGCCA-1_14	NA	NA	-0.292181
								CCCTAACGTTTCGACA-1_14	NA	NA	-0.500864
								CGAATTGGTATCGAGG-1_14	NA	NA	-0.21678
								CGAGAAGGTCATCACA-1_14	NA	NA	-0.167527
								CGCATAATCGAACTCA-1_14	NA	NA	-0.332258
								CTCTGGTTCAATCGGT-1_14	NA	NA	-0.198448
								CTTCTCTCATGAGGGT-1_14	NA	NA	-0.208182
								GAACACTTCCTATGGA-1_14	NA	NA	-0.325015
								GAAGGACCACTGTGTA-1_14	NA	NA	-0.403692
								GACTGATAGCACTCAT-1_14	NA	NA	-0.404927
								GAGAAATCATTCTTCA-1_14	NA	NA	-0.270314
								GAGGCCTTCGCTGTTC-1_14	NA	NA	-0.171008
								GATGTTGGTCGCACAC-1_14	NA	NA	-0.268658
								GGAGATGGTGGTTCTA-1_14	NA	NA	-0.403749
								GGGACAACACTGCGAC-1_14	NA	NA	-0.210351
								GGGATCCTCTTTGCGC-1_14	NA	NA	-0.435203
								GGTTAACGTAGCACAG-1_14	NA	NA	-0.413389
								GTAACACCATTGCTGA-1_14	NA	NA	-0.300887
								GTCATGATCAGTGATC-1_14	NA	NA	-0.334761
								GTGTTCCTCTCCGAAA-1_14	NA	NA	-0.393691
								GTTGTCCAGACTACCT-1_14	NA	NA	-0.234346
								TACGTCCCAATGGGTG-1_14	NA	NA	-0.217319
								TACTGCCAGAGCGACT-1_14	NA	NA	-0.229092
								TAGATCGCACTATCCC-1_14	NA	NA	-0.248429
								TCAATTCCATGACTAC-1_14	NA	NA	-0.513934
								TCAGTGAAGTTTCAGC-1_14	NA	NA	-0.190538
								TCAGTGAGTACGAGTG-1_14	NA	NA	-0.250299
								TCATATCTCAGACAAA-1_14	NA	NA	-0.0865584
								TCATATCTCGTTCCTG-1_14	NA	NA	-0.352839
								TCGCAGGGTTCGCGTG-1_14	NA	NA	-0.363454
								TCGTGCTCAATAGAGT-1_14	NA	NA	-0.145373
								TCTACATAGGAAAGGT-1_14	NA	NA	-0.212289
								TCTGCCAAGATACCAA-1_14	NA	NA	-0.311649
								TCTGGCTGTCTCGGGT-1_14	NA	NA	-0.266396
								TGAGGTTCAGCGTACC-1_14	NA	NA	-0.311414
								TGAGTCACAGCATACT-1_14	NA	NA	-0.418625
								TGCTGAAAGAATGTTG-1_14	NA	NA	-0.107946
								TGGAGGATCGCGAAGA-1_14	NA	NA	0.0690352
								TTACGCCTCTCCCATG-1_14	NA	NA	-0.345371
								TTAGGCATCGGCTTGG-1_14	NA	NA	-0.270124
								TTCACCGTCGGCATTA-1_14	NA	NA	-0.546423
								TTCCGGTCAAGTGGCA-1_14	NA	NA	-0.429761
								TTGCCTGCATATGAAG-1_14	NA	NA	-0.334556
								TTTGACTCAGAGATTA-1_14	NA	NA	-0.0749401
								AAAGGGCCAGTTTCGA-1_15	NA	NA	-0.0811399
								AAAGTCCGTATTCCGA-1_15	NA	NA	-0.171176
								AATAGAGCATGACTAC-1_15	NA	NA	-0.273538
								AATGACCCAAGCGCAA-1_15	NA	NA	-0.0633001
								ACGCACGCAACCAATC-1_15	NA	NA	-0.0669079
								ACGGGTCTCGCCATAA-1_15	NA	NA	-0.352622
								ACTCCCAAGGGCGAAG-1_15	NA	NA	-0.136166
								AGACAGGGTTGAGAGC-1_15	NA	NA	-0.304335
								AGGACTTGTATGACAA-1_15	NA	NA	-0.0466619
								AGGCTGCAGTAGGATT-1_15	NA	NA	0.18608
								AGTTCGAGTTCTGACA-1_15	NA	NA	-0.191985
								ATCACGAGTTGCATCA-1_15	NA	NA	-0.29622
								ATCCATTTCAGAGCAG-1_15	NA	NA	-0.321648
								ATCCGTCTCAGCATTG-1_15	NA	NA	-0.246971
								ATCCTATAGCGTGAGT-1_15	NA	NA	-0.401157
								ATCGGCGCAGAAATCA-1_15	NA	NA	-0.389229
								ATCGGCGTCTTACGGA-1_15	NA	NA	0.0315176
								ATCTCTATCGACGTCG-1_15	NA	NA	-0.270123
								ATGGGTTCAACTGATC-1_15	NA	NA	-0.023216
								CAACGGCCATTGCTTT-1_15	NA	NA	-0.0828277
								CACGTTCTCCATCTAT-1_15	NA	NA	-0.270499
								CACTGGGTCGTCGATA-1_15	NA	NA	-0.205136
								CACTGGGTCGTGCATA-1_15	NA	NA	0.0976365
								CAGGGCTTCAGTCAGT-1_15	NA	NA	-0.166905
								CATGCTCGTACGAGCA-1_15	NA	NA	-0.258312
								CCGGTAGCATGTTCGA-1_15	NA	NA	-0.147919
								CGCATGGTCAGTCAGT-1_15	NA	NA	0.0128191
								CGTTAGATCATTATCC-1_15	NA	NA	-0.0913706
								CTATAGGTCCCGAAAT-1_15	NA	NA	-0.239234
								CTATCTACAGGTGTTT-1_15	NA	NA	0.0609788
								CTCCCTCCAAATGGAT-1_15	NA	NA	-0.478782
								CTCCTTTTCCTTCTTC-1_15	NA	NA	-0.122699
								CTGCCTAAGTGTGTTC-1_15	NA	NA	0.0045869
								CTTCCTTTCATGCGGC-1_15	NA	NA	-0.357079
								GAAACCTAGGATACCG-1_15	NA	NA	-0.234403
								GAAGAATGTCTGTAAC-1_15	NA	NA	-0.0272489
								GAATCACGTCAAATCC-1_15	NA	NA	-0.329038
								GAATCGTGTCGAACGA-1_15	NA	NA	-0.110209
								GACGCTGGTACTAGCT-1_15	NA	NA	0.13977
								GATAGCTGTAGTCACT-1_15	NA	NA	0.20696
								GCATTAGCACTTACAG-1_15	NA	NA	-0.288927
								GCCATGGGTCTGTTAG-1_15	NA	NA	-0.0759208
								GCTGAATTCGGCATTA-1_15	NA	NA	-0.365138
								GGAGGATGTAAGGCTG-1_15	NA	NA	-0.28178
								GGCGTCAGTGCGGTAA-1_15	NA	NA	-0.453216
								GGCGTCATCCTGTAAG-1_15	NA	NA	-0.244487
								GGGTGTCCAAGATCCT-1_15	NA	NA	-0.380359
								GGGTGTCGTCGAATGG-1_15	NA	NA	-0.337728
								GGGTGTCTCATGCGGC-1_15	NA	NA	-0.396608
								GGTGATTTCGGATACT-1_15	NA	NA	-0.24303
								GTCATTTCAGGCTCTG-1_15	NA	NA	-0.144083
								GTCGTTCGTTAGGAGC-1_15	NA	NA	-0.303051
								GTGCACGGTTGTAAAG-1_15	NA	NA	0.108772
								GTTACCCTCTTCGGAA-1_15	NA	NA	-0.246908
								GTTCATTCACACCTTC-1_15	NA	NA	-0.170641
								TACAGGTGTATCGATC-1_15	NA	NA	0.0301114
								TATATCCGTGATTAGA-1_15	NA	NA	-0.220679
								TCAGCAATCTGGTGGC-1_15	NA	NA	-0.147345
								TCATTTGCATGTGTCA-1_15	NA	NA	-0.365092
								TCCACGTTCCAAGCAT-1_15	NA	NA	0.276178
								TCCCACAAGAACAGGA-1_15	NA	NA	-0.167756
								TCCTCCCGTTGGAGAC-1_15	NA	NA	-0.127942
								TCGACCTTCCACCCTA-1_15	NA	NA	-0.231425
								TCTACATCAGCTATAC-1_15	NA	NA	-0.349385
								TGCTCGTCAAGCTACT-1_15	NA	NA	0.379327
								TGGTAGTGTCTGATAC-1_15	NA	NA	-0.30441
								TGTAAGCTCTCCGAGG-1_15	NA	NA	-0.248778
								TGTCCCATCCGCTTAC-1_15	NA	NA	-0.529361
								TGTCCTGTCTTGGTGA-1_15	NA	NA	0.00862229
								TTCCACGTCGCCAATA-1_15	NA	NA	0.0287399
								TTCCGTGAGAGTCACG-1_15	NA	NA	-0.311001
								TTCCTTCAGGGACCAT-1_15	NA	NA	-0.337865
								TTGATGGCAATACCTG-1_15	NA	NA	-0.379465
								TTGGGTAAGCTGTCCG-1_15	NA	NA	-0.152218
								TTGTGTTAGCTGGTGA-1_15	NA	NA	-0.0977202
								TTGTTGTAGACTTAAG-1_15	NA	NA	-0.337477
								TTTACTGCAGTCAGTT-1_15	NA	NA	-0.190037

## Sheet: Fig. 3h
Fig. 3h	Prediction frequency between prenatal germinal matrix (var2) and adult SVZ + caudate (var1) cell identities.
	Var1	Var2	Freq
	T-cell	AC	0
	MG	AC	0
	BVC	AC	0
	IN	AC	0
	D2-type MSN	AC	0
	D1-type MSN	AC	0
	EN	AC	0
	OL	AC	0
	OPC	AC	0
	EPD	AC	0
	AC-f	AC	0.85
	AC-p	AC	0.585424
	T-cell	RG/AC	0
	MG	RG/AC	0
	BVC	RG/AC	0
	IN	RG/AC	0
	D2-type MSN	RG/AC	0
	D1-type MSN	RG/AC	0
	EN	RG/AC	0
	OL	RG/AC	0.00020829
	OPC	RG/AC	0
	EPD	RG/AC	0
	AC-f	RG/AC	0.0884615
	AC-p	RG/AC	0.229391
	T-cell	EPD	0
	MG	EPD	0
	BVC	EPD	0
	IN	EPD	0
	D2-type MSN	EPD	0
	D1-type MSN	EPD	0
	EN	EPD	0
	OL	EPD	0
	OPC	EPD	0
	EPD	EPD	0.938776
	AC-f	EPD	0
	AC-p	EPD	0
	T-cell	OPC	0
	MG	OPC	0
	BVC	OPC	0
	IN	OPC	0
	D2-type MSN	OPC	0
	D1-type MSN	OPC	0
	EN	OPC	0
	OL	OPC	0.00020829
	OPC	OPC	0.961216
	EPD	OPC	0
	AC-f	OPC	0
	AC-p	OPC	0
	T-cell	preOL	0
	MG	preOL	0
	BVC	preOL	0
	IN	preOL	0
	D2-type MSN	preOL	0
	D1-type MSN	preOL	0
	EN	preOL	0
	OL	preOL	0.905853
	OPC	preOL	0.0345912
	EPD	preOL	0
	AC-f	preOL	0
	AC-p	preOL	0
	T-cell	L4/5a CPN	0.0891089
	MG	L4/5a CPN	0
	BVC	L4/5a CPN	0
	IN	L4/5a CPN	0.0010352
	D2-type MSN	L4/5a CPN	0.329321
	D1-type MSN	L4/5a CPN	0.0637555
	EN	L4/5a CPN	0.0106383
	OL	L4/5a CPN	0
	OPC	L4/5a CPN	0
	EPD	L4/5a CPN	0
	AC-f	L4/5a CPN	0
	AC-p	L4/5a CPN	0
	T-cell	SPN	0
	MG	SPN	0.00104712
	BVC	SPN	0
	IN	SPN	0.00207039
	D2-type MSN	SPN	0.0412726
	D1-type MSN	SPN	0.019214
	EN	SPN	0.989362
	OL	SPN	0.00020829
	OPC	SPN	0
	EPD	SPN	0
	AC-f	SPN	0
	AC-p	SPN	0
	T-cell	MSN	0.029703
	MG	MSN	0
	BVC	MSN	0
	IN	MSN	0.660455
	D2-type MSN	MSN	0.617799
	D1-type MSN	MSN	0.902183
	EN	MSN	0
	OL	MSN	0.00083316
	OPC	MSN	0.00104822
	EPD	MSN	0.0612245
	AC-f	MSN	0.00769231
	AC-p	MSN	0
	T-cell	IN	0.306931
	MG	IN	0
	BVC	IN	0
	IN	IN	0.333333
	D2-type MSN	IN	0.00042992
	D1-type MSN	IN	0.0139738
	EN	IN	0
	OL	IN	0.0514476
	OPC	IN	0.00209644
	EPD	IN	0
	AC-f	IN	0.00769231
	AC-p	IN	0
	T-cell	BVC	0
	MG	BVC	0
	BVC	BVC	1
	IN	BVC	0
	D2-type MSN	BVC	0
	D1-type MSN	BVC	0
	EN	BVC	0
	OL	BVC	0.00020829
	OPC	BVC	0
	EPD	BVC	0
	AC-f	BVC	0
	AC-p	BVC	0
	T-cell	MG	0.386139
	MG	MG	0.998953
	BVC	MG	0
	IN	MG	0.0010352
	D2-type MSN	MG	0
	D1-type MSN	MG	0
	EN	MG	0
	OL	MG	0.00041658
	OPC	MG	0
	EPD	MG	0
	AC-f	MG	0
	AC-p	MG	0.00477897
	T-cell	tRG	0
	MG	tRG	0
	BVC	tRG	0
	IN	tRG	0
	D2-type MSN	tRG	0
	D1-type MSN	tRG	0
	EN	tRG	0
	OL	tRG	0
	OPC	tRG	0
	EPD	tRG	0
	AC-f	tRG	0
	AC-p	tRG	0
	T-cell	oRG	0
	MG	oRG	0
	BVC	oRG	0
	IN	oRG	0
	D2-type MSN	oRG	0
	D1-type MSN	oRG	0
	EN	oRG	0
	OL	oRG	0
	OPC	oRG	0
	EPD	oRG	0
	AC-f	oRG	0
	AC-p	oRG	0
	T-cell	mIPC	0
	MG	mIPC	0
	BVC	mIPC	0
	IN	mIPC	0
	D2-type MSN	mIPC	0
	D1-type MSN	mIPC	0
	EN	mIPC	0
	OL	mIPC	0
	OPC	mIPC	0
	EPD	mIPC	0
	AC-f	mIPC	0
	AC-p	mIPC	0
	T-cell	gIPC	0
	MG	gIPC	0
	BVC	gIPC	0
	IN	gIPC	0
	D2-type MSN	gIPC	0
	D1-type MSN	gIPC	0
	EN	gIPC	0
	OL	gIPC	0
	OPC	gIPC	0
	EPD	gIPC	0
	AC-f	gIPC	0
	AC-p	gIPC	0
	T-cell	gIPC-A	0
	MG	gIPC-A	0
	BVC	gIPC-A	0
	IN	gIPC-A	0
	D2-type MSN	gIPC-A	0
	D1-type MSN	gIPC-A	0
	EN	gIPC-A	0
	OL	gIPC-A	0
	OPC	gIPC-A	0
	EPD	gIPC-A	0
	AC-f	gIPC-A	0
	AC-p	gIPC-A	0
	T-cell	gIPC-O	0
	MG	gIPC-O	0
	BVC	gIPC-O	0
	IN	gIPC-O	0
	D2-type MSN	gIPC-O	0
	D1-type MSN	gIPC-O	0
	EN	gIPC-O	0
	OL	gIPC-O	0
	OPC	gIPC-O	0
	EPD	gIPC-O	0
	AC-f	gIPC-O	0
	AC-p	gIPC-O	0
	T-cell	nIPC	0
	MG	nIPC	0
	BVC	nIPC	0
	IN	nIPC	0
	D2-type MSN	nIPC	0
	D1-type MSN	nIPC	0
	EN	nIPC	0
	OL	nIPC	0
	OPC	nIPC	0
	EPD	nIPC	0
	AC-f	nIPC	0
	AC-p	nIPC	0
	T-cell	L2/3 CPN	0
	MG	L2/3 CPN	0
	BVC	L2/3 CPN	0
	IN	L2/3 CPN	0
	D2-type MSN	L2/3 CPN	0
	D1-type MSN	L2/3 CPN	0
	EN	L2/3 CPN	0
	OL	L2/3 CPN	0
	OPC	L2/3 CPN	0
	EPD	L2/3 CPN	0
	AC-f	L2/3 CPN	0
	AC-p	L2/3 CPN	0
	T-cell	L5b/6 CPN	0
	MG	L5b/6 CPN	0
	BVC	L5b/6 CPN	0
	IN	L5b/6 CPN	0
	D2-type MSN	L5b/6 CPN	0
	D1-type MSN	L5b/6 CPN	0
	EN	L5b/6 CPN	0
	OL	L5b/6 CPN	0
	OPC	L5b/6 CPN	0
	EPD	L5b/6 CPN	0
	AC-f	L5b/6 CPN	0
	AC-p	L5b/6 CPN	0
	T-cell	CP	0
	MG	CP	0
	BVC	CP	0
	IN	CP	0
	D2-type MSN	CP	0
	D1-type MSN	CP	0
	EN	CP	0
	OL	CP	0
	OPC	CP	0
	EPD	CP	0
	AC-f	CP	0
	AC-p	CP	0
	T-cell	Unclassified	0.188119
	MG	Unclassified	0
	BVC	Unclassified	0
	IN	Unclassified	0.00207039
	D2-type MSN	Unclassified	0.011178
	D1-type MSN	Unclassified	0.00087336
	EN	Unclassified	0
	OL	Unclassified	0.0406165
	OPC	Unclassified	0.00104822
	EPD	Unclassified	0
	AC-f	Unclassified	0.0461539
	AC-p	Unclassified	0.180406

## Sheet: Fig. 3i
Fig. 3i	Prediction frequency between prenatal cortical plate (var2) and adult cortex (var1) cell identities.
	Var1	Var2	Freq
	MG	AC	0
	BVC	AC	0
	IN-SOM	AC	0
	IN-5HTR3a	AC	0
	IN-PV	AC	0
	L5/6 CPN	AC	0
	L4 CPN	AC	0
	L2/3 CPN	AC	0
	OL	AC	0.00090785
	preOL	AC	0
	OPC	AC	0
	AC-f	AC	0.99446
	AC-p	AC	1
	MG	OPC	0
	BVC	OPC	0
	IN-SOM	OPC	0.0026738
	IN-5HTR3a	OPC	0
	IN-PV	OPC	0
	L5/6 CPN	OPC	0
	L4 CPN	OPC	0.0008489
	L2/3 CPN	OPC	0
	OL	OPC	0.834771
	preOL	OPC	1
	OPC	OPC	1
	AC-f	OPC	0
	AC-p	OPC	0
	MG	L2/3 CPN	0
	BVC	L2/3 CPN	0
	IN-SOM	L2/3 CPN	0
	IN-5HTR3a	L2/3 CPN	0
	IN-PV	L2/3 CPN	0
	L5/6 CPN	L2/3 CPN	0
	L4 CPN	L2/3 CPN	0
	L2/3 CPN	L2/3 CPN	0.139362
	OL	L2/3 CPN	0
	preOL	L2/3 CPN	0
	OPC	L2/3 CPN	0
	AC-f	L2/3 CPN	0
	AC-p	L2/3 CPN	0
	MG	L4/5a CPN	0
	BVC	L4/5a CPN	0
	IN-SOM	L4/5a CPN	0
	IN-5HTR3a	L4/5a CPN	0
	IN-PV	L4/5a CPN	0
	L5/6 CPN	L4/5a CPN	0.345902
	L4 CPN	L4/5a CPN	0.623939
	L2/3 CPN	L4/5a CPN	0.33358
	OL	L4/5a CPN	0.00272356
	preOL	L4/5a CPN	0
	OPC	L4/5a CPN	0
	AC-f	L4/5a CPN	0
	AC-p	L4/5a CPN	0
	MG	L5b/6 CPN	0
	BVC	L5b/6 CPN	0
	IN-SOM	L5b/6 CPN	0
	IN-5HTR3a	L5b/6 CPN	0.00147493
	IN-PV	L5b/6 CPN	0
	L5/6 CPN	L5b/6 CPN	0.321311
	L4 CPN	L5b/6 CPN	0.0475382
	L2/3 CPN	L5b/6 CPN	0.00148258
	OL	L5b/6 CPN	0.00045393
	preOL	L5b/6 CPN	0
	OPC	L5b/6 CPN	0
	AC-f	L5b/6 CPN	0
	AC-p	L5b/6 CPN	0
	MG	SPN	0
	BVC	SPN	0.0151515
	IN-SOM	SPN	0
	IN-5HTR3a	SPN	0
	IN-PV	SPN	0
	L5/6 CPN	SPN	0.3
	L4 CPN	SPN	0.0127335
	L2/3 CPN	SPN	0.0192735
	OL	SPN	0
	preOL	SPN	0
	OPC	SPN	0
	AC-f	SPN	0
	AC-p	SPN	0
	MG	CRN	0
	BVC	CRN	0
	IN-SOM	CRN	0
	IN-5HTR3a	CRN	0
	IN-PV	CRN	0
	L5/6 CPN	CRN	0.00327869
	L4 CPN	CRN	0.10781
	L2/3 CPN	CRN	0.00889548
	OL	CRN	0
	preOL	CRN	0
	OPC	CRN	0
	AC-f	CRN	0
	AC-p	CRN	0
	MG	IN	0
	BVC	IN	0.0984848
	IN-SOM	IN	0.997326
	IN-5HTR3a	IN	0.9941
	IN-PV	IN	1
	L5/6 CPN	IN	0
	L4 CPN	IN	0.0008489
	L2/3 CPN	IN	0.00667161
	OL	IN	0.0817068
	preOL	IN	0
	OPC	IN	0
	AC-f	IN	0
	AC-p	IN	0
	MG	BVC	0
	BVC	BVC	0.143939
	IN-SOM	BVC	0
	IN-5HTR3a	BVC	0.00147493
	IN-PV	BVC	0
	L5/6 CPN	BVC	0
	L4 CPN	BVC	0
	L2/3 CPN	BVC	0
	OL	BVC	0.00090785
	preOL	BVC	0
	OPC	BVC	0
	AC-f	BVC	0
	AC-p	BVC	0
	MG	MG	1
	BVC	MG	0.00757576
	IN-SOM	MG	0
	IN-5HTR3a	MG	0
	IN-PV	MG	0
	L5/6 CPN	MG	0
	L4 CPN	MG	0
	L2/3 CPN	MG	0.00074129
	OL	MG	0.00136178
	preOL	MG	0
	OPC	MG	0
	AC-f	MG	0.00554017
	AC-p	MG	0
	MG	gIPC	0
	BVC	gIPC	0
	IN-SOM	gIPC	0
	IN-5HTR3a	gIPC	0
	IN-PV	gIPC	0
	L5/6 CPN	gIPC	0
	L4 CPN	gIPC	0
	L2/3 CPN	gIPC	0
	OL	gIPC	0
	preOL	gIPC	0
	OPC	gIPC	0
	AC-f	gIPC	0
	AC-p	gIPC	0
	MG	gIPC-A	0
	BVC	gIPC-A	0
	IN-SOM	gIPC-A	0
	IN-5HTR3a	gIPC-A	0
	IN-PV	gIPC-A	0
	L5/6 CPN	gIPC-A	0
	L4 CPN	gIPC-A	0
	L2/3 CPN	gIPC-A	0
	OL	gIPC-A	0
	preOL	gIPC-A	0
	OPC	gIPC-A	0
	AC-f	gIPC-A	0
	AC-p	gIPC-A	0
	MG	gIPC-O	0
	BVC	gIPC-O	0
	IN-SOM	gIPC-O	0
	IN-5HTR3a	gIPC-O	0
	IN-PV	gIPC-O	0
	L5/6 CPN	gIPC-O	0
	L4 CPN	gIPC-O	0
	L2/3 CPN	gIPC-O	0
	OL	gIPC-O	0
	preOL	gIPC-O	0
	OPC	gIPC-O	0
	AC-f	gIPC-O	0
	AC-p	gIPC-O	0
	MG	preOL	0
	BVC	preOL	0
	IN-SOM	preOL	0
	IN-5HTR3a	preOL	0
	IN-PV	preOL	0
	L5/6 CPN	preOL	0
	L4 CPN	preOL	0
	L2/3 CPN	preOL	0
	OL	preOL	0
	preOL	preOL	0
	OPC	preOL	0
	AC-f	preOL	0
	AC-p	preOL	0
	MG	nIPC	0
	BVC	nIPC	0
	IN-SOM	nIPC	0
	IN-5HTR3a	nIPC	0
	IN-PV	nIPC	0
	L5/6 CPN	nIPC	0
	L4 CPN	nIPC	0
	L2/3 CPN	nIPC	0
	OL	nIPC	0
	preOL	nIPC	0
	OPC	nIPC	0
	AC-f	nIPC	0
	AC-p	nIPC	0
	MG	Unclassified	0
	BVC	Unclassified	0.734848
	IN-SOM	Unclassified	0
	IN-5HTR3a	Unclassified	0.00294985
	IN-PV	Unclassified	0
	L5/6 CPN	Unclassified	0.0295082
	L4 CPN	Unclassified	0.206282
	L2/3 CPN	Unclassified	0.489993
	OL	Unclassified	0.0771675
	preOL	Unclassified	0
	OPC	Unclassified	0
	AC-f	Unclassified	0
	AC-p	Unclassified	0

[truncated: 19 more sheets: Fig. 4b, Fig. 4c, Fig. 4g, Fig. 4i, Fig. 7f, Supplementary Fig. 3a, Supplementary Fig. 3b, Supplementary Fig. 3c, Supplementary Fig. 4c, Supplementary Fig. 4d, Supplementary Fig. 4e, Supplementary Fig. 4f, Supplementary Fig. 5a, Supplementary Fig. 5b, Supplementary Fig. 6a, Supplementary Fig. 6b, Supplementary Fig. 6c, Supplementary Fig. 6d, Supplementary Fig. 6e]
